# Supplementary material for: TMEM106B regulates microglial proliferation and survival in response to demyelination
Source: Sci Adv. 2023 May 5;9(18):eadd2676. doi: 10.1126/sciadv.add2676 (PMC10162677; doi:10.1126/sciadv.add2676)
Supplement: Supplementary file 2 — Datasets S1 to S3 [file sciadv.add2676_datasets_s1_to_s3.zip]

Archive with 3 entries (3 files):
- add2676_Dataset_S1.xlsx
- add2676_Dataset_S2.xlsx
- add2676_Dataset_S3.xlsx
