# Supplementary material for: TMEM106B regulates microglial proliferation and survival in response to demyelination
Source: Sci Adv. 2023 May 5;9(18):eadd2676. doi: 10.1126/sciadv.add2676 (PMC10162677; doi:10.1126/sciadv.add2676)
Supplement: Supplementary file 2 — Datasets S1 to S3 [file sciadv.add2676_datasets_s1_to_s3.zip › add2676_Dataset_S1.xlsx]

## Sheet: DE genes table
							Comparison 1							sig genes			stringent sig	Comparison 2							sig genes			stringent sig					Individual Sample (normalized Counts)
							TBKO							49			36	CPZ5WTBKO							992			623
							WT							FDR	min nCount	log2(FC)		CPZ5WWT							FDR	min nCount	log2(FC)
					Human gene (Ensembl Biomart 1:1 ortholog)		avg TBKO	avg WT	log2avg	log2FC	abs log2FC	p-value	p-adj	0.05	50	1	strDE	avg CPZ5WTBKO	avg CPZ5WWT	log2avg	log2FC	abs log2FC	p-value	p-adj	0.05	50	1	strDE	avg WT	avg TBKO	avg CPZ5WWT	avg CPZ5WTBKO	TZ2-WT2	TZ3-WT3	TZ4-WT4	TZ9-TBKO1	TZ10-TBKO2C	TZ11-TBKO3C	TZ12-TBKO4C	TZ33-CPZ WT1	TZ34-CPZ WT2	TZ35-CPZ WT3	TZ36-CPZ WT4	TZ41-CPZ TBKO1	TZ42-CPZ TBKO2	TZ43-CPZ TBKO3	TZ44-CPZ TBKO4
GeneID	Gene name	Gene description	Locus	Gene type	Human geneID	Human gene name	avg TBKO	avg WT	log2(avg)	log2(FC)	abs(log2FC)	pvalue	padj	significant	Num_over_min_min nCount	Num_over_min_log2(FC)	DIFF_EXP	avg CPZ5WTBKO	avg CPZ5WWT	log2(avg)	log2(FC)	abs(log2FC)	pvalue	padj	significant	Num_over_min_min nCount	Num_over_min_log2(FC)	DIFF_EXP	WT	TBKO	CPZ5WWT	CPZ5WTBKO	norm.TZ2	norm.TZ3	norm.TZ4	norm.TZ9	norm.TZ10	norm.TZ11	norm.TZ12	norm.TZ33	norm.TZ34	norm.TZ35	norm.TZ36	norm.TZ41	norm.TZ42	norm.TZ43	norm.TZ44
ENSMUSG00000036322	H2-Ea-ps	histocompatibility 2, class II antigen E alpha, pseudogene [Source:MGI Symbol;Acc:MGI:95900]	17:34341959-34344645	polymorphic_pseudogene	ENSG00000204287	HLA-DRA	0	336	7.39232	-11.028	11.028	5.50263e-15	2.59295e-11	yes	1	1	1	0	334	7.3837	-9.717	9.717	4.86633e-13	9.4723e-10	yes	1	1	1	336	0	334	0	439	326	243	0	0	0	0	365	222	516	232	0	0	0	2
ENSMUSG00000069117	Gm10260	predicted gene 10260 [Source:MGI Symbol;Acc:MGI:3642298]	13:97760072-97760632	protein_coding	<none>	<none>	3	1300	9.34762	-9.008	9.008	1.1957e-32	2.51682e-28	yes	1	1	1	2	2196	10.102	-9.862	9.862	2.43859e-43	4.74672e-39	yes	1	1	1	1300	3	2196	2	1337	1787	777	3	1	1	6	3590	1147	2001	2048	1	2	1	5
ENSMUSG00000091705	H2-Q2	histocompatibility 2, Q region locus 2 [Source:MGI Symbol;Acc:MGI:95931]	17:35342242-35346762	protein_coding	<none>	<none>	8	24	4	-1.554	1.554	0.390243	0.998586	no	0	1	0	0	102	5.67243	-9.454	9.454	1.16391e-06	0.000276287	yes	1	1	1	24	8	102	0	39	22	12	31	2	0	0	184	60	106	56	0	0	0	0
ENSMUSG00000004894	Hapln2	hyaluronan and proteoglycan link protein 2 [Source:MGI Symbol;Acc:MGI:2137300]	3:88021750-88027583	protein_coding	ENSG00000132702	HAPLN2	149	127	7.10852	0.231	0.231	0.855231	0.998586	no	2	0	0	0	133	6.05528	-9.119	9.119	4.13231e-09	3.21742e-06	yes	1	1	1	127	149	133	0	208	40	134	105	53	178	260	196	12	11	313	0	1	0	0
ENSMUSG00000082791	Gm4875	predicted gene 4875 [Source:MGI Symbol;Acc:MGI:3648108]	6:117997207-117997992	processed_pseudogene	<none>	<none>	0	0	-3.32193	0	0	0.649844	0.998586	no	0	0	0	0	0	-3.32193	0	0	0.988598	0.999103	no	0	0	0	0	0	0	0	0	0	0	1	0	0	0	0	0	0	1	0	1	0	0
ENSMUSG00000095280	Gm21738	predicted gene, 21738 [Source:MGI Symbol;Acc:MGI:5433902]	14:19415857-19418930	protein_coding	<none>	<none>	0	31	3.9542	-6.992	6.992	0.00325126	0.495911	no	0	1	0	112	74	6.53916	0.592	0.592	0.76556	0.93013	no	2	0	0	31	0	74	112	44	2	46	1	0	0	0	236	29	17	15	11	251	119	68
ENSMUSG00000050711	Scg2	secretogranin II [Source:MGI Symbol;Acc:MGI:103033]	1:79434669-79440120	protein_coding	ENSG00000171951	SCG2	184	55	6.90087	1.743	1.743	0.152964	0.998586	no	2	1	0	0	41	4.35755	-6.66	6.66	9.38941e-06	0.00128708	yes	0	1	0	55	184	41	0	16	52	97	608	15	80	34	103	4	7	49	0	1	1	0
ENSMUSG00000083773	Gm13394	predicted gene 13394 [Source:MGI Symbol;Acc:MGI:3651848]	2:28933610-28934609	processed_pseudogene	<none>	<none>	331	204	8.0634	0.7	0.7	0.712336	0.998586	no	2	0	0	478	471	8.89026	0.023	0.023	0.989621	0.999283	no	2	0	0	204	331	471	478	0	2	609	21	681	621	0	965	914	2	2	2	1	998	911
ENSMUSG00000043448	Gjc2	gap junction protein, gamma 2 [Source:MGI Symbol;Acc:MGI:2153060]	11:59175568-59183213	protein_coding	ENSG00000198835	GJC2	116	114	6.84549	0.03	0.03	0.979911	1	no	2	0	0	0	45	4.49185	-6.829	6.829	4.06095e-06	0.000662992	yes	0	1	0	114	116	45	0	179	80	83	97	36	159	173	76	2	29	74	0	2	0	0
ENSMUSG00000085389	1700003M07Rik	RIKEN cDNA 1700003M07 gene [Source:MGI Symbol;Acc:MGI:1919475]	4:129960374-129963657	lincRNA	<none>	<none>	69	37	5.72792	0.894	0.894	0.408814	0.998586	no	1	0	0	0	8	2	-5.15	5.15	0.000348338	0.0148266	yes	0	1	0	37	69	8	0	20	31	60	179	15	40	41	3	5	0	26	0	1	0	0
ENSMUSG00000075014	Gm10800	predicted gene 10800 [Source:MGI Symbol;Acc:MGI:3641657]	2:98666547-98667301	protein_coding	<none>	<none>	4	285	7.17493	-6.13	6.13	0.000329639	0.110136	no	1	1	0	1075	696	9.79035	0.628	0.628	0.685221	0.908502	no	2	0	0	285	4	696	1075	297	47	510	14	2	0	1	2282	267	9	225	100	2440	1075	685
ENSMUSG00000033579	Fa2h	fatty acid 2-hydroxylase [Source:MGI Symbol;Acc:MGI:2443327]	8:111345135-111393824	protein_coding	ENSG00000103089	FA2H	140	135	7.10329	0.05	0.05	0.966007	1	no	2	0	0	0	115	5.84549	-7.637	7.637	2.93069e-08	1.35824e-05	yes	1	1	1	135	140	115	0	212	58	136	42	65	221	233	278	9	31	142	1	0	1	0
ENSMUSG00000101939	Gm28438	predicted gene 28438 [Source:MGI Symbol;Acc:MGI:5579144]	1:24612775-24613119	unprocessed_pseudogene	<none>	<none>	50	43	5.53916	0.241	0.241	0.781793	0.998586	no	1	0	0	8	21	3.85798	-1.281	1.281	0.124262	0.472769	no	0	1	0	43	50	21	8	24	42	62	115	15	32	40	36	15	7	26	3	15	9	7
ENSMUSG00000047797	Gjb1	gap junction protein, beta 1 [Source:MGI Symbol;Acc:MGI:95719]	X:101376378-101385629	protein_coding	ENSG00000169562	GJB1	74	88	6.33985	-0.242	0.242	0.83474	0.998586	no	2	0	0	1	95	5.58496	-7.356	7.356	6.67526e-08	2.65171e-05	yes	1	1	1	88	74	95	1	132	52	79	52	36	80	129	199	14	11	157	1	2	0	0
ENSMUSG00000050121	Opalin	oligodendrocytic myelin paranodal and inner loop protein [Source:MGI Symbol;Acc:MGI:2657025]	19:41061710-41077113	protein_coding	ENSG00000197430	OPALIN	142	196	7.40088	-0.46	0.46	0.718159	0.998586	no	2	0	0	1	145	6.18982	-7.39	7.39	6.40746e-08	2.59836e-05	yes	1	1	1	196	142	145	1	265	86	236	107	53	217	191	294	18	0	267	0	0	4	0
ENSMUSG00000066553	Gm6969	predicted pseudogene 6969 [Source:MGI Symbol;Acc:MGI:3645320]	12:24638669-24639010	processed_pseudogene	<none>	<none>	4	2	1.58496	0.414	0.414	0.766746	0.998586	no	0	0	0	4	6	2.32193	-0.718	0.718	0.562822	0.853823	no	0	0	0	2	4	6	4	7	0	0	4	5	0	5	1	10	5	8	5	5	1	4
ENSMUSG00000028327	Stra6l	STRA6-like [Source:MGI Symbol;Acc:MGI:1921402]	4:45848664-45887008	protein_coding	<none>	<none>	9	4	2.70044	1.083	1.083	0.177836	0.998586	no	0	1	0	159	266	7.73132	-0.742	0.742	0.241343	0.638889	no	2	0	0	4	9	266	159	5	2	5	3	10	13	11	117	125	273	548	191	169	171	104
ENSMUSG00000029304	Spp1	secreted phosphoprotein 1 [Source:MGI Symbol;Acc:MGI:98389]	5:104435118-104441050	protein_coding	ENSG00000118785	SPP1	166	216	7.57743	-0.378	0.378	0.61766	0.998586	no	2	0	0	22641	19998	14.3799	0.179	0.179	0.797363	0.941776	no	2	0	0	216	166	19998	22641	369	141	137	112	157	190	207	32032	8330	15776	23855	3066	16293	53655	17551
ENSMUSG00000032036	Kirrel3	kirre like nephrin family adhesion molecule 3 [Source:MGI Symbol;Acc:MGI:1914953]	9:34485894-35036716	protein_coding	ENSG00000149571	KIRREL3	167	97	7.04439	0.781	0.781	0.456164	0.998586	no	2	0	0	2	110	5.80735	-6.362	6.362	1.1929e-08	7.14923e-06	yes	1	1	1	97	167	110	2	67	66	159	372	44	103	150	160	10	27	241	3	2	1	0
ENSMUSG00000029816	Gpnmb	glycoprotein (transmembrane) nmb [Source:MGI Symbol;Acc:MGI:1934765]	6:49036546-49070929	protein_coding	ENSG00000136235	GPNMB	6	15	3.39232	-1.216	1.216	0.202194	0.998586	no	0	1	0	710	1860	10.3276	-1.39	1.39	0.0921525	0.409843	no	2	1	0	15	6	1860	710	4	13	27	11	10	2	2	1584	960	2023	2871	128	1110	1105	496
ENSMUSG00000038077	Kcna6	potassium voltage-gated channel, shaker-related, subfamily, member 6 [Source:MGI Symbol;Acc:MGI:96663]	6:126708329-126740674	protein_coding	ENSG00000151079	KCNA6	304	230	8.0607	0.403	0.403	0.708724	0.998586	no	2	0	0	2	232	6.87036	-6.617	6.617	9.85236e-10	9.58881e-07	yes	1	1	1	230	304	232	2	220	178	292	539	102	274	301	399	16	46	468	3	4	3	0
ENSMUSG00000028238	Atp6v0d2	ATPase, H+ transporting, lysosomal V0 subunit D2 [Source:MGI Symbol;Acc:MGI:1924415]	4:19876841-19922605	protein_coding	ENSG00000147614	ATP6V0D2	5	3	2	0.946	0.946	0.338057	0.998586	no	0	0	0	173	243	7.70044	-0.493	0.493	0.516299	0.831868	no	2	0	0	3	5	243	173	2	6	1	0	2	7	12	208	144	263	357	114	221	224	132
ENSMUSG00000036098	Myrf	myelin regulatory factor [Source:MGI Symbol;Acc:MGI:2684944]	19:10208272-10240748	protein_coding	ENSG00000124920	MYRF	272	290	8.13443	-0.095	0.095	0.925122	0.999666	no	2	0	0	5	542	8.0954	-6.918	6.918	1.98525e-12	2.97252e-09	yes	1	1	1	290	272	542	5	403	152	316	223	160	286	418	923	60	84	1099	2	2	14	1
ENSMUSG00000095134	Mid1-ps1	midline 1, pseudogene 1 [Source:MGI Symbol;Acc:MGI:5780070]	Y:90753057-90763485	unprocessed_pseudogene	<none>	<none>	4	13	3.08746	-1.878	1.878	0.0705275	0.998586	no	0	1	0	10	22	4	-1.158	1.158	0.206337	0.596246	no	0	1	0	13	4	22	10	28	11	1	5	4	4	1	19	28	36	3	11	14	10	4
ENSMUSG00000114193	Gm48139	predicted gene, 48139 [Source:MGI Symbol;Acc:MGI:6097504]	13:96605677-96609591	TEC	<none>	<none>	5	4	2.16993	0.332	0.332	0.784236	0.998586	no	0	0	0	6	1	1.80735	2.345	2.345	0.0508196	0.298762	no	0	1	0	4	5	1	6	5	0	6	9	10	0	0	0	5	0	0	0	5	6	14
ENSMUSG00000032854	Ugt8a	UDP galactosyltransferase 8A [Source:MGI Symbol;Acc:MGI:109522]	3:125865271-125938619	protein_coding	ENSG00000174607	UGT8	256	323	8.17742	-0.335	0.335	0.783776	0.998586	no	2	0	0	2	145	6.19967	-5.987	5.987	6.86388e-07	0.000183348	yes	1	1	1	323	256	145	2	470	192	308	224	135	308	359	247	16	0	318	1	4	5	0
ENSMUSG00000054134	Umodl1	uromodulin-like 1 [Source:MGI Symbol;Acc:MGI:1929785]	17:30954640-31010710	protein_coding	ENSG00000177398	UMODL1	4	344	7.44294	-6.571	6.571	4.73471e-09	7.66622e-06	yes	1	1	1	3	132	6.07682	-5.506	5.506	1.79715e-07	6.24671e-05	yes	1	1	1	344	4	132	3	407	394	230	2	0	12	0	58	121	206	145	3	0	3	6
ENSMUSG00000032517	Mobp	myelin-associated oligodendrocytic basic protein [Source:MGI Symbol;Acc:MGI:108511]	9:120149707-120181484	protein_coding	ENSG00000168314	MOBP	25027	20800	14.4839	0.267	0.267	0.816435	0.998586	no	2	0	0	230	5242	11.4179	-4.51	4.51	2.29734e-05	0.00241141	yes	2	1	1	20800	25027	5242	230	18979	14121	29300	25964	15736	26402	32006	9313	628	977	10052	193	273	276	179
ENSMUSG00000039904	Gpr37	G protein-coupled receptor 37 [Source:MGI Symbol;Acc:MGI:1313297]	6:25665878-25690729	protein_coding	ENSG00000170775	GPR37	506	533	9.02098	-0.075	0.075	0.947024	0.999666	no	2	0	0	6	614	8.27612	-6.753	6.753	4.74316e-10	5.77035e-07	yes	1	1	1	533	506	614	6	710	311	578	578	199	614	632	1240	73	77	1064	1	9	12	1
ENSMUSG00000020125	Elane	elastase, neutrophil expressed [Source:MGI Symbol;Acc:MGI:2679229]	10:79886247-79888215	protein_coding	ENSG00000197561	ELANE	20	3	3.52356	2.945	2.945	0.0547361	0.998586	no	0	1	0	238	2	6.90689	6.651	6.651	2.23388e-06	0.000434825	yes	1	1	1	3	20	2	238	0	1	7	5	10	34	31	0	9	0	0	5	913	4	30
ENSMUSG00000097789	Gm2115	predicted gene 2115 [Source:MGI Symbol;Acc:MGI:3780284]	7:84528954-84583531	protein_coding	ENSG00000259417	CTXND1	210	123	7.37938	0.779	0.779	0.478149	0.998586	no	2	0	0	2	66	5.08746	-4.919	4.919	8.91626e-06	0.0012486	yes	1	1	1	123	210	66	2	37	105	226	508	44	145	145	150	9	0	103	1	4	1	2
ENSMUSG00000053024	Cntn2	contactin 2 [Source:MGI Symbol;Acc:MGI:104518]	1:132509427-132543256	protein_coding	ENSG00000184144	CNTN2	499	563	9.05257	-0.174	0.174	0.869156	0.998586	no	2	0	0	5	354	7.48784	-6.087	6.087	2.19273e-09	1.7784e-06	yes	1	1	1	563	499	354	5	682	324	683	468	213	635	679	704	35	27	648	7	9	4	1
ENSMUSG00000118140	AC134576.3	glutamate-ammonia ligase (glutamine synthetase) (Glul) pseudogene	18:38359441-38360538	processed_pseudogene	<none>	<none>	246	2	6.9542	6.582	6.582	8.06925e-07	0.000893945	yes	1	1	1	38	1	4.2854	4.954	4.954	0.00013401	0.00838242	yes	0	1	0	2	246	1	38	3	1	3	307	263	272	142	2	1	2	0	3	15	0	132
ENSMUSG00000105954	Gm42793	predicted gene 42793 [Source:MGI Symbol;Acc:MGI:5662930]	5:104435121-104436372	TEC	<none>	<none>	1	13	2.80735	-3.521	3.521	0.00286885	0.471769	no	0	1	0	108	107	6.74819	0.019	0.019	0.983499	0.997569	no	2	0	0	13	1	107	108	22	2	14	3	2	0	0	62	52	97	218	30	123	226	55
ENSMUSG00000078249	Hmga1b	high mobility group AT-hook 1B [Source:MGI Symbol;Acc:MGI:96161]	11:120762794-120764419	protein_coding	<none>	<none>	5	286	7.18488	-5.795	5.795	7.49276e-23	5.25717e-19	yes	1	1	1	4	327	7.37069	-6.454	6.454	3.3315e-29	2.16159e-25	yes	1	1	1	286	5	327	4	386	306	165	5	5	2	9	329	237	370	371	4	6	4	2
ENSMUSG00000052229	Gpr17	G protein-coupled receptor 17 [Source:MGI Symbol;Acc:MGI:3584514]	18:31942997-31949636	protein_coding	ENSG00000144230	GPR17	135	72	6.69349	0.906	0.906	0.468433	0.998586	no	2	0	0	2	95	5.59991	-6.053	6.053	1.99468e-06	0.000417489	yes	1	1	1	72	135	95	2	52	62	101	315	40	110	74	144	4	0	232	1	1	4	0
ENSMUSG00000026830	Ermn	ermin, ERM-like protein [Source:MGI Symbol;Acc:MGI:1925017]	2:58045113-58052864	protein_coding	ENSG00000136541	ERMN	562	519	9.07815	0.111	0.111	0.923128	0.999666	no	2	0	0	8	555	8.13699	-6.159	6.159	1.76782e-08	9.0554e-06	yes	1	1	1	519	562	555	8	736	281	541	522	277	775	672	1028	60	50	1081	11	12	7	1
ENSMUSG00000096349	Gm22513	predicted gene, 22513 [Source:MGI Symbol;Acc:MGI:5452290]	12:54696782-54696945	snRNA	<none>	<none>	7	14	3.39232	-0.972	0.972	0.356378	0.998586	no	0	0	0	13	60	5.18982	-2.174	2.174	0.0217939	0.184518	no	1	1	0	14	7	60	13	16	24	3	18	5	4	2	207	18	7	6	6	14	23	10
ENSMUSG00000034780	B3galt1	UDP-Gal:betaGlcNAc beta 1,3-galactosyltransferase, polypeptide 1 [Source:MGI Symbol;Acc:MGI:1349403]	2:67565871-68122689	protein_coding	ENSG00000172318	B3GALT1	125	70	6.60733	0.836	0.836	0.442145	0.998586	no	2	0	0	2	33	4.12928	-4.531	4.531	7.21106e-05	0.00556997	yes	0	1	0	70	125	33	2	25	53	132	321	33	70	76	54	5	9	64	0	4	2	0
ENSMUSG00000091712	Sec14l5	SEC14-like lipid binding 5 [Source:MGI Symbol;Acc:MGI:3616084]	16:5147109-5187271	protein_coding	ENSG00000103184	SEC14L5	91	114	6.67948	-0.324	0.324	0.771751	0.998586	no	2	0	0	2	191	6.59246	-6.443	6.443	8.40782e-09	5.64339e-06	yes	1	1	1	114	91	191	2	159	57	126	79	45	128	112	317	13	23	411	0	7	0	2
ENSMUSG00000033006	Sox10	SRY (sex determining region Y)-box 10 [Source:MGI Symbol;Acc:MGI:98358]	15:79154908-79165240	protein_coding	ENSG00000100146	SOX10	212	212	7.72792	-0.002	0.002	0.998909	1	no	2	0	0	4	278	7.13955	-5.907	5.907	3.60947e-07	0.000112491	yes	1	1	1	212	212	278	4	241	128	267	219	81	251	297	415	34	0	662	5	6	3	4
ENSMUSG00000054162	Spock3	sparc/osteonectin, cwcv and kazal-like domains proteoglycan 3 [Source:MGI Symbol;Acc:MGI:1920152]	8:62951009-63357103	protein_coding	ENSG00000196104	SPOCK3	222	194	7.70044	0.193	0.193	0.857322	0.998586	no	2	0	0	4	100	5.70044	-4.855	4.855	3.78055e-06	0.000634382	yes	1	1	1	194	222	100	4	182	134	266	380	107	182	219	109	11	7	275	3	3	7	1
ENSMUSG00000055078	Gabra5	gamma-aminobutyric acid (GABA) A receptor, subunit alpha 5 [Source:MGI Symbol;Acc:MGI:95617]	7:57407672-57510059	protein_coding	ENSG00000186297	GABRA5	122	86	6.70044	0.511	0.511	0.619006	0.998586	no	2	0	0	2	14	3	-3.192	3.192	0.00354862	0.0611274	no	0	1	0	86	122	14	2	46	82	129	333	27	69	61	17	5	0	34	3	2	0	1
ENSMUSG00000011589	Fsd1	fibronectin type 3 and SPRY domain-containing protein [Source:MGI Symbol;Acc:MGI:1934858]	17:55986509-55996881	protein_coding	ENSG00000105255	FSD1	242	148	7.60733	0.706	0.706	0.526193	0.998586	no	2	0	0	3	48	4.67243	-3.977	3.977	0.000290292	0.0133635	yes	0	1	0	148	242	48	3	68	120	256	617	58	133	158	91	13	0	87	5	3	2	2
ENSMUSG00000020734	Grin2c	glutamate receptor, ionotropic, NMDA2C (epsilon 3) [Source:MGI Symbol;Acc:MGI:95822]	11:115249169-115267243	protein_coding	ENSG00000161509	GRIN2C	960	554	9.56415	0.794	0.794	0.437658	0.998586	no	2	0	0	12	143	6.27612	-3.55	3.55	0.000235338	0.0119496	yes	1	1	1	554	960	143	12	143	476	1042	2528	181	365	765	291	24	30	228	8	21	18	2
ENSMUSG00000009350	Mpo	myeloperoxidase [Source:MGI Symbol;Acc:MGI:97137]	11:87793581-87804413	protein_coding	ENSG00000005381	MPO	28	4	4	3.021	3.021	0.0817645	0.998586	no	0	1	0	434	6	7.78136	6.041	6.041	0.000124995	0.00809173	yes	1	1	1	4	28	6	434	0	4	7	4	15	51	40	3	3	0	20	9	1683	1	43
ENSMUSG00000104222	Gm7292	predicted gene 7292 [Source:MGI Symbol;Acc:MGI:3645786]	6:117716342-117718868	lincRNA	<none>	<none>	10	433	7.79116	-5.341	5.341	5.51714e-11	1.1613e-07	yes	1	1	1	4	205	6.70736	-5.631	5.631	1.41461e-12	2.29462e-09	yes	1	1	1	433	10	205	4	2	325	971	20	6	8	8	304	138	129	250	5	0	7	4
ENSMUSG00000026109	Tmeff2	transmembrane protein with EGF-like and two follistatin-like domains 2 [Source:MGI Symbol;Acc:MGI:1861735]	1:50900647-51187270	protein_coding	ENSG00000144339	TMEFF2	174	143	7.30834	0.271	0.271	0.780886	0.998586	no	2	0	0	2	204	6.6865	-6.25	6.25	1.86739e-10	2.42325e-07	yes	1	1	1	143	174	204	2	202	88	140	155	76	247	216	400	17	34	364	3	2	1	4
ENSMUSG00000049493	Pls1	plastin 1 (I-isoform) [Source:MGI Symbol;Acc:MGI:104809]	9:95752642-95845311	protein_coding	ENSG00000120756	PLS1	97	93	6.56986	0.058	0.058	0.960442	0.999748	no	2	0	0	2	86	5.45943	-5.476	5.476	3.58302e-06	0.000617199	yes	1	1	1	93	97	86	2	147	55	77	93	41	120	134	143	19	1	181	7	0	0	0
ENSMUSG00000073680	Tmem88b	transmembrane protein 88B [Source:MGI Symbol;Acc:MGI:2444329]	4:155781591-155785874	protein_coding	ENSG00000205116	TMEM88B	626	593	9.25148	0.078	0.078	0.946452	0.999666	no	2	0	0	9	418	7.73809	-5.51	5.51	4.54701e-07	0.000130158	yes	1	1	1	593	626	418	9	711	394	675	476	344	865	820	710	65	76	819	4	10	18	4
ENSMUSG00000001260	Gabrg1	gamma-aminobutyric acid (GABA) A receptor, subunit gamma 1 [Source:MGI Symbol;Acc:MGI:103156]	5:70751047-70842617	protein_coding	ENSG00000163285	GABRG1	421	223	8.33092	0.913	0.913	0.381889	0.998586	no	2	0	0	6	55	4.93074	-3.276	3.276	0.00112386	0.0298793	yes	1	1	1	223	421	55	6	49	191	430	1130	73	214	266	171	13	0	36	5	9	4	5
ENSMUSG00000037625	Cldn11	claudin 11 [Source:MGI Symbol;Acc:MGI:106925]	3:31149920-31164324	protein_coding	<none>	<none>	812	829	9.68036	-0.029	0.029	0.98053	1	no	2	0	0	11	516	8.04166	-5.555	5.555	7.30386e-07	0.000192121	yes	1	1	1	829	812	516	11	1272	424	791	495	355	1148	1252	1083	50	67	863	18	7	8	10	PC2 pattern
ENSMUSG00000031425	Plp1	proteolipid protein (myelin) 1 [Source:MGI Symbol;Acc:MGI:97623]	X:136822671-136839733	protein_coding	ENSG00000123560	PLP1	14876	15208	13.8767	-0.032	0.032	0.976656	1	no	2	0	0	202	12102	12.5868	-5.903	5.903	4.96542e-09	3.5797e-06	yes	2	1	1	15208	14876	12102	202	20288	9165	16171	12037	6652	20328	20486	28902	1111	1483	16913	156	175	308	170
ENSMUSG00000021448	Shc3	src homology 2 domain-containing transforming protein C3 [Source:MGI Symbol;Acc:MGI:106179]	13:51431041-51569419	protein_coding	ENSG00000148082	SHC3	495	281	8.59991	0.817	0.817	0.457752	0.998586	no	2	0	0	7	84	5.50779	-3.645	3.645	0.000512738	0.0185784	yes	1	1	1	281	495	84	7	85	218	540	1575	153	117	135	85	9	51	192	8	17	2	0
ENSMUSG00000029420	Rimbp2	RIMS binding protein 2 [Source:MGI Symbol;Acc:MGI:2443235]	5:128757791-128953486	protein_coding	ENSG00000060709	RIMBP2	283	171	7.82655	0.725	0.725	0.50094	0.998586	no	2	0	0	4	67	5.14975	-4.108	4.108	9.11511e-05	0.00654707	yes	1	1	1	171	283	67	4	59	146	309	762	74	142	154	86	22	12	147	6	6	4	0
ENSMUSG00000021613	Hapln1	hyaluronan and proteoglycan link protein 1 [Source:MGI Symbol;Acc:MGI:1337006]	13:89539796-89611652	protein_coding	ENSG00000145681	HAPLN1	201	105	7.25739	0.928	0.928	0.373856	0.998586	no	2	0	0	3	33	4.16993	-3.531	3.531	0.000690217	0.0219617	yes	0	1	0	105	201	33	3	32	94	190	536	48	108	112	41	8	11	73	4	2	2	3
ENSMUSG00000025427	Rnf165	ring finger protein 165 [Source:MGI Symbol;Acc:MGI:2444521]	18:77456110-77565161	protein_coding	ENSG00000141622	RNF165	426	290	8.48382	0.557	0.557	0.582573	0.998586	no	2	0	0	6	108	5.83289	-4.142	4.142	2.10831e-05	0.00230552	yes	1	1	1	290	426	108	6	123	257	490	1110	95	232	269	123	22	58	227	5	11	5	3
ENSMUSG00000030638	Sh3gl3	SH3-domain GRB2-like 3 [Source:MGI Symbol;Acc:MGI:700011]	7:82173840-82307419	protein_coding	ENSG00000140600	SH3GL3	400	336	8.52356	0.25	0.25	0.828701	0.998586	no	2	0	0	6	115	5.91886	-4.325	4.325	8.94218e-05	0.00644665	yes	1	1	1	336	400	115	6	331	213	463	534	185	404	475	222	29	31	177	6	6	7	4
ENSMUSG00000032564	Cpne4	copine IV [Source:MGI Symbol;Acc:MGI:1921270]	9:104547286-105034544	protein_coding	ENSG00000196353	CPNE4	133	106	6.90087	0.33	0.33	0.779318	0.998586	no	2	0	0	2	41	4.42626	-4.421	4.421	0.00019329	0.0105491	yes	0	1	0	106	133	41	2	45	67	205	344	27	105	56	74	5	0	86	3	4	1	0
ENSMUSG00000110386	Gm42031	predicted gene, 42031 [Source:MGI Symbol;Acc:MGI:5624916]	8:85125872-85132289	lincRNA	<none>	<none>	14	13	3.75489	0.15	0.15	0.863817	0.998586	no	0	0	0	29	16	4.49185	0.878	0.878	0.26821	0.667228	no	0	0	0	13	14	16	29	26	12	0	5	6	21	24	1	26	31	5	30	39	23	24
ENSMUSG00000034648	Lrrn1	leucine rich repeat protein 1, neuronal [Source:MGI Symbol;Acc:MGI:106038]	6:107529768-107570214	protein_coding	ENSG00000175928	LRRN1	144	135	7.12412	0.1	0.1	0.930642	0.999666	no	2	0	0	2	122	5.9542	-5.856	5.856	3.64086e-07	0.000112491	yes	1	1	1	135	144	122	2	129	97	178	247	46	124	160	293	7	31	157	0	4	5	0
ENSMUSG00000022602	Arc	activity regulated cytoskeletal-associated protein [Source:MGI Symbol;Acc:MGI:88067]	15:74669083-74672570	protein_coding	ENSG00000198576	ARC	1340	575	9.90313	1.219	1.219	0.233782	0.998586	no	2	1	0	20	200	6.78136	-3.34	3.34	0.000497563	0.018205	yes	1	1	1	575	1340	200	20	621	232	873	3705	263	641	751	465	79	72	182	29	19	16	15
ENSMUSG00000033595	Lgi3	leucine-rich repeat LGI family, member 3 [Source:MGI Symbol;Acc:MGI:2182619]	14:70530685-70538324	protein_coding	ENSG00000168481	LGI3	320	343	8.37287	-0.099	0.099	0.928938	0.999666	no	2	0	0	5	318	7.33539	-6.076	6.076	1.51917e-08	7.99208e-06	yes	1	1	1	343	320	318	5	455	158	415	324	142	437	376	565	33	35	641	2	4	3	10
ENSMUSG00000054477	Kcnn2	potassium intermediate/small conductance calcium-activated channel, subfamily N, member 2 [Source:MGI Symbol;Acc:MGI:2153182]	18:45268860-45686024	protein_coding	ENSG00000080709	KCNN2	230	88	7.31288	1.384	1.384	0.210465	0.998586	no	2	1	0	4	30	4.08746	-3.126	3.126	0.00387521	0.0645814	no	0	1	0	88	230	30	4	18	57	190	652	46	116	105	65	6	0	51	5	3	4	2
ENSMUSG00000029334	Prkg2	protein kinase, cGMP-dependent, type II [Source:MGI Symbol;Acc:MGI:108173]	5:98929773-99037351	protein_coding	ENSG00000138669	PRKG2	132	84	6.75489	0.652	0.652	0.559354	0.998586	no	2	0	0	2	45	4.55459	-4.458	4.458	7.76351e-05	0.00582992	yes	0	1	0	84	132	45	2	34	79	139	346	39	50	92	92	8	0	79	2	2	5	0
ENSMUSG00000100158	Gm28119	predicted gene 28119 [Source:MGI Symbol;Acc:MGI:5578825]	9:41581908-41582283	sense_intronic	<none>	<none>	16	23	4.2854	-0.575	0.575	0.591287	0.998586	no	0	0	0	0	10	2.32193	-5.422	5.422	0.000135518	0.00842769	yes	0	1	0	23	16	10	0	10	25	35	39	1	7	16	22	3	0	16	0	1	0	0
ENSMUSG00000047085	Lrrc4b	leucine rich repeat containing 4B [Source:MGI Symbol;Acc:MGI:3027390]	7:44429018-44463351	protein_coding	ENSG00000131409	LRRC4B	580	401	8.93811	0.534	0.534	0.607449	0.998586	no	2	0	0	9	152	6.33092	-4.087	4.087	3.37941e-05	0.00317779	yes	1	1	1	401	580	152	9	209	246	747	1383	190	330	417	265	37	31	276	9	14	6	7
ENSMUSG00000082100	Glns-ps1	glutamine synthetase pseudogene 1 [Source:MGI Symbol;Acc:MGI:95740]	11:19720355-19721472	processed_pseudogene	<none>	<none>	554	9	8.13699	6.007	6.007	2.18015e-13	6.5557e-10	yes	1	1	1	58	8	5.04439	2.889	2.889	0.000140506	0.0086549	yes	1	1	1	9	554	8	58	10	9	7	594	578	655	391	20	5	5	2	10	5	5	210
ENSMUSG00000039661	Dusp26	dual specificity phosphatase 26 (putative) [Source:MGI Symbol;Acc:MGI:1914209]	8:31089471-31097047	protein_coding	ENSG00000133878	DUSP26	537	293	8.69697	0.873	0.873	0.368876	0.998586	no	2	0	0	8	146	6.26679	-4.116	4.116	8.90417e-06	0.0012486	yes	1	1	1	293	537	146	8	182	312	386	1063	185	386	515	185	36	90	271	7	13	6	8
ENSMUSG00000022112	Gpc5	glypican 5 [Source:MGI Symbol;Acc:MGI:1194894]	14:115092215-116525179	protein_coding	ENSG00000179399	GPC5	1072	644	9.74483	0.734	0.734	0.451676	0.998586	no	2	0	0	17	113	6.02237	-2.741	2.741	0.00281957	0.0532845	no	1	1	0	644	1072	113	17	181	489	1263	2769	280	497	740	234	26	54	139	21	15	23	9
ENSMUSG00000030701	Plekhb1	pleckstrin homology domain containing, family B (evectins) member 1 [Source:MGI Symbol;Acc:MGI:1351469]	7:100642892-100662414	protein_coding	ENSG00000021300	PLEKHB1	8164	6516	12.8416	0.325	0.325	0.749902	0.998586	no	2	0	0	130	1915	9.99789	-3.885	3.885	4.04258e-05	0.00367704	yes	2	1	1	6516	8164	1915	130	5567	4682	9299	11090	4542	7800	9223	3489	372	430	3368	127	163	129	99
ENSMUSG00000041205	Map6d1	MAP6 domain containing 1 [Source:MGI Symbol;Acc:MGI:3607784]	16:20233303-20241358	protein_coding	ENSG00000180834	MAP6D1	242	185	7.73809	0.386	0.386	0.71375	0.998586	no	2	0	0	4	98	5.67243	-4.666	4.666	5.53754e-06	0.000842095	yes	1	1	1	185	242	98	4	172	106	277	480	93	202	191	133	31	0	226	1	6	5	4
ENSMUSG00000022044	Stmn4	stathmin-like 4 [Source:MGI Symbol;Acc:MGI:1931224]	14:66344296-66361680	protein_coding	ENSG00000015592	STMN4	646	584	9.26444	0.145	0.145	0.891032	0.999205	no	2	0	0	10	350	7.49185	-5.073	5.073	3.83303e-07	0.000114933	yes	1	1	1	584	646	350	10	651	445	657	820	202	725	838	618	60	77	644	13	14	6	9
ENSMUSG00000032537	Ephb1	Eph receptor B1 [Source:MGI Symbol;Acc:MGI:1096337]	9:101922128-102354693	protein_coding	ENSG00000154928	EPHB1	450	301	8.55267	0.58	0.58	0.576464	0.998586	no	2	0	0	8	102	5.78136	-3.798	3.798	0.000127476	0.00818917	yes	1	1	1	301	450	102	8	156	232	515	1044	144	265	347	120	28	35	224	5	4	13	8
ENSMUSG00000046613	Vwa5b2	von Willebrand factor A domain containing 5B2 [Source:MGI Symbol;Acc:MGI:2681859]	16:20589471-20605377	protein_coding	ENSG00000145198	VWA5B2	366	247	8.25974	0.566	0.566	0.611602	0.998586	no	2	0	0	6	58	5	-3.294	3.294	0.0020208	0.0427553	yes	1	1	1	247	366	58	6	90	231	421	999	106	137	224	131	8	9	86	7	9	8	0
ENSMUSG00000048826	Dact2	dishevelled-binding antagonist of beta-catenin 2 [Source:MGI Symbol;Acc:MGI:1920347]	17:14195052-14204304	protein_coding	ENSG00000164488	DACT2	112	113	6.81378	-0.007	0.007	0.994687	1	no	2	0	0	2	35	4.20945	-4.272	4.272	0.00013243	0.00833747	yes	0	1	0	113	112	35	2	64	95	180	278	37	58	77	45	17	0	79	0	4	2	2
ENSMUSG00000021010	Npas3	neuronal PAS domain protein 3 [Source:MGI Symbol;Acc:MGI:1351610]	12:53248677-54072175	protein_coding	ENSG00000151322	NPAS3	200	107	7.26209	0.904	0.904	0.37823	0.998586	no	2	0	0	3	49	4.70044	-3.925	3.925	0.000110712	0.0074827	yes	0	1	0	107	200	49	3	40	94	186	507	38	105	149	94	10	26	67	0	7	3	3
ENSMUSG00000097156	Gm3764	predicted gene 3764 [Source:MGI Symbol;Acc:MGI:3781938]	3:88206813-88229959	lincRNA	<none>	<none>	580	424	8.97154	0.452	0.452	0.700587	0.998586	no	2	0	0	10	114	5.9542	-3.568	3.568	0.00129449	0.0327195	yes	1	1	1	424	580	114	10	52	357	864	1782	62	128	349	192	16	59	188	4	13	14	8
ENSMUSG00000030093	Wnt7a	wingless-type MMTV integration site family, member 7A [Source:MGI Symbol;Acc:MGI:98961]	6:91363981-91411363	protein_coding	ENSG00000154764	WNT7A	143	100	6.92481	0.511	0.511	0.643899	0.998586	no	2	0	0	2	11	2.70044	-2.123	2.123	0.0578249	0.319399	no	0	1	0	100	143	11	2	27	99	175	340	52	69	112	18	7	0	18	2	4	4	0
ENSMUSG00000000308	Ckmt1	creatine kinase, mitochondrial 1, ubiquitous [Source:MGI Symbol;Acc:MGI:99441]	2:121357714-121363737	protein_coding	<none>	<none>	378	306	8.41785	0.305	0.305	0.752916	0.998586	no	2	0	0	6	72	5.2854	-3.493	3.493	0.000183373	0.0101982	yes	1	1	1	306	378	72	6	179	247	492	900	95	204	314	98	23	2	166	5	15	2	3
ENSMUSG00000025189	Cnnm1	cyclin M1 [Source:MGI Symbol;Acc:MGI:1891366]	19:43440436-43497210	protein_coding	ENSG00000119946	CNNM1	230	145	7.55075	0.663	0.663	0.552183	0.998586	no	2	0	0	4	50	4.75489	-3.671	3.671	0.000710765	0.0222787	yes	1	1	1	145	230	50	4	71	120	245	575	64	143	140	51	18	0	131	3	5	8	0
ENSMUSG00000060882	Kcnd2	potassium voltage-gated channel, Shal-related family, member 2 [Source:MGI Symbol;Acc:MGI:102663]	6:21215503-21729805	protein_coding	ENSG00000184408	KCND2	190	137	7.35315	0.464	0.464	0.650024	0.998586	no	2	0	0	4	29	4.04439	-3.149	3.149	0.00193396	0.0416421	yes	0	1	0	137	190	29	4	27	128	257	485	34	131	109	55	7	0	55	4	6	2	2
ENSMUSG00000004892	Bcan	brevican [Source:MGI Symbol;Acc:MGI:1096385]	3:87987531-88000230	protein_coding	ENSG00000132692	BCAN	3953	2220	11.5918	0.832	0.832	0.406521	0.998586	no	2	0	0	69	513	8.18488	-2.898	2.898	0.00186938	0.0407019	yes	2	1	1	2220	3953	513	69	566	1787	4307	9967	906	1875	3063	1104	130	112	707	70	77	83	45
ENSMUSG00000071719	Tmem28	transmembrane protein 28 [Source:MGI Symbol;Acc:MGI:3648377]	X:99821021-99848790	protein_coding	ENSG00000130054	FAM155B	156	94	6.96578	0.735	0.735	0.523821	0.998586	no	2	0	0	3	46	4.61471	-4.084	4.084	0.000326653	0.0143528	yes	0	1	0	94	156	46	3	34	79	169	367	42	102	112	52	16	0	118	4	3	4	0
ENSMUSG00000061517	Sox21	SRY (sex determining region Y)-box 21 [Source:MGI Symbol;Acc:MGI:2654070]	14:118233232-118237030	protein_coding	ENSG00000125285	SOX21	251	161	7.6865	0.648	0.648	0.50323	0.998586	no	2	0	0	4	49	4.72792	-3.468	3.468	0.000255334	0.0124642	yes	0	1	0	161	251	49	4	56	130	296	600	69	165	171	102	14	5	75	4	5	7	2
ENSMUSG00000038668	Lpar1	lysophosphatidic acid receptor 1 [Source:MGI Symbol;Acc:MGI:108429]	4:58435255-58553898	protein_coding	ENSG00000198121	LPAR1	534	485	8.99294	0.138	0.138	0.902964	0.999666	no	2	0	0	10	176	6.53916	-4.213	4.213	8.17229e-05	0.00600472	yes	1	1	1	485	534	176	10	449	349	657	619	338	545	633	384	32	51	237	9	18	9	2
ENSMUSG00000040125	Gpr26	G protein-coupled receptor 26 [Source:MGI Symbol;Acc:MGI:2441758]	7:131966460-131994405	protein_coding	ENSG00000154478	GPR26	265	191	7.83289	0.467	0.467	0.668171	0.998586	no	2	0	0	5	76	5.33985	-3.994	3.994	0.000145821	0.00892583	yes	1	1	1	191	265	76	5	69	167	338	682	110	121	146	61	28	27	186	3	14	2	0
ENSMUSG00000074637	Sox2	SRY (sex determining region Y)-box 2 [Source:MGI Symbol;Acc:MGI:98364]	3:34650405-34652461	protein_coding	ENSG00000181449	SOX2	678	407	9.08348	0.736	0.736	0.521646	0.998586	no	2	0	0	12	139	6.2384	-3.519	3.519	0.00112518	0.0298793	yes	1	1	1	407	678	139	12	109	354	758	1741	126	385	461	270	36	14	237	11	23	14	0
ENSMUSG00000056966	Gjc3	gap junction protein, gamma 3 [Source:MGI Symbol;Acc:MGI:2153041]	5:137953461-137963098	protein_coding	ENSG00000176402	GJC3	517	520	9.0182	-0.008	0.008	0.993946	1	no	2	0	0	15	849	8.75489	-5.788	5.788	1.40912e-09	1.19254e-06	yes	1	1	1	520	517	849	15	515	326	718	653	319	562	534	1304	86	98	1908	7	19	19	16
ENSMUSG00000039830	Olig2	oligodendrocyte transcription factor 2 [Source:MGI Symbol;Acc:MGI:1355331]	16:91225457-91228677	protein_coding	ENSG00000205927	OLIG2	191	128	7.31741	0.583	0.583	0.570297	0.998586	no	2	0	0	6	234	6.90689	-5.25	5.25	9.48966e-08	3.62189e-05	yes	1	1	1	128	191	234	6	116	92	175	343	66	183	173	441	31	26	439	3	10	10	1
ENSMUSG00000059058	Tma7-ps	translational machinery associated 7 homolog (S. cerevisiae), pseudogene [Source:MGI Symbol;Acc:MGI:3705453]	1:171711088-171711282	processed_pseudogene	<none>	<none>	11	5	3	1.009	1.009	0.16405	0.998586	no	0	1	0	6	13	3.24793	-1.133	1.133	0.0819629	0.385924	no	0	1	0	5	11	13	6	7	5	4	19	6	3	16	17	9	16	11	4	6	6	8
ENSMUSG00000022212	Cpne6	copine VI [Source:MGI Symbol;Acc:MGI:1334445]	14:55510445-55517431	protein_coding	ENSG00000100884	CPNE6	201	181	7.57743	0.148	0.148	0.888328	0.999205	no	2	0	0	4	60	5	-4.025	4.025	9.39257e-05	0.00666486	yes	1	1	1	181	201	60	4	85	147	312	485	50	123	147	94	15	1	129	5	8	2	0
ENSMUSG00000071234	Syndig1l	synapse differentiation inducing 1 like [Source:MGI Symbol;Acc:MGI:2685107]	12:84677277-84698831	protein_coding	ENSG00000183379	SYNDIG1L	407	218	8.28771	0.904	0.904	0.389758	0.998586	no	2	0	0	7	66	5.18982	-3.148	3.148	0.00168569	0.0381982	yes	1	1	1	218	407	66	7	49	190	414	1038	94	228	268	122	18	31	93	5	6	11	7
ENSMUSG00000001985	Grik3	glutamate receptor, ionotropic, kainate 3 [Source:MGI Symbol;Acc:MGI:95816]	4:125490700-125714173	protein_coding	ENSG00000163873	GRIK3	123	63	6.53916	0.959	0.959	0.346628	0.998586	no	2	0	0	2	48	4.64386	-4.396	4.396	2.13906e-05	0.00231315	yes	0	1	0	63	123	48	2	24	41	124	362	42	40	48	47	6	9	128	3	2	0	4
ENSMUSG00000037996	Slc24a2	solute carrier family 24 (sodium/potassium/calcium exchanger), member 2 [Source:MGI Symbol;Acc:MGI:1923626]	4:86983124-87230477	protein_coding	ENSG00000155886	SLC24A2	288	304	8.20945	-0.078	0.078	0.936243	0.999666	no	2	0	0	6	254	7.02237	-5.377	5.377	1.06992e-08	6.94202e-06	yes	1	1	1	304	288	254	6	281	214	416	594	105	212	240	335	22	30	628	3	10	8	4
ENSMUSG00000110523	C230057M02Rik	RIKEN cDNA C230057M02 gene [Source:MGI Symbol;Acc:MGI:2442079]	8:122724948-122752325	lincRNA	<none>	<none>	103	78	6.49985	0.398	0.398	0.714728	0.998586	no	2	0	0	2	32	4.08746	-4.048	4.048	0.000272406	0.0128551	yes	0	1	0	78	103	32	2	15	87	132	284	30	38	59	42	6	5	73	4	2	2	0
ENSMUSG00000013523	Bcas1	breast carcinoma amplified sequence 1 [Source:MGI Symbol;Acc:MGI:1924210]	2:170346991-170427845	protein_coding	ENSG00000064787	BCAS1	6266	5127	12.4759	0.289	0.289	0.794828	0.998586	no	2	0	0	173	3628	10.8922	-4.389	4.389	2.09925e-05	0.00230552	yes	2	1	1	5127	6266	3628	173	4512	3784	7086	7035	3757	6400	7874	5825	544	817	7327	151	243	191	108
ENSMUSG00000076439	Mog	myelin oligodendrocyte glycoprotein [Source:MGI Symbol;Acc:MGI:97435]	17:37010743-37023398	protein_coding	ENSG00000204655	MOG	324	388	8.47573	-0.262	0.262	0.830232	0.998586	no	2	0	0	7	340	7.43879	-5.648	5.648	1.05743e-06	0.000257286	yes	1	1	1	388	324	340	7	539	226	399	172	151	442	530	883	33	30	416	1	9	5	12
ENSMUSG00000020805	Slc13a5	solute carrier family 13 (sodium-dependent citrate transporter), member 5 [Source:MGI Symbol;Acc:MGI:3037150]	11:72241989-72267222	protein_coding	ENSG00000141485	SLC13A5	205	100	7.25267	1.04	1.04	0.340079	0.998586	no	2	1	0	4	46	4.64386	-3.601	3.601	0.000699515	0.0220682	yes	0	1	0	100	205	46	4	28	85	186	540	44	119	116	80	2	38	66	3	6	6	0
ENSMUSG00000053093	Myh7	myosin, heavy polypeptide 7, cardiac muscle, beta [Source:MGI Symbol;Acc:MGI:2155600]	14:54970684-54994626	protein_coding	ENSG00000092054	MYH7	145	155	7.22882	-0.103	0.103	0.924174	0.999666	no	2	0	0	3	42	4.49185	-3.963	3.963	0.000220374	0.0114389	yes	0	1	0	155	145	42	3	55	161	250	369	39	52	119	109	12	0	47	3	4	1	3
ENSMUSG00000050840	Cdh20	cadherin 20 [Source:MGI Symbol;Acc:MGI:1346069]	1:104768529-104995481	protein_coding	ENSG00000101542	CDH20	144	78	6.79442	0.879	0.879	0.427894	0.998586	no	2	0	0	3	51	4.75489	-4.254	4.254	0.000106232	0.00728098	yes	1	1	1	78	144	51	3	46	64	125	364	34	73	104	91	7	5	102	1	2	6	2
ENSMUSG00000020591	Ntsr2	neurotensin receptor 2 [Source:MGI Symbol;Acc:MGI:108018]	12:16653382-16660227	protein_coding	ENSG00000169006	NTSR2	1442	833	10.1517	0.792	0.792	0.416786	0.998586	no	2	0	0	27	244	7.08215	-3.166	3.166	0.000512678	0.0185784	yes	1	1	1	833	1442	244	27	210	698	1591	3641	382	602	1144	592	52	67	264	25	44	23	16
ENSMUSG00000042115	Klhdc8a	kelch domain containing 8A [Source:MGI Symbol;Acc:MGI:2442630]	1:132298626-132307357	protein_coding	ENSG00000162873	KLHDC8A	135	95	6.84549	0.511	0.511	0.620228	0.998586	no	2	0	0	3	25	3.80735	-3.26	3.26	0.00170161	0.038469	yes	0	1	0	95	135	25	3	48	104	134	365	23	67	86	37	6	0	56	3	3	4	1
ENSMUSG00000045994	B3gat1	beta-1,3-glucuronyltransferase 1 (glucuronosyltransferase P) [Source:MGI Symbol;Acc:MGI:1924148]	9:26733728-26763101	protein_coding	ENSG00000109956	B3GAT1	982	680	9.6987	0.53	0.53	0.584636	0.998586	no	2	0	0	19	232	6.97154	-3.627	3.627	6.7062e-05	0.00530754	yes	1	1	1	680	982	232	19	272	518	1249	2598	308	486	534	236	33	91	568	19	32	15	9
ENSMUSG00000020135	Apc2	adenomatosis polyposis coli 2 [Source:MGI Symbol;Acc:MGI:1346052]	10:80295977-80318263	protein_coding	ENSG00000115266	APC2	1446	951	10.227	0.605	0.605	0.591414	0.998586	no	2	0	0	28	235	7.03892	-3.081	3.081	0.00336505	0.0592767	no	1	1	0	951	1446	235	28	286	764	1802	4143	291	552	797	273	67	0	599	33	40	28	11
ENSMUSG00000038738	Shank1	SH3 and multiple ankyrin repeat domains 1 [Source:MGI Symbol;Acc:MGI:3613677]	7:44310253-44360572	protein_coding	ENSG00000161681	SHANK1	6606	4344	12.4186	0.605	0.605	0.532742	0.998586	no	2	0	0	127	1332	9.51076	-3.393	3.393	0.000162036	0.00952877	yes	2	1	1	4344	6606	1332	127	1310	3251	8470	17981	2113	2879	3450	2001	261	362	2706	143	181	125	59
ENSMUSG00000027674	Pex5l	peroxisomal biogenesis factor 5-like [Source:MGI Symbol;Acc:MGI:1916672]	3:32949408-33143247	protein_coding	ENSG00000114757	PEX5L	970	935	9.89558	0.054	0.054	0.957015	0.999666	no	2	0	0	24	944	8.91886	-5.293	5.293	1.23537e-08	7.14923e-06	yes	1	1	1	935	970	944	24	854	758	1193	1617	600	794	871	1327	110	229	2110	30	31	22	12
ENSMUSG00000073424	Cyp4f15	cytochrome P450, family 4, subfamily f, polypeptide 15 [Source:MGI Symbol;Acc:MGI:2146921]	17:32685627-32703352	protein_coding	<none>	<none>	200	157	7.47978	0.351	0.351	0.762259	0.998586	no	2	0	0	4	54	4.85798	-3.815	3.815	0.000687004	0.0219222	yes	1	1	1	157	200	54	4	58	110	302	461	50	125	162	166	13	0	39	3	2	8	2
ENSMUSG00000111977	Gm47163	predicted gene, 47163 [Source:MGI Symbol;Acc:MGI:6095939]	10:79637856-79639520	bidirectional_promoter_lncRNA	<none>	<none>	121	78	6.63662	0.635	0.635	0.560042	0.998586	no	2	0	0	2	32	4.08746	-3.751	3.751	0.000599828	0.0201043	yes	0	1	0	78	121	32	2	27	55	151	334	23	49	79	43	9	0	77	5	2	0	2
ENSMUSG00000031302	Nlgn3	neuroligin 3 [Source:MGI Symbol;Acc:MGI:2444609]	X:101299168-101325963	protein_coding	ENSG00000196338	NLGN3	153	72	6.81378	1.094	1.094	0.343044	0.998586	no	2	1	0	3	44	4.55459	-3.882	3.882	0.000590525	0.0199212	yes	0	1	0	72	153	44	3	31	61	123	430	28	74	81	95	9	0	74	0	9	1	2
ENSMUSG00000067889	Sptbn2	spectrin beta, non-erythrocytic 2 [Source:MGI Symbol;Acc:MGI:1313261]	19:4711167-4752360	protein_coding	ENSG00000173898	SPTBN2	10223	7324	13.0989	0.481	0.481	0.622395	0.998586	no	2	0	0	202	2136	10.1911	-3.406	3.406	0.000170096	0.00979562	yes	2	1	1	7324	10223	2136	202	2748	5871	13352	28545	2992	4238	5116	2002	475	485	5583	239	274	200	94
ENSMUSG00000061578	Ksr2	kinase suppressor of ras 2 [Source:MGI Symbol;Acc:MGI:3610315]	5:117414000-117775003	protein_coding	ENSG00000171435	KSR2	184	122	7.25739	0.594	0.594	0.603196	0.998586	no	2	0	0	4	43	4.55459	-3.566	3.566	0.00134892	0.0334482	yes	0	1	0	122	184	43	4	33	133	199	545	54	67	69	39	13	0	120	2	2	6	5
ENSMUSG00000027350	Chgb	chromogranin B [Source:MGI Symbol;Acc:MGI:88395]	2:132781278-132795079	protein_coding	ENSG00000089199	CHGB	590	343	8.86573	0.784	0.784	0.463555	0.998586	no	2	0	0	12	171	6.5157	-3.858	3.858	0.000128892	0.00822584	yes	1	1	1	343	590	171	12	173	351	505	1695	137	226	304	281	39	74	289	12	10	7	17
ENSMUSG00000054934	Kcnmb4	potassium large conductance calcium-activated channel, subfamily M, beta member 4 [Source:MGI Symbol;Acc:MGI:1913272]	10:116417861-116473878	protein_coding	ENSG00000135643	KCNMB4	737	501	9.2738	0.557	0.557	0.595824	0.998586	no	2	0	0	15	161	6.45943	-3.451	3.451	0.000475374	0.0176722	yes	1	1	1	501	737	161	15	214	446	842	1874	161	384	529	339	35	53	218	18	19	17	5
ENSMUSG00000033676	Gabrb3	gamma-aminobutyric acid (GABA) A receptor, subunit beta 3 [Source:MGI Symbol;Acc:MGI:95621]	7:57419692-57828802	protein_coding	ENSG00000166206	GABRB3	204	141	7.43045	0.535	0.535	0.596839	0.998586	no	2	0	0	4	68	5.16993	-4.047	4.047	4.34079e-05	0.00389371	yes	1	1	1	141	204	68	4	72	108	242	556	51	98	111	106	16	23	126	5	7	4	0
ENSMUSG00000062591	Tubb4a	tubulin, beta 4A class IVA [Source:MGI Symbol;Acc:MGI:107848]	17:57080066-57087782	protein_coding	ENSG00000104833	TUBB4A	1819	1449	10.6742	0.328	0.328	0.736147	0.998586	no	2	0	0	37	1112	9.16616	-4.929	4.929	5.64523e-08	2.33797e-05	yes	1	1	1	1449	1819	1112	37	1539	1020	1789	2006	782	2103	2386	2353	123	118	1855	39	43	29	36
ENSMUSG00000047013	Fbxo41	F-box protein 41 [Source:MGI Symbol;Acc:MGI:1261912]	6:85469574-85502994	protein_coding	ENSG00000163013	FBXO41	722	443	9.18611	0.704	0.704	0.507899	0.998586	no	2	0	0	14	116	6.02237	-2.994	2.994	0.00273881	0.0522657	no	1	1	0	443	722	116	14	162	413	753	1927	226	300	433	108	46	16	292	27	15	10	5
ENSMUSG00000041073	Nacad	NAC alpha domain containing [Source:MGI Symbol;Acc:MGI:3603030]	11:6597823-6606053	protein_coding	ENSG00000136274	NACAD	128	96	6.80735	0.415	0.415	0.684242	0.998586	no	2	0	0	2	49	4.67243	-4.245	4.245	3.47718e-05	0.003254	yes	0	1	0	96	128	49	2	90	48	150	212	59	111	131	100	9	12	75	7	2	1	0
ENSMUSG00000048251	Bcl11b	B cell leukemia/lymphoma 11B [Source:MGI Symbol;Acc:MGI:1929913]	12:107910403-108003602	protein_coding	ENSG00000127152	BCL11B	328	180	7.98868	0.863	0.863	0.42395	0.998586	no	2	0	0	6	77	5.37504	-3.547	3.547	0.000579464	0.019823	yes	1	1	1	180	328	77	6	81	180	278	835	90	177	208	150	14	14	130	8	11	5	2
ENSMUSG00000041309	Nkx6-2	NK6 homeobox 2 [Source:MGI Symbol;Acc:MGI:1352738]	7:139579376-139582797	protein_coding	ENSG00000148826	NKX6-2	152	126	7.11894	0.276	0.276	0.816414	0.998586	no	2	0	0	4	90	5.55459	-4.527	4.527	7.81716e-05	0.00582992	yes	1	1	1	126	152	90	4	140	74	164	249	40	160	160	179	14	4	163	4	6	3	2
ENSMUSG00000054013	Tmem179	transmembrane protein 179 [Source:MGI Symbol;Acc:MGI:2144891]	12:112500189-112516747	protein_coding	ENSG00000258986	TMEM179	173	135	7.26679	0.355	0.355	0.75974	0.998586	no	2	0	0	4	44	4.58496	-3.62	3.62	0.00133387	0.0332869	yes	0	1	0	135	173	44	4	67	106	233	434	58	112	88	61	16	0	97	2	3	8	1
ENSMUSG00000047798	Cd300lf	CD300 molecule like family member F [Source:MGI Symbol;Acc:MGI:2442359]	11:115116214-115133992	protein_coding	<none>	<none>	264	90	7.46761	1.559	1.559	0.00162967	0.336302	no	2	1	0	869	571	9.49185	0.605	0.605	0.179977	0.562585	no	2	0	0	90	264	571	869	70	117	83	172	268	263	352	511	345	681	748	1113	1228	549	586
ENSMUSG00000039059	Hrh3	histamine receptor H3 [Source:MGI Symbol;Acc:MGI:2139279]	2:180099465-180104488	protein_coding	ENSG00000101180	HRH3	322	224	8.09276	0.524	0.524	0.609868	0.998586	no	2	0	0	6	78	5.39232	-3.568	3.568	0.000289149	0.0133635	yes	1	1	1	224	322	78	6	94	193	385	854	69	175	191	86	28	9	190	9	6	7	4
ENSMUSG00000029608	Rph3a	rabphilin 3A [Source:MGI Symbol;Acc:MGI:102788]	5:120940499-121010092	protein_coding	ENSG00000089169	RPH3A	5818	3873	12.2424	0.587	0.587	0.555711	0.998586	no	2	0	0	120	854	8.92778	-2.835	2.835	0.00216425	0.0446541	yes	2	1	1	3873	5818	854	120	1289	3263	7066	16318	1770	2219	2964	1013	196	269	1940	119	156	113	91
ENSMUSG00000043388	Tmem130	transmembrane protein 130 [Source:MGI Symbol;Acc:MGI:3607706]	5:144735915-144761818	protein_coding	ENSG00000166448	TMEM130	188	134	7.33092	0.491	0.491	0.632842	0.998586	no	2	0	0	4	42	4.52356	-3.443	3.443	0.000638429	0.0209916	yes	0	1	0	134	188	42	4	55	121	226	447	42	120	144	82	7	0	80	3	8	1	3
ENSMUSG00000046240	Hepacam	hepatocyte cell adhesion molecule [Source:MGI Symbol;Acc:MGI:1920177]	9:37367351-37386575	protein_coding	ENSG00000165478	HEPACAM	1201	629	9.83763	0.934	0.934	0.368138	0.998586	no	2	0	0	24	372	7.62936	-3.909	3.909	5.52983e-05	0.00459992	yes	1	1	1	629	1201	372	24	302	469	1115	2688	344	739	1033	669	60	141	617	26	42	18	12
ENSMUSG00000024827	Gldc	glycine decarboxylase [Source:MGI Symbol;Acc:MGI:1341155]	19:30098447-30175429	protein_coding	ENSG00000178445	GLDC	668	320	8.94837	1.063	1.063	0.361156	0.998586	no	2	1	0	14	88	5.67243	-2.683	2.683	0.0140434	0.142269	no	1	1	0	320	668	88	14	96	241	622	1709	160	332	471	217	31	0	106	13	17	15	10
ENSMUSG00000027895	Kcnc4	potassium voltage gated channel, Shaw-related subfamily, member 4 [Source:MGI Symbol;Acc:MGI:96670]	3:107438303-107459552	protein_coding	ENSG00000116396	KCNC4	404	271	8.39874	0.572	0.572	0.630455	0.998586	no	2	0	0	8	76	5.39232	-3.17	3.17	0.00481189	0.0743952	no	1	1	0	271	404	76	8	107	226	481	1050	129	183	254	102	32	0	168	5	11	8	9
ENSMUSG00000042532	Golga7b	golgi autoantigen, golgin subfamily a, 7B [Source:MGI Symbol;Acc:MGI:1918396]	19:42247574-42270348	protein_coding	ENSG00000155265	GOLGA7B	1276	835	10.0437	0.612	0.612	0.541585	0.998586	no	2	0	0	27	222	6.96	-3.061	3.061	0.00107788	0.0290595	yes	1	1	1	835	1276	222	27	352	781	1373	3320	276	653	854	425	55	16	393	19	23	40	25
ENSMUSG00000096243	Gm24265	predicted gene, 24265 [Source:MGI Symbol;Acc:MGI:5454042]	5:115489459-115489599	snRNA	ENSG00000200795	RNU4-1	3	6	2.16993	-1.142	1.142	0.36244	0.998586	no	0	1	0	3	19	3.45943	-2.483	2.483	0.0272145	0.207591	no	0	1	0	6	3	19	3	14	1	3	5	3	1	2	72	4	0	0	1	6	2	4
ENSMUSG00000030310	Slc6a1	solute carrier family 6 (neurotransmitter transporter, GABA), member 1 [Source:MGI Symbol;Acc:MGI:95627]	6:114282635-114317532	protein_coding	ENSG00000157103	SLC6A1	2472	1480	10.9484	0.74	0.74	0.453106	0.998586	no	2	0	0	52	508	8.12928	-3.287	3.287	0.000341545	0.0147664	yes	2	1	1	1480	2472	508	52	468	1232	2740	6098	650	1207	1932	1190	79	121	644	36	60	78	35
ENSMUSG00000038453	Srcin1	SRC kinase signaling inhibitor 1 [Source:MGI Symbol;Acc:MGI:1933179]	11:97509340-97576186	protein_coding	ENSG00000277363	SRCIN1	3226	2433	11.4663	0.407	0.407	0.664183	0.998586	no	2	0	0	68	728	8.63662	-3.42	3.42	8.66859e-05	0.00631963	yes	2	1	1	2433	3226	728	68	1178	2184	3938	7861	1056	1685	2302	1250	150	99	1415	65	91	80	36
ENSMUSG00000022040	Ephx2	epoxide hydrolase 2, cytoplasmic [Source:MGI Symbol;Acc:MGI:99500]	14:66084374-66124500	protein_coding	ENSG00000120915	EPHX2	299	151	7.81378	0.988	0.988	0.329641	0.998586	no	2	0	0	6	59	5.02237	-3.226	3.226	0.000917949	0.0261609	yes	1	1	1	151	299	59	6	39	126	287	708	104	177	208	137	23	18	59	9	7	5	5
ENSMUSG00000026204	Ptprn	protein tyrosine phosphatase, receptor type, N [Source:MGI Symbol;Acc:MGI:102765]	1:75247027-75264502	protein_coding	ENSG00000054356	PTPRN	1062	732	9.80896	0.536	0.536	0.637737	0.998586	no	2	0	0	23	179	6.65821	-2.99	2.99	0.00488175	0.0747679	no	1	1	0	732	1062	179	23	264	535	1398	2811	281	542	613	259	50	41	367	26	27	35	3
ENSMUSG00000034488	Edil3	EGF-like repeats and discoidin I-like domains 3 [Source:MGI Symbol;Acc:MGI:1329025]	13:88821472-89323223	protein_coding	ENSG00000164176	EDIL3	383	339	8.49586	0.175	0.175	0.857533	0.998586	no	2	0	0	12	442	7.82655	-5.235	5.235	1.36906e-08	7.57093e-06	yes	1	1	1	339	383	442	12	453	188	376	570	105	448	409	802	58	95	812	8	15	12	12
ENSMUSG00000078591	Hs3st4	heparan sulfate (glucosamine) 3-O-sulfotransferase 4 [Source:MGI Symbol;Acc:MGI:1333792]	7:123982869-124398989	protein_coding	ENSG00000182601	HS3ST4	566	404	8.92184	0.485	0.485	0.622089	0.998586	no	2	0	0	12	153	6.36632	-3.665	3.665	8.17493e-05	0.00600472	yes	1	1	1	404	566	153	12	172	333	708	1418	147	302	397	381	33	45	153	12	16	8	12
ENSMUSG00000096847	Tmem151b	transmembrane protein 151B [Source:MGI Symbol;Acc:MGI:2685169]	17:45541952-45549677	protein_coding	<none>	<none>	1707	1254	10.5319	0.445	0.445	0.670891	0.998586	no	2	0	0	36	404	7.78136	-3.474	3.474	0.00036595	0.0151922	yes	1	1	1	1254	1707	404	36	560	1097	2104	4287	466	834	1240	535	80	130	871	28	51	42	24	PC2 pattern
ENSMUSG00000090291	Lrrc10b	leucine rich repeat containing 10B [Source:MGI Symbol;Acc:MGI:2685551]	19:10455371-10457473	protein_coding	ENSG00000204950	LRRC10B	421	261	8.41363	0.689	0.689	0.529197	0.998586	no	2	0	0	9	73	5.35755	-3.013	3.013	0.00366535	0.0625084	no	1	1	0	261	421	73	9	101	258	424	987	127	258	312	140	12	0	139	8	14	6	8
ENSMUSG00000042388	Dlgap3	DLG associated protein 3 [Source:MGI Symbol;Acc:MGI:3039563]	4:127169204-127237022	protein_coding	ENSG00000116544	DLGAP3	6046	4141	12.3144	0.546	0.546	0.581472	0.998586	no	2	0	0	130	998	9.13955	-2.945	2.945	0.00134396	0.0333676	yes	2	1	1	4141	6046	998	130	1483	3382	7559	15096	1814	2862	4410	1477	273	113	2127	115	184	135	84
ENSMUSG00000029093	Sorcs2	sortilin-related VPS10 domain containing receptor 2 [Source:MGI Symbol;Acc:MGI:1932289]	5:36017180-36398139	protein_coding	ENSG00000184985	SORCS2	332	189	8.02514	0.809	0.809	0.46669	0.998586	no	2	0	0	7	39	4.52356	-2.469	2.469	0.019828	0.175673	no	0	1	0	189	332	39	7	48	166	354	883	81	142	220	58	6	10	83	11	10	6	0
ENSMUSG00000046093	Hpcal4	hippocalcin-like 4 [Source:MGI Symbol;Acc:MGI:2157521]	4:123183227-123194701	protein_coding	ENSG00000116983	HPCAL4	10629	7999	13.1852	0.41	0.41	0.670191	0.998586	no	2	0	0	229	1992	10.117	-3.118	3.118	0.000478293	0.0177115	yes	2	1	1	7999	10629	1992	229	2942	7151	13903	28254	2975	5140	6147	2405	472	386	4705	242	271	242	162
ENSMUSG00000058441	Panx2	pannexin 2 [Source:MGI Symbol;Acc:MGI:1890615]	15:89059734-89073567	protein_coding	ENSG00000073150	PANX2	1440	975	10.2378	0.563	0.563	0.614259	0.998586	no	2	0	0	31	220	6.97154	-2.822	2.822	0.00667136	0.0906829	no	1	1	0	975	1440	220	31	349	763	1813	3571	453	700	1034	394	57	27	401	35	35	31	22
ENSMUSG00000041670	Rims1	regulating synaptic membrane exocytosis 1 [Source:MGI Symbol;Acc:MGI:2152971]	1:22286251-22805994	protein_coding	ENSG00000079841	RIMS1	2986	1967	11.2741	0.602	0.602	0.557095	0.998586	no	2	0	0	65	332	7.633	-2.361	2.361	0.0132134	0.137466	no	2	1	0	1967	2986	332	65	404	1825	3673	9519	777	659	989	247	71	136	873	50	81	85	43
ENSMUSG00000022055	Nefl	neurofilament, light polypeptide [Source:MGI Symbol;Acc:MGI:97313]	14:68083863-68089095	protein_coding	ENSG00000277586	NEFL	2355	1870	11.0447	0.333	0.333	0.733275	0.998586	no	2	0	0	52	616	8.3837	-3.593	3.593	7.73323e-05	0.00582992	yes	2	1	1	1870	2355	616	52	721	1779	3109	6178	703	1097	1442	898	144	175	1248	53	64	53	36
ENSMUSG00000035033	Tbr1	T-box brain gene 1 [Source:MGI Symbol;Acc:MGI:107404]	2:61802930-61814114	protein_coding	ENSG00000136535	TBR1	239	164	7.65464	0.541	0.541	0.610124	0.998586	no	2	0	0	5	51	4.80735	-3.296	3.296	0.00128319	0.0327195	yes	1	1	1	164	239	51	5	57	174	261	559	65	181	151	66	16	0	122	9	5	1	5
ENSMUSG00000028137	Celf3	CUGBP, Elav-like family member 3 [Source:MGI Symbol;Acc:MGI:1926034]	3:94478295-94492198	protein_coding	ENSG00000159409	CELF3	326	226	8.10852	0.523	0.523	0.640231	0.998586	no	2	0	0	7	71	5.2854	-3.325	3.325	0.00178387	0.0397289	yes	1	1	1	226	326	71	7	85	220	374	797	108	165	232	87	18	28	152	6	18	5	0
ENSMUSG00000059003	Grin2a	glutamate receptor, ionotropic, NMDA2A (epsilon 1) [Source:MGI Symbol;Acc:MGI:95820]	16:9567898-9995560	protein_coding	ENSG00000183454	GRIN2A	106	60	6.37504	0.832	0.832	0.463984	0.998586	no	2	0	0	2	30	4	-3.719	3.719	0.00103304	0.0281722	yes	0	1	0	60	106	30	2	21	57	101	304	25	68	28	30	9	0	83	4	2	3	0
ENSMUSG00000048001	Hes5	hes family bHLH transcription factor 5 [Source:MGI Symbol;Acc:MGI:104876]	4:154960923-154962371	protein_coding	ENSG00000197921	HES5	198	140	7.40088	0.501	0.501	0.660061	0.998586	no	2	0	0	4	24	3.80735	-2.502	2.502	0.0234219	0.192042	no	0	1	0	140	198	24	4	52	150	218	520	35	108	130	57	24	0	17	4	10	3	0
ENSMUSG00000040055	Gjb6	gap junction protein, beta 6 [Source:MGI Symbol;Acc:MGI:107588]	14:57123303-57133611	protein_coding	ENSG00000121742	GJB6	807	433	9.27612	0.899	0.899	0.387683	0.998586	no	2	0	0	18	186	6.67243	-3.391	3.391	0.000508266	0.0184923	yes	1	1	1	433	807	186	18	155	345	799	1952	170	434	673	510	34	45	155	20	29	14	8
ENSMUSG00000037989	Wnk2	WNK lysine deficient protein kinase 2 [Source:MGI Symbol;Acc:MGI:1922857]	13:49036303-49148014	protein_coding	ENSG00000165238	WNK2	551	323	8.77149	0.772	0.772	0.399766	0.998586	no	2	0	0	12	114	5.97728	-3.239	3.239	0.000194046	0.0105491	yes	1	1	1	323	551	114	12	80	245	643	1429	197	256	323	203	19	13	222	15	10	14	10
ENSMUSG00000043670	Diras1	DIRAS family, GTP-binding RAS-like 1 [Source:MGI Symbol;Acc:MGI:2183442]	10:81019589-81025662	protein_coding	ENSG00000176490	DIRAS1	626	458	9.08215	0.451	0.451	0.665134	0.998586	no	2	0	0	14	161	6.45121	-3.548	3.548	0.000292831	0.0133635	yes	1	1	1	458	626	161	14	190	420	763	1513	181	367	442	269	35	33	306	12	20	17	6
ENSMUSG00000023017	Asic1	acid-sensing (proton-gated) ion channel 1 [Source:MGI Symbol;Acc:MGI:1194915]	15:99670368-99701130	protein_coding	ENSG00000110881	ASIC1	131	91	6.79442	0.52	0.52	0.646772	0.998586	no	2	0	0	3	39	4.39232	-3.757	3.757	0.000767204	0.0234806	yes	0	1	0	91	131	39	3	34	64	176	339	45	61	78	60	2	15	79	1	7	4	0
ENSMUSG00000041617	Ccdc74a	coiled-coil domain containing 74A [Source:MGI Symbol;Acc:MGI:1919565]	16:17646470-17650738	protein_coding	<none>	<none>	201	151	7.45943	0.411	0.411	0.69281	0.998586	no	2	0	0	4	58	4.9542	-3.703	3.703	0.000253166	0.0124231	yes	1	1	1	151	201	58	4	46	107	300	502	53	107	142	91	15	38	86	9	3	1	4
ENSMUSG00000069227	Gprin1	G protein-regulated inducer of neurite outgrowth 1 [Source:MGI Symbol;Acc:MGI:1349455]	13:54736671-54749874	protein_coding	ENSG00000169258	GPRIN1	416	321	8.52552	0.377	0.377	0.712457	0.998586	no	2	0	0	9	102	5.79442	-3.483	3.483	0.000331242	0.0144566	yes	1	1	1	321	416	102	9	115	339	508	1038	141	189	298	129	27	23	230	15	3	9	9
ENSMUSG00000037579	Kcnh3	potassium voltage-gated channel, subfamily H (eag-related), member 3 [Source:MGI Symbol;Acc:MGI:1341723]	15:99224861-99242817	protein_coding	ENSG00000135519	KCNH3	929	699	9.66888	0.409	0.409	0.669546	0.998586	no	2	0	0	20	226	6.94251	-3.46	3.46	0.000119033	0.00788087	yes	1	1	1	699	929	226	20	325	626	1147	2371	277	466	602	350	50	74	428	22	29	22	9
ENSMUSG00000026259	Ngef	neuronal guanine nucleotide exchange factor [Source:MGI Symbol;Acc:MGI:1858414]	1:87476834-87573870	protein_coding	ENSG00000066248	NGEF	933	531	9.5157	0.813	0.813	0.380276	0.998586	no	2	0	0	21	170	6.57743	-3.042	3.042	0.000469867	0.0176384	yes	1	1	1	531	933	170	21	231	400	962	2297	270	508	656	297	39	55	287	24	19	29	11
ENSMUSG00000040724	Kcna2	potassium voltage-gated channel, shaker-related subfamily, member 2 [Source:MGI Symbol;Acc:MGI:96659]	3:107101146-107115005	protein_coding	ENSG00000177301	KCNA2	816	583	9.45018	0.485	0.485	0.645885	0.998586	no	2	0	0	18	258	7.10852	-3.837	3.837	0.000106116	0.00728098	yes	1	1	1	583	816	258	18	237	456	1055	2117	209	448	489	581	49	2	400	19	13	20	20
ENSMUSG00000066607	Insyn1	inhibitory synaptic factor 1 [Source:MGI Symbol;Acc:MGI:2442108]	9:58488603-58499780	protein_coding	ENSG00000205363	INSYN1	1312	905	10.1144	0.536	0.536	0.61041	0.998586	no	2	0	0	29	281	7.27612	-3.272	3.272	0.000852461	0.0250652	yes	1	1	1	905	1312	281	29	330	850	1534	3186	394	732	934	492	73	66	492	29	48	25	14
ENSMUSG00000028782	Adgrb2	adhesion G protein-coupled receptor B2 [Source:MGI Symbol;Acc:MGI:2451244]	4:129984870-130022633	protein_coding	ENSG00000121753	ADGRB2	1927	1397	10.6987	0.464	0.464	0.64001	0.998586	no	2	0	0	43	422	7.86109	-3.304	3.304	0.000349952	0.0148266	yes	1	1	1	1397	1927	422	43	567	1144	2479	4942	573	975	1218	706	113	69	800	56	59	41	15
ENSMUSG00000048388	Fam171b	family with sequence similarity 171, member B [Source:MGI Symbol;Acc:MGI:2444579]	2:83812636-83883486	protein_coding	ENSG00000144369	FAM171B	1670	1065	10.4173	0.649	0.649	0.502072	0.998586	no	2	0	0	37	461	7.96	-3.63	3.63	5.61473e-05	0.00463096	yes	1	1	1	1065	1670	461	37	439	782	1975	4165	433	910	1173	784	89	215	755	32	49	39	29
ENSMUSG00000025739	Gng13	guanine nucleotide binding protein (G protein), gamma 13 [Source:MGI Symbol;Acc:MGI:1925616]	17:25717171-25719406	protein_coding	ENSG00000127588	GNG13	294	245	8.07414	0.266	0.266	0.813333	0.998586	no	2	0	0	6	84	5.49185	-3.691	3.691	0.00057393	0.0197365	yes	1	1	1	245	294	84	6	101	219	414	759	60	107	249	251	10	9	68	5	13	6	2
ENSMUSG00000105265	Sox2ot	SOX2 overlapping transcript (non-protein coding) [Source:MGI Symbol;Acc:MGI:2444112]	3:34104270-34682619	processed_transcript	<none>	<none>	218	184	7.65105	0.242	0.242	0.793665	0.998586	no	2	0	0	10	297	7.26209	-4.877	4.877	2.82023e-08	1.33892e-05	yes	1	1	1	184	218	297	10	209	122	221	298	83	239	252	423	52	38	676	5	10	14	12	PC2 pattern
ENSMUSG00000041423	Paqr6	progestin and adipoQ receptor family member VI [Source:MGI Symbol;Acc:MGI:1916207]	3:88364584-88368541	protein_coding	ENSG00000160781	PAQR6	144	68	6.72792	1.076	1.076	0.375328	0.998586	no	2	1	0	3	19	3.45943	-2.529	2.529	0.0326869	0.232655	no	0	1	0	68	144	19	3	32	46	127	333	22	88	134	49	7	0	19	0	4	3	6
ENSMUSG00000044216	Kcnj4	potassium inwardly-rectifying channel, subfamily J, member 4 [Source:MGI Symbol;Acc:MGI:104743]	15:79483714-79505241	protein_coding	ENSG00000168135	KCNJ4	186	155	7.41363	0.259	0.259	0.814756	0.998586	no	2	0	0	4	63	5.06609	-3.921	3.921	0.000256135	0.0124642	yes	1	1	1	155	186	63	4	58	124	284	455	52	130	106	126	11	19	96	4	7	5	1
ENSMUSG00000068373	D430041D05Rik	RIKEN cDNA D430041D05 gene [Source:MGI Symbol;Acc:MGI:2181743]	2:104143073-104411013	protein_coding	ENSG00000110427	KIAA1549L	135	116	6.97154	0.222	0.222	0.825178	0.998586	no	2	0	0	3	70	5.18982	-4.537	4.537	5.59335e-06	0.000843988	yes	1	1	1	116	135	70	3	62	87	198	350	39	85	66	65	14	23	179	3	2	6	0
ENSMUSG00000048385	Scrt1	scratch family zinc finger 1 [Source:MGI Symbol;Acc:MGI:2176606]	15:76516203-76522499	protein_coding	ENSG00000261678	SCRT1	2205	1534	10.8684	0.523	0.523	0.584031	0.998586	no	2	0	0	49	502	8.10591	-3.342	3.342	0.000172548	0.00981152	yes	1	1	1	1534	2205	502	49	658	1314	2630	5495	700	1015	1610	1135	107	84	682	55	81	34	27
ENSMUSG00000043460	Elfn2	leucine rich repeat and fibronectin type III, extracellular 2 [Source:MGI Symbol;Acc:MGI:3608416]	15:78667331-78718771	protein_coding	ENSG00000166897	ELFN2	890	555	9.49685	0.68	0.68	0.485372	0.998586	no	2	0	0	20	212	6.85798	-3.409	3.409	0.000193504	0.0105491	yes	1	1	1	555	890	212	20	200	416	1049	2287	289	392	591	346	47	27	429	16	27	29	8
ENSMUSG00000037843	Vstm2l	V-set and transmembrane domain containing 2-like [Source:MGI Symbol;Acc:MGI:2685537]	2:157914653-157944719	protein_coding	ENSG00000132821	VSTM2L	224	152	7.55459	0.557	0.557	0.621013	0.998586	no	2	0	0	5	39	4.45943	-2.94	2.94	0.00670863	0.0909345	no	0	1	0	152	224	39	5	102	124	231	581	47	136	133	75	10	0	70	5	8	3	5
ENSMUSG00000074657	Kif5a	kinesin family member 5A [Source:MGI Symbol;Acc:MGI:109564]	10:127225696-127263348	protein_coding	ENSG00000155980	KIF5A	180652	141997	17.2996	0.347	0.347	0.71887	0.998586	no	2	0	0	4086	25261	13.8409	-2.628	2.628	0.00326302	0.0581789	no	2	1	0	141997	180652	25261	4086	35558	126833	263600	502990	50061	66681	102876	34102	5407	6826	54709	3579	4876	5036	2852
ENSMUSG00000057716	Tmem178b	transmembrane protein 178B [Source:MGI Symbol;Acc:MGI:3647581]	6:39873271-40255150	protein_coding	ENSG00000261115	TMEM178B	273	180	7.82337	0.602	0.602	0.581751	0.998586	no	2	0	0	6	104	5.78136	-4.075	4.075	9.51329e-05	0.00668506	yes	1	1	1	180	273	104	6	130	111	298	743	57	163	128	121	17	17	261	1	9	9	5
ENSMUSG00000079575	Rbpj-ps3	recombination signal binding protein for immunoglobulin kappa J region, pseudogene 3 [Source:MGI Symbol;Acc:MGI:96525]	6:46529354-46530794	processed_pseudogene	<none>	<none>	60	27	5.44294	1.134	1.134	0.245564	0.998586	no	1	1	0	134	8	6.14975	4.093	4.093	8.8808e-06	0.0012486	yes	1	1	1	27	60	8	134	70	6	6	53	19	65	104	4	6	13	9	299	222	7	7
ENSMUSG00000026514	Cnih3	cornichon family AMPA receptor auxiliary protein 3 [Source:MGI Symbol;Acc:MGI:1920228]	1:181352628-181460641	protein_coding	ENSG00000143786	CNIH3	139	106	6.93664	0.382	0.382	0.712985	0.998586	no	2	0	0	4	42	4.52356	-3.704	3.704	0.000317862	0.0140299	yes	0	1	0	106	139	42	4	49	95	175	328	52	67	109	44	9	9	104	3	6	3	2
ENSMUSG00000027525	Phactr3	phosphatase and actin regulator 3 [Source:MGI Symbol;Acc:MGI:1921439]	2:178118975-178338492	protein_coding	ENSG00000087495	PHACTR3	2128	1440	10.8009	0.563	0.563	0.541146	0.998586	no	2	0	0	48	449	7.9571	-3.213	3.213	0.000181847	0.0101714	yes	1	1	1	1440	2128	449	48	657	1068	2596	5108	623	1120	1661	806	106	198	686	42	79	45	27
ENSMUSG00000031111	Igsf1	immunoglobulin superfamily, member 1 [Source:MGI Symbol;Acc:MGI:2147913]	X:49782536-49797749	protein_coding	ENSG00000147255	IGSF1	181	71	6.97728	1.336	1.336	0.221902	0.998586	no	2	1	0	4	12	3	-1.538	1.538	0.151635	0.519462	no	0	1	0	71	181	12	4	19	55	140	441	39	94	149	28	3	0	17	2	5	2	8
ENSMUSG00000068748	Ptprz1	protein tyrosine phosphatase, receptor type Z, polypeptide 1 [Source:MGI Symbol;Acc:MGI:97816]	6:22875502-23052916	protein_coding	ENSG00000106278	PTPRZ1	3332	1843	11.3373	0.854	0.854	0.39094	0.998586	no	2	0	0	76	436	8	-2.52	2.52	0.00646321	0.0888463	no	2	1	0	1843	3332	436	76	425	1590	3513	9596	622	1324	1784	858	102	176	609	46	100	121	38
ENSMUSG00000022208	Jph4	junctophilin 4 [Source:MGI Symbol;Acc:MGI:2443113]	14:55106826-55116935	protein_coding	ENSG00000092051	JPH4	3672	2514	11.5948	0.546	0.546	0.568221	0.998586	no	2	0	0	84	574	8.36194	-2.774	2.774	0.00182002	0.0401208	yes	2	1	1	2514	3672	574	84	1133	2096	4314	9139	1240	1778	2531	771	153	92	1279	107	106	65	56
ENSMUSG00000040543	Pitpnm3	PITPNM family member 3 [Source:MGI Symbol;Acc:MGI:2685726]	11:72047528-72135778	protein_coding	ENSG00000091622	PITPNM3	934	618	9.59991	0.597	0.597	0.527445	0.998586	no	2	0	0	21	141	6.33985	-2.721	2.721	0.00213257	0.0442543	yes	1	1	1	618	934	141	21	191	531	1131	2603	249	388	497	194	37	17	315	18	24	32	11
ENSMUSG00000002459	Rgs20	regulator of G-protein signaling 20 [Source:MGI Symbol;Acc:MGI:1929866]	1:4909576-5070285	protein_coding	ENSG00000147509	RGS20	309	137	7.8009	1.178	1.178	0.253388	0.998586	no	2	1	0	7	40	4.55459	-2.511	2.511	0.01097	0.123873	no	0	1	0	137	309	40	7	62	139	209	768	70	177	222	86	5	8	63	5	6	6	11
ENSMUSG00000029120	Ppp2r2c	protein phosphatase 2, regulatory subunit B, gamma [Source:MGI Symbol;Acc:MGI:2442660]	5:36868513-36955078	protein_coding	ENSG00000074211	PPP2R2C	6039	4196	12.3212	0.525	0.525	0.57911	0.998586	no	2	0	0	139	1078	9.24911	-2.962	2.962	0.000750317	0.0230362	yes	2	1	1	4196	6039	1078	139	1695	3628	7265	15697	1837	2982	3640	1431	254	221	2408	119	181	165	90
ENSMUSG00000046607	Hrk	harakiri, BCL2 interacting protein (contains only BH3 domain) [Source:MGI Symbol;Acc:MGI:1201608]	5:118164648-118189478	protein_coding	ENSG00000135116	HRK	436	274	8.47168	0.667	0.667	0.528618	0.998586	no	2	0	0	10	72	5.35755	-2.849	2.849	0.00447296	0.070728	no	1	1	0	274	436	72	10	96	195	532	1182	114	221	228	107	10	0	171	10	14	15	2
ENSMUSG00000031343	Gabra3	gamma-aminobutyric acid (GABA) A receptor, subunit alpha 3 [Source:MGI Symbol;Acc:MGI:95615]	X:72432681-72656848	protein_coding	ENSG00000011677	GABRA3	448	350	8.64024	0.358	0.358	0.717296	0.998586	no	2	0	0	10	96	5.72792	-3.228	3.228	0.000570914	0.0197365	yes	1	1	1	350	448	96	10	139	260	650	1287	130	186	188	163	26	8	189	7	12	9	13
ENSMUSG00000022619	Mapk8ip2	mitogen-activated protein kinase 8 interacting protein 2 [Source:MGI Symbol;Acc:MGI:1926555]	15:89453913-89464468	protein_coding	ENSG00000008735	MAPK8IP2	1960	1329	10.6834	0.56	0.56	0.543732	0.998586	no	2	0	0	45	427	7.88264	-3.242	3.242	0.000163833	0.00957661	yes	1	1	1	1329	1960	427	45	539	1150	2297	4958	541	1036	1303	661	99	121	826	51	42	52	36
ENSMUSG00000050423	Ppp1r3g	protein phosphatase 1, regulatory subunit 3G [Source:MGI Symbol;Acc:MGI:1923737]	13:35958839-35970388	protein_coding	ENSG00000219607	PPP1R3G	188	101	7.17493	0.891	0.891	0.456989	0.998586	no	2	0	0	4	17	3.39232	-1.992	1.992	0.085597	0.394448	no	0	1	0	101	188	17	4	27	93	184	461	52	77	161	52	5	0	12	2	4	3	9
ENSMUSG00000070532	Ccdc190	coiled-coil domain containing 190 [Source:MGI Symbol;Acc:MGI:1925715]	1:169928648-169934653	protein_coding	ENSG00000185860	CCDC190	241	101	7.41785	1.26	1.26	0.240006	0.998586	no	2	1	0	6	38	4.45943	-2.607	2.607	0.0112115	0.125133	no	0	1	0	101	241	38	6	27	94	181	585	67	119	194	94	5	0	54	9	10	3	3
ENSMUSG00000020173	Cobl	cordon-bleu WH2 repeat [Source:MGI Symbol;Acc:MGI:105056]	11:12236608-12464960	protein_coding	ENSG00000106078	COBL	166	135	7.23362	0.294	0.294	0.756622	0.998586	no	2	0	0	4	64	5.08746	-4.075	4.075	1.35376e-05	0.00168916	yes	1	1	1	135	166	64	4	93	124	188	367	80	91	124	102	12	5	139	8	2	6	0
ENSMUSG00000007944	Ttc9b	tetratricopeptide repeat domain 9B [Source:MGI Symbol;Acc:MGI:1920282]	7:27653915-27657346	protein_coding	ENSG00000174521	TTC9B	677	552	9.26327	0.295	0.295	0.767744	0.998586	no	2	0	0	16	199	6.74819	-3.662	3.662	9.73119e-05	0.00681358	yes	1	1	1	552	677	199	16	247	515	894	1599	197	384	529	445	44	67	240	18	24	11	9
ENSMUSG00000022416	Cacna1i	calcium channel, voltage-dependent, alpha 1I subunit [Source:MGI Symbol;Acc:MGI:2178051]	15:80287238-80398279	protein_coding	ENSG00000100346	CACNA1I	395	248	8.32867	0.668	0.668	0.512102	0.998586	no	2	0	0	9	89	5.61471	-3.288	3.288	0.00068215	0.021803	yes	1	1	1	248	395	89	9	92	227	426	1103	106	140	230	86	20	9	242	6	15	14	2
ENSMUSG00000024292	Cyp4f14	cytochrome P450, family 4, subfamily f, polypeptide 14 [Source:MGI Symbol;Acc:MGI:1927669]	17:32905070-32917342	protein_coding	<none>	<none>	139	80	6.77479	0.788	0.788	0.456655	0.998586	no	2	0	0	6	6	2.58496	-0.08	0.08	0.939214	0.985948	no	0	0	0	80	139	6	6	24	59	158	332	38	50	135	14	5	0	3	2	9	6	5
ENSMUSG00000094910	D430019H16Rik	RIKEN cDNA D430019H16 gene [Source:MGI Symbol;Acc:MGI:2443127]	12:105453856-105493095	protein_coding	ENSG00000227051	C14orf132	1727	1351	10.5878	0.354	0.354	0.748968	0.998586	no	2	0	0	40	358	7.63662	-3.159	3.159	0.00215173	0.0445727	yes	1	1	1	1351	1727	358	40	456	1294	2304	4535	501	923	950	479	84	27	843	36	54	45	26
ENSMUSG00000078307	AI593442	expressed sequence AI593442 [Source:MGI Symbol;Acc:MGI:2143099]	9:52673042-52679780	protein_coding	ENSG00000185742	C11orf87	130	103	6.86419	0.329	0.329	0.75196	0.998586	no	2	0	0	3	35	4.24793	-3.556	3.556	0.000590468	0.0199212	yes	0	1	0	103	130	35	3	48	95	166	298	33	105	82	32	12	2	95	3	3	6	0
ENSMUSG00000026825	Dnm1	dynamin 1 [Source:MGI Symbol;Acc:MGI:107384]	2:32308471-32353338	protein_coding	ENSG00000106976	DNM1	1823	1363	10.6375	0.42	0.42	0.660767	0.998586	no	2	0	0	42	408	7.81378	-3.266	3.266	0.000246644	0.0122938	yes	1	1	1	1363	1823	408	42	556	1179	2354	4466	598	1079	1150	519	111	56	946	48	55	46	21
ENSMUSG00000031409	Tceal6	transcription elongation factor A (SII)-like 6 [Source:MGI Symbol;Acc:MGI:1923939]	X:135208687-135210687	protein_coding	<none>	<none>	189	102	7.18488	0.892	0.892	0.372358	0.998586	no	2	0	0	4	39	4.42626	-3.153	3.153	0.00124024	0.0320602	yes	0	1	0	102	189	39	4	54	94	158	460	36	78	183	59	17	17	63	3	6	6	2
ENSMUSG00000000247	Lhx2	LIM homeobox protein 2 [Source:MGI Symbol;Acc:MGI:96785]	2:38339281-38369733	protein_coding	ENSG00000106689	LHX2	804	478	9.32418	0.75	0.75	0.471551	0.998586	no	2	0	0	19	166	6.53138	-3.143	3.143	0.00129402	0.0327195	yes	1	1	1	478	804	166	19	160	420	853	1963	194	485	573	409	39	67	147	18	23	15	19
ENSMUSG00000027316	Gfra4	glial cell line derived neurotrophic factor family receptor alpha 4 [Source:MGI Symbol;Acc:MGI:1341873]	2:131039632-131043088	protein_coding	ENSG00000125861	GFRA4	225	133	7.48382	0.759	0.759	0.470762	0.998586	no	2	0	0	6	35	4.35755	-2.734	2.734	0.0071331	0.0945172	no	0	1	0	133	225	35	6	32	130	236	548	61	133	157	77	12	0	51	4	6	3	9
ENSMUSG00000048814	Lonrf2	LON peptidase N-terminal domain and ring finger 2 [Source:MGI Symbol;Acc:MGI:1920209]	1:38793645-38836711	protein_coding	ENSG00000170500	LONRF2	377	240	8.26913	0.652	0.652	0.523346	0.998586	no	2	0	0	9	106	5.84549	-3.59	3.59	0.000216913	0.01135	yes	1	1	1	240	377	106	9	95	206	419	988	87	208	225	141	21	29	234	6	18	9	2
ENSMUSG00000062151	Unc13c	unc-13 homolog C [Source:MGI Symbol;Acc:MGI:2149021]	9:73479422-73968966	protein_coding	ENSG00000137766	UNC13C	2945	2391	11.3815	0.301	0.301	0.759434	0.998586	no	2	0	0	69	383	7.82018	-2.475	2.475	0.00670915	0.0909345	no	2	1	0	2391	2945	383	69	668	2138	4367	8479	773	1190	1339	440	52	111	929	57	59	98	62
ENSMUSG00000037386	Rims2	regulating synaptic membrane exocytosis 2 [Source:MGI Symbol;Acc:MGI:2152972]	15:39198261-39684372	protein_coding	ENSG00000176406	RIMS2	1371	1005	10.2143	0.448	0.448	0.624856	0.998586	no	2	0	0	32	190	6.79442	-2.562	2.562	0.00276072	0.0525807	no	1	1	0	1005	1371	190	32	314	944	1757	3887	398	555	643	186	42	30	500	24	41	41	23
ENSMUSG00000056553	Ptprn2	protein tyrosine phosphatase, receptor type, N polypeptide 2 [Source:MGI Symbol;Acc:MGI:107418]	12:116485720-117276849	protein_coding	ENSG00000155093	PTPRN2	326	240	8.14466	0.442	0.442	0.691275	0.998586	no	2	0	0	8	56	5	-2.861	2.861	0.00682795	0.092104	no	1	1	0	240	326	56	8	101	197	423	897	91	145	171	76	13	0	133	13	11	1	5
ENSMUSG00000034675	Dbn1	drebrin 1 [Source:MGI Symbol;Acc:MGI:1931838]	13:55473429-55488111	protein_coding	ENSG00000113758	DBN1	923	593	9.56605	0.64	0.64	0.477112	0.998586	no	2	0	0	22	184	6.6865	-3.079	3.079	0.000271153	0.0128551	yes	1	1	1	593	923	184	22	260	475	1043	2411	252	421	609	221	54	75	384	23	30	15	19
ENSMUSG00000044912	Syt16	synaptotagmin XVI [Source:MGI Symbol;Acc:MGI:2673872]	12:73997661-74273267	protein_coding	ENSG00000139973	SYT16	599	391	8.95128	0.614	0.614	0.516245	0.998586	no	2	0	0	14	102	5.85798	-2.864	2.864	0.00135693	0.0334762	yes	1	1	1	391	599	102	14	115	314	744	1744	152	229	271	173	29	30	178	18	10	23	5
ENSMUSG00000026587	Astn1	astrotactin 1 [Source:MGI Symbol;Acc:MGI:1098567]	1:158362273-158691781	protein_coding	ENSG00000152092	ASTN1	564	403	8.91737	0.485	0.485	0.635674	0.998586	no	2	0	0	13	94	5.74147	-2.825	2.825	0.00340741	0.0598539	no	1	1	0	403	564	94	13	85	339	786	1552	155	268	283	85	22	94	176	17	15	10	11
ENSMUSG00000052572	Dlg2	discs large MAGUK scaffold protein 2 [Source:MGI Symbol;Acc:MGI:1344351]	7:90476672-92449247	protein_coding	ENSG00000150672	DLG2	2375	1760	11.0137	0.433	0.433	0.66169	0.998586	no	2	0	0	56	595	8.34651	-3.411	3.411	0.000207597	0.0110407	yes	2	1	1	1760	2375	595	56	676	1444	3160	6781	729	1032	959	638	139	200	1404	53	75	65	31
ENSMUSG00000019803	Nr2e1	nuclear receptor subfamily 2, group E, member 1 [Source:MGI Symbol;Acc:MGI:1100526]	10:42561963-42583632	protein_coding	ENSG00000112333	NR2E1	248	132	7.56986	0.906	0.906	0.410915	0.998586	no	2	0	0	6	38	4.45943	-2.677	2.677	0.0113581	0.126118	no	0	1	0	132	248	38	6	24	121	251	711	60	91	131	92	7	0	51	4	8	3	9
ENSMUSG00000059213	Ddn	dendrin [Source:MGI Symbol;Acc:MGI:108101]	15:98803777-98809490	protein_coding	ENSG00000181418	DDN	19871	14552	14.0711	0.449	0.449	0.639392	0.998586	no	2	0	0	469	4066	11.1469	-3.116	3.116	0.00045368	0.0173016	yes	2	1	1	14552	19871	4066	469	5067	12579	26009	51208	5512	9673	13091	5132	919	1157	9054	487	572	508	309
ENSMUSG00000032482	Cspg5	chondroitin sulfate proteoglycan 5 [Source:MGI Symbol;Acc:MGI:1352747]	9:110243783-110262576	protein_coding	ENSG00000114646	CSPG5	3875	2301	11.5925	0.752	0.752	0.447266	0.998586	no	2	0	0	92	533	8.28771	-2.541	2.541	0.00567552	0.0823817	no	2	1	0	2301	3875	533	92	617	2021	4265	9799	870	1912	2918	1182	178	141	631	91	112	81	82
ENSMUSG00000000560	Gabra2	gamma-aminobutyric acid (GABA) A receptor, subunit alpha 2 [Source:MGI Symbol;Acc:MGI:95614]	5:70957597-71095849	protein_coding	ENSG00000151834	GABRA2	692	164	8.74147	2.077	2.077	0.075051	0.998586	no	2	1	0	18	46	5	-1.386	1.386	0.205062	0.595041	no	0	1	0	164	692	46	18	82	139	271	1570	59	566	572	117	11	6	51	20	35	13	3
ENSMUSG00000069072	Slc7a14	solute carrier family 7 (cationic amino acid transporter, y+ system), member 14 [Source:MGI Symbol;Acc:MGI:3040688]	3:31202858-31310378	protein_coding	ENSG00000013293	SLC7A14	111	67	6.47573	0.719	0.719	0.523567	0.998586	no	2	0	0	2	34	4.16993	-3.693	3.693	0.000953208	0.0267605	yes	0	1	0	67	111	34	2	23	69	109	321	28	42	52	41	1	9	84	5	3	1	1
ENSMUSG00000031980	Agt	angiotensinogen (serpin peptidase inhibitor, clade A, member 8) [Source:MGI Symbol;Acc:MGI:87963]	8:124556534-124569706	protein_coding	ENSG00000135744	AGT	428	246	8.3966	0.799	0.799	0.501316	0.998586	no	2	0	0	10	86	5.58496	-3.095	3.095	0.00566349	0.0823552	no	1	1	0	246	428	86	10	70	199	469	1048	78	259	326	262	14	10	60	16	12	8	4
ENSMUSG00000063887	Nlgn1	neuroligin 1 [Source:MGI Symbol;Acc:MGI:2179435]	3:25426215-26332460	protein_coding	ENSG00000169760	NLGN1	141	82	6.8009	0.791	0.791	0.485401	0.998586	no	2	0	0	3	29	4	-3.123	3.123	0.00486666	0.0747679	no	0	1	0	82	141	29	3	29	81	135	407	24	80	53	43	12	0	61	3	6	3	1
ENSMUSG00000070570	Slc17a7	solute carrier family 17 (sodium-dependent inorganic phosphate cotransporter), member 7 [Source:MGI Symbol;Acc:MGI:1920211]	7:45163949-45176142	protein_coding	ENSG00000104888	SLC17A7	3924	2762	11.7069	0.506	0.506	0.655234	0.998586	no	2	0	0	93	832	8.85331	-3.16	3.16	0.00266355	0.0514123	no	2	1	0	2762	3924	832	93	1230	2121	4936	10044	1183	2110	2358	1063	238	105	1923	88	105	123	56
ENSMUSG00000015484	Fam163a	family with sequence similarity 163, member A [Source:MGI Symbol;Acc:MGI:3618859]	1:156075966-156205026	protein_coding	ENSG00000143340	FAM163A	124	99	6.8009	0.333	0.333	0.77752	0.998586	no	2	0	0	3	20	3.52356	-2.752	2.752	0.0176494	0.163127	no	0	1	0	99	124	20	3	31	57	209	412	21	22	43	24	7	0	49	3	7	2	0
ENSMUSG00000046182	Gsg1l	GSG1-like [Source:MGI Symbol;Acc:MGI:2685483]	7:125878420-126082411	protein_coding	ENSG00000169181	GSG1L	363	274	8.31515	0.408	0.408	0.690737	0.998586	no	2	0	0	9	82	5.50779	-3.244	3.244	0.000885802	0.0256579	yes	1	1	1	274	363	82	9	102	234	485	966	90	204	193	86	12	65	164	7	6	7	15
ENSMUSG00000002341	Ncan	neurocan [Source:MGI Symbol;Acc:MGI:104694]	8:70093085-70120873	protein_coding	ENSG00000130287	NCAN	1947	871	10.4605	1.16	1.16	0.305082	0.998586	no	2	1	0	46	186	6.85798	-2.011	2.011	0.0559502	0.314329	no	1	1	0	871	1947	186	46	302	770	1542	5051	535	908	1293	406	49	19	272	61	53	63	8
ENSMUSG00000033510	Otud7a	OTU domain containing 7A [Source:MGI Symbol;Acc:MGI:2158505]	7:63444751-63759028	protein_coding	ENSG00000169918	OTUD7A	204	147	7.45533	0.475	0.475	0.631442	0.998586	no	2	0	0	5	62	5.06609	-3.67	3.67	0.00013625	0.00844618	yes	1	1	1	147	204	62	5	74	105	262	532	59	118	108	94	8	60	85	8	2	7	2
ENSMUSG00000030000	Add2	adducin 2 (beta) [Source:MGI Symbol;Acc:MGI:87919]	6:86028681-86124409	protein_coding	ENSG00000075340	ADD2	789	633	9.47371	0.319	0.319	0.758812	0.998586	no	2	0	0	19	226	6.93664	-3.59	3.59	0.000223402	0.0115652	yes	1	1	1	633	789	226	19	251	604	1043	2086	304	383	384	213	50	41	599	14	28	26	7
ENSMUSG00000030401	Rtn2	reticulon 2 (Z-band associated protein) [Source:MGI Symbol;Acc:MGI:107612]	7:19282624-19296160	protein_coding	ENSG00000125744	RTN2	1266	872	10.062	0.539	0.539	0.576204	0.998586	no	2	0	0	30	281	7.28077	-3.222	3.222	0.000344212	0.0147664	yes	1	1	1	872	1266	281	30	364	726	1525	3094	347	705	919	580	75	23	446	19	36	41	25
ENSMUSG00000024617	Camk2a	calcium/calmodulin-dependent protein kinase II alpha [Source:MGI Symbol;Acc:MGI:88256]	18:60925618-60988152	protein_coding	ENSG00000070808	CAMK2A	38834	27942	15.027	0.475	0.475	0.619414	0.998586	no	2	0	0	924	7539	12.047	-3.029	3.029	0.000625008	0.0206901	yes	2	1	1	27942	38834	7539	924	9968	22332	51527	104771	11602	17480	21483	8593	1766	2100	17698	912	1148	1095	541
ENSMUSG00000033768	Nrxn2	neurexin II [Source:MGI Symbol;Acc:MGI:1096362]	19:6418731-6544169	protein_coding	ENSG00000110076	NRXN2	579	316	8.80574	0.874	0.874	0.371507	0.998586	no	2	0	0	14	118	6.04439	-3.104	3.104	0.000764252	0.023427	yes	1	1	1	316	579	118	14	114	191	643	1402	182	327	404	177	26	17	254	13	27	12	2
ENSMUSG00000032281	Acsbg1	acyl-CoA synthetase bubblegum family member 1 [Source:MGI Symbol;Acc:MGI:2385656]	9:54604877-54661870	protein_coding	ENSG00000103740	ACSBG1	2859	1550	11.1062	0.883	0.883	0.367307	0.998586	no	2	0	0	68	360	7.74147	-2.397	2.397	0.00846914	0.105764	no	2	1	0	1550	2859	360	68	418	1215	3017	7126	663	1522	2124	771	96	106	465	41	88	88	56
ENSMUSG00000024008	Cpne5	copine V [Source:MGI Symbol;Acc:MGI:2385908]	17:29155556-29238167	protein_coding	ENSG00000124772	CPNE5	242	161	7.65464	0.588	0.588	0.606126	0.998586	no	2	0	0	6	47	4.72792	-3.03	3.03	0.00548044	0.0808068	no	0	1	0	161	242	47	6	87	145	251	618	81	142	127	44	21	0	124	4	6	12	1
ENSMUSG00000036790	Slitrk2	SLIT and NTRK-like family, member 2 [Source:MGI Symbol;Acc:MGI:2679449]	X:66649318-66661393	protein_coding	ENSG00000185985	SLITRK2	142	96	6.89482	0.567	0.567	0.586863	0.998586	no	2	0	0	4	25	3.85798	-2.859	2.859	0.00560841	0.0817828	no	0	1	0	96	142	25	4	10	71	206	374	31	71	92	65	3	0	31	1	9	2	2
ENSMUSG00000037126	Psd	pleckstrin and Sec7 domain containing [Source:MGI Symbol;Acc:MGI:1920978]	19:46312087-46327156	protein_coding	ENSG00000059915	PSD	7802	5507	12.7001	0.503	0.503	0.607972	0.998586	no	2	0	0	186	1474	9.69697	-2.983	2.983	0.00102951	0.0281722	yes	2	1	1	5507	7802	1474	186	2229	4666	9625	19850	2087	3804	5469	2406	404	287	2797	189	214	177	166
ENSMUSG00000027254	Map1a	microtubule-associated protein 1 A [Source:MGI Symbol;Acc:MGI:1306776]	2:121289600-121310832	protein_coding	ENSG00000166963	MAP1A	6210	4337	12.3645	0.518	0.518	0.592538	0.998586	no	2	0	0	148	1965	10.0451	-3.726	3.726	3.28695e-05	0.00310585	yes	2	1	1	4337	6210	1965	148	1891	3609	7512	16454	2116	3036	3234	2004	368	482	5006	151	184	164	95
ENSMUSG00000062760	Shisal1	shisa like 1 [Source:MGI Symbol;Acc:MGI:1919551]	15:84379203-84447097	protein_coding	ENSG00000138944	SHISAL1	432	287	8.48985	0.59	0.59	0.556832	0.998586	no	2	0	0	10	72	5.35755	-2.808	2.808	0.00320075	0.0575929	no	1	1	0	287	432	72	10	90	177	594	1124	168	209	228	106	16	0	168	9	15	12	5
ENSMUSG00000005089	Slc1a2	solute carrier family 1 (glial high affinity glutamate transporter), member 2 [Source:MGI Symbol;Acc:MGI:101931]	2:102658659-102790784	protein_coding	ENSG00000110436	SLC1A2	41505	21342	14.9396	0.96	0.96	0.335839	0.998586	no	2	0	0	993	4881	11.5201	-2.297	2.297	0.0128523	0.1353	no	2	1	0	21342	41505	4881	993	5039	17072	41914	123287	9762	14426	18544	9161	1113	1577	7674	890	1147	1345	591
ENSMUSG00000035226	Rims4	regulating synaptic membrane exocytosis 4 [Source:MGI Symbol;Acc:MGI:2674366]	2:163859751-163918683	protein_coding	ENSG00000101098	RIMS4	992	667	9.6961	0.573	0.573	0.556043	0.998586	no	2	0	0	24	208	6.85798	-3.13	3.13	0.000590181	0.0199212	yes	1	1	1	667	992	208	24	248	551	1201	2611	298	407	652	274	42	50	465	24	40	15	16
ENSMUSG00000040867	Begain	brain-enriched guanylate kinase-associated [Source:MGI Symbol;Acc:MGI:3044626]	12:109032187-109068217	protein_coding	ENSG00000183092	BEGAIN	1683	1256	10.5211	0.422	0.422	0.700511	0.998586	no	2	0	0	40	303	7.42206	-2.908	2.908	0.00443078	0.0706928	no	1	1	0	1256	1683	303	40	425	1054	2288	4207	547	834	1144	476	85	59	591	36	43	48	35
ENSMUSG00000115783	Bc1	brain cytoplasmic RNA 1 [Source:MGI Symbol;Acc:MGI:104905]	7:144914470-144914637	lincRNA	<none>	<none>	68891	44423	15.79	0.633	0.633	0.555598	0.998586	no	2	0	0	1654	32232	14.0484	-4.285	4.285	1.64325e-05	0.00191937	yes	2	1	1	44423	68891	32232	1654	26089	45977	61203	226060	7627	15892	25985	109514	3509	2194	13713	1216	2096	1776	1528	PC2 pattern
ENSMUSG00000036381	P2ry14	purinergic receptor P2Y, G-protein coupled, 14 [Source:MGI Symbol;Acc:MGI:2155705]	3:59113855-59153618	protein_coding	ENSG00000174944	P2RY14	60	1165	9.25857	-4.282	4.282	4.86179e-06	0.003936	yes	2	1	1	31	1305	9.3837	-5.377	5.377	6.71422e-10	6.87855e-07	yes	1	1	1	1165	60	1305	31	33	3419	43	47	30	49	113	676	2658	1013	873	37	23	25	40
ENSMUSG00000020684	Rasl10b	RAS-like, family 10, member B [Source:MGI Symbol;Acc:MGI:2685575]	11:83409137-83421039	protein_coding	ENSG00000270885	RASL10B	5812	3938	12.2512	0.562	0.562	0.558181	0.998586	no	2	0	0	140	952	9.09276	-2.764	2.764	0.0018903	0.0408826	yes	2	1	1	3938	5812	952	140	1338	3196	7280	14442	1579	3088	4137	1537	241	245	1787	100	193	164	104
ENSMUSG00000032118	Fez1	fasciculation and elongation protein zeta 1 (zygin I) [Source:MGI Symbol;Acc:MGI:2670976]	9:36821864-36878924	protein_coding	ENSG00000149557	FEZ1	960	692	9.69	0.471	0.471	0.637953	0.998586	no	2	0	0	23	407	7.74819	-4.135	4.135	1.01951e-05	0.00137598	yes	1	1	1	692	960	407	23	598	559	920	1691	317	820	1011	794	71	30	732	28	30	21	14
ENSMUSG00000097352	C920009B18Rik	RIKEN cDNA C920009B18 gene [Source:MGI Symbol;Acc:MGI:3583961]	10:22306702-22321765	transcribed_unprocessed_pseudogene	<none>	<none>	20	23	4.42626	-0.217	0.217	0.755228	0.998586	no	0	0	0	97	60	6.29462	0.69	0.69	0.264712	0.663064	no	2	0	0	23	20	60	97	32	22	14	28	22	11	18	25	45	116	55	69	101	139	80
ENSMUSG00000040797	Iqsec3	IQ motif and Sec7 domain 3 [Source:MGI Symbol;Acc:MGI:2677208]	6:121372933-121473678	protein_coding	ENSG00000120645	IQSEC3	2168	1667	10.905	0.379	0.379	0.713078	0.998586	no	2	0	0	52	322	7.54689	-2.621	2.621	0.0063161	0.0879419	no	2	1	0	1667	2168	322	52	467	1434	3100	5827	693	970	1184	263	75	129	822	57	57	56	39
ENSMUSG00000020950	Foxg1	forkhead box G1 [Source:MGI Symbol;Acc:MGI:1347464]	12:49382660-49386861	protein_coding	<none>	<none>	264	149	7.69	0.826	0.826	0.401671	0.998586	no	2	0	0	6	82	5.45943	-3.673	3.673	0.00010539	0.00727451	yes	1	1	1	149	264	82	6	44	159	243	710	50	115	179	162	22	38	104	6	4	10	5
ENSMUSG00000035277	Arx	aristaless related homeobox [Source:MGI Symbol;Acc:MGI:1097716]	X:93286445-93298357	protein_coding	ENSG00000004848	ARX	104	53	6.29462	0.975	0.975	0.361156	0.998586	no	2	0	0	2	30	4	-3.549	3.549	0.00089752	0.0258696	yes	0	1	0	53	104	30	2	24	44	90	315	23	47	30	37	11	36	34	4	3	3	0
ENSMUSG00000032181	Scg3	secretogranin III [Source:MGI Symbol;Acc:MGI:103032]	9:75643189-75684056	protein_coding	ENSG00000104112	SCG3	3421	2227	11.4635	0.619	0.619	0.546803	0.998586	no	2	0	0	83	595	8.40514	-2.836	2.836	0.00296621	0.0547596	no	2	1	0	2227	3421	595	83	556	2001	4124	8528	876	1566	2715	1215	123	164	877	54	108	113	58
ENSMUSG00000046160	Olig1	oligodendrocyte transcription factor 1 [Source:MGI Symbol;Acc:MGI:1355334]	16:91269772-91271933	protein_coding	ENSG00000184221	OLIG1	1161	771	9.91588	0.59	0.59	0.571349	0.998586	no	2	0	0	28	528	8.11894	-4.221	4.221	1.39788e-05	0.0017113	yes	1	1	1	771	1161	528	28	592	552	1170	2273	385	871	1114	1232	98	49	732	28	40	27	19
ENSMUSG00000040536	Necab1	N-terminal EF-hand calcium binding protein 1 [Source:MGI Symbol;Acc:MGI:1916602]	4:14952245-15149794	protein_coding	ENSG00000123119	NECAB1	164	137	7.23362	0.262	0.262	0.805748	0.998586	no	2	0	0	4	50	4.75489	-3.627	3.627	0.000467956	0.0176185	yes	1	1	1	137	164	50	4	79	127	204	405	38	136	77	46	10	8	134	2	7	4	3
ENSMUSG00000040972	Igsf21	immunoglobulin superfamily, member 21 [Source:MGI Symbol;Acc:MGI:2681842]	4:140026846-140246784	protein_coding	ENSG00000117154	IGSF21	286	174	7.84549	0.718	0.718	0.468594	0.998586	no	2	0	0	7	44	4.67243	-2.662	2.662	0.00513487	0.077367	no	0	1	0	174	286	44	7	67	147	307	773	102	124	145	76	17	22	62	7	9	5	7
ENSMUSG00000026077	Npas2	neuronal PAS domain protein 2 [Source:MGI Symbol;Acc:MGI:109232]	1:39193731-39363236	protein_coding	ENSG00000170485	NPAS2	180	145	7.3443	0.311	0.311	0.765438	0.998586	no	2	0	0	4	25	3.85798	-2.497	2.497	0.0141673	0.142923	no	0	1	0	145	180	25	4	51	107	277	443	48	96	133	21	10	0	68	6	10	1	1
ENSMUSG00000037624	Kcnk2	potassium channel, subfamily K, member 2 [Source:MGI Symbol;Acc:MGI:109366]	1:189207930-189402273	protein_coding	ENSG00000082482	KCNK2	488	307	8.63481	0.671	0.671	0.507734	0.998586	no	2	0	0	12	93	5.71425	-2.96	2.96	0.00199648	0.0424433	yes	1	1	1	307	488	93	12	106	257	557	1229	157	252	315	206	22	16	127	7	21	15	5
ENSMUSG00000069670	Nkain2	Na+/K+ transporting ATPase interacting 2 [Source:MGI Symbol;Acc:MGI:1923447]	10:31689310-32890462	protein_coding	ENSG00000188580	NKAIN2	194	156	7.45121	0.309	0.309	0.771577	0.998586	no	2	0	0	5	60	5.02237	-3.672	3.672	0.000354054	0.0149494	yes	1	1	1	156	194	60	5	104	147	218	361	73	178	163	84	9	22	127	4	3	11	1
ENSMUSG00000033998	Kcnk1	potassium channel, subfamily K, member 1 [Source:MGI Symbol;Acc:MGI:109322]	8:125995170-126030685	protein_coding	ENSG00000135750	KCNK1	456	290	8.54303	0.655	0.655	0.52314	0.998586	no	2	0	0	11	100	5.79442	-3.17	3.17	0.00107596	0.0290595	yes	1	1	1	290	456	100	11	80	259	530	1102	80	223	420	219	34	0	149	5	16	9	14
ENSMUSG00000096146	Kcnj11	potassium inwardly rectifying channel, subfamily J, member 11 [Source:MGI Symbol;Acc:MGI:107501]	7:46093953-46100764	protein_coding	ENSG00000187486	KCNJ11	130	120	6.96578	0.118	0.118	0.917128	0.999666	no	2	0	0	3	32	4.12928	-3.359	3.359	0.00254352	0.049909	yes	0	1	0	120	130	32	3	51	72	236	344	39	59	79	30	12	0	88	7	4	2	0
ENSMUSG00000097881	Celrr	cerebellum expressed regulatory RNA [Source:MGI Symbol;Acc:MGI:2685664]	1:121087405-121178441	lincRNA	<none>	<none>	60	34	5.55459	0.809	0.809	0.482303	0.998586	no	1	0	0	2	8	2.32193	-2.441	2.441	0.0424259	0.269348	no	0	1	0	34	60	8	2	7	31	65	173	10	22	36	25	3	0	5	0	2	4	0
ENSMUSG00000024340	Btnl2	butyrophilin-like 2 [Source:MGI Symbol;Acc:MGI:1859549]	17:34354822-34369495	protein_coding	ENSG00000204290	BTNL2	16	311	7.35315	-4.216	4.216	7.6609e-12	1.79172e-08	yes	1	1	1	16	299	7.29921	-4.252	4.252	1.09228e-13	2.65766e-10	yes	1	1	1	311	16	299	16	342	464	127	16	14	24	12	381	336	284	195	16	22	15	10
ENSMUSG00000030307	Slc6a11	solute carrier family 6 (neurotransmitter transporter, GABA), member 11 [Source:MGI Symbol;Acc:MGI:95630]	6:114131241-114249952	protein_coding	ENSG00000132164	SLC6A11	2493	1299	10.8887	0.941	0.941	0.405925	0.998586	no	2	0	0	61	314	7.55075	-2.356	2.356	0.0250787	0.199655	no	2	1	0	1299	2493	314	61	345	1106	2445	6523	622	1167	1661	689	68	124	375	49	85	76	34
ENSMUSG00000051726	Kcnf1	potassium voltage-gated channel, subfamily F, member 1 [Source:MGI Symbol;Acc:MGI:2687399]	12:17172100-17176888	protein_coding	ENSG00000162975	KCNF1	134	95	6.8392	0.503	0.503	0.646569	0.998586	no	2	0	0	4	64	5.08746	-4.274	4.274	7.01318e-05	0.00548239	yes	1	1	1	95	134	64	4	52	57	175	360	39	89	49	78	12	36	128	1	4	6	3
ENSMUSG00000029778	Adcyap1r1	adenylate cyclase activating polypeptide 1 receptor 1 [Source:MGI Symbol;Acc:MGI:108449]	6:55451978-55501451	protein_coding	ENSG00000078549	ADCYAP1R1	1861	968	10.4661	0.943	0.943	0.415533	0.998586	no	2	0	0	46	246	7.18982	-2.423	2.423	0.0243946	0.196621	no	1	1	0	968	1861	246	46	234	768	1903	4987	435	779	1242	478	75	10	420	38	56	68	21
ENSMUSG00000035390	Brsk1	BR serine/threonine kinase 1 [Source:MGI Symbol;Acc:MGI:2685946]	7:4690604-4715997	protein_coding	ENSG00000160469	BRSK1	6609	4850	12.4842	0.447	0.447	0.641509	0.998586	no	2	0	0	163	1204	9.4168	-2.887	2.887	0.00117093	0.030826	yes	2	1	1	4850	6609	1204	163	1755	3974	8820	16873	1841	3151	4571	1841	307	354	2312	168	212	160	111
ENSMUSG00000054252	Fgfr3	fibroblast growth factor receptor 3 [Source:MGI Symbol;Acc:MGI:95524]	5:33721674-33737068	protein_coding	ENSG00000068078	FGFR3	1870	1037	10.5053	0.85	0.85	0.363344	0.998586	no	2	0	0	46	312	7.48382	-2.763	2.763	0.00152122	0.0355896	yes	1	1	1	1037	1870	312	46	289	803	2020	5089	422	768	1201	703	60	93	394	37	48	52	47
ENSMUSG00000022132	Cldn10	claudin 10 [Source:MGI Symbol;Acc:MGI:1913101]	14:118787908-118875489	protein_coding	ENSG00000134873	CLDN10	463	283	8.54303	0.711	0.711	0.519647	0.998586	no	2	0	0	12	82	5.55459	-2.834	2.834	0.00645961	0.0888463	no	1	1	0	283	463	82	12	90	251	508	1173	81	233	366	187	18	49	72	11	15	11	9
ENSMUSG00000007594	Hapln4	hyaluronan and proteoglycan link protein 4 [Source:MGI Symbol;Acc:MGI:2679531]	8:70083457-70090862	protein_coding	ENSG00000187664	HAPLN4	122	123	6.93664	-0.023	0.023	0.980866	1	no	2	0	0	3	51	4.75489	-4.097	4.097	1.844e-05	0.00208683	yes	1	1	1	123	122	51	3	43	107	220	315	37	70	64	34	11	45	114	1	4	3	4
ENSMUSG00000063063	Ctnna2	catenin (cadherin associated protein), alpha 2 [Source:MGI Symbol;Acc:MGI:88275]	6:76881637-77979699	protein_coding	ENSG00000066032	CTNNA2	1512	1025	10.3089	0.562	0.562	0.615623	0.998586	no	2	0	0	37	232	7.07146	-2.637	2.637	0.0113364	0.126021	no	1	1	0	1025	1512	232	37	369	832	1873	4120	398	683	849	302	50	20	557	26	36	40	47
ENSMUSG00000026424	Gpr37l1	G protein-coupled receptor 37-like 1 [Source:MGI Symbol;Acc:MGI:1928503]	1:135160234-135167681	protein_coding	ENSG00000170075	GPR37L1	2356	1454	10.8956	0.696	0.696	0.482665	0.998586	no	2	0	0	58	417	7.89178	-2.841	2.841	0.00207136	0.043494	yes	2	1	1	1454	2356	417	58	499	1159	2705	6066	489	1089	1781	844	109	106	609	59	80	74	21
ENSMUSG00000018865	Sult4a1	sulfotransferase family 4A, member 1 [Source:MGI Symbol;Acc:MGI:1888971]	15:84076097-84105754	protein_coding	ENSG00000130540	SULT4A1	1478	1046	10.3015	0.498	0.498	0.616712	0.998586	no	2	0	0	37	390	7.73809	-3.414	3.414	0.000233376	0.0119496	yes	1	1	1	1046	1478	390	37	455	958	1726	3681	432	862	939	788	97	93	581	36	49	41	21
ENSMUSG00000025738	Fbxl16	F-box and leucine-rich repeat protein 16 [Source:MGI Symbol;Acc:MGI:2448488]	17:25809085-25821255	protein_coding	ENSG00000127585	FBXL16	9570	6544	12.976	0.548	0.548	0.576603	0.998586	no	2	0	0	237	1926	10.0788	-3.023	3.023	0.000895662	0.0258666	yes	2	1	1	6544	9570	1926	237	2516	5401	11716	24836	2608	4691	6146	3021	438	288	3955	215	327	253	152
ENSMUSG00000019146	Cacng2	calcium channel, voltage-dependent, gamma subunit 2 [Source:MGI Symbol;Acc:MGI:1316660]	15:77991748-78120028	protein_coding	ENSG00000166862	CACNG2	767	590	9.40621	0.378	0.378	0.758779	0.998586	no	2	0	0	19	193	6.72792	-3.344	3.344	0.00364227	0.0622994	no	1	1	0	590	767	193	19	273	520	976	1976	196	406	489	387	55	3	327	23	24	16	13
ENSMUSG00000020431	Adcy1	adenylate cyclase 1 [Source:MGI Symbol;Acc:MGI:99677]	11:7063489-7178506	protein_coding	ENSG00000164742	ADCY1	5549	4258	12.2596	0.382	0.382	0.68823	0.998586	no	2	0	0	138	1245	9.43359	-3.18	3.18	0.000315104	0.0139398	yes	2	1	1	4258	5549	1245	138	1410	3544	7821	15781	1647	2313	2454	1167	265	366	3183	152	163	169	67
ENSMUSG00000024261	Syt4	synaptotagmin IV [Source:MGI Symbol;Acc:MGI:101759]	18:31437808-31447406	protein_coding	ENSG00000132872	SYT4	117	110	6.82655	0.094	0.094	0.930489	0.999666	no	2	0	0	9	234	6.92481	-4.707	4.707	3.66373e-06	0.000622228	yes	1	1	1	110	117	234	9	72	72	185	246	39	99	84	188	29	14	703	3	15	6	12
ENSMUSG00000029712	Actl6b	actin-like 6B [Source:MGI Symbol;Acc:MGI:1933548]	5:137553517-137569582	protein_coding	ENSG00000077080	ACTL6B	178	102	7.12928	0.817	0.817	0.428718	0.998586	no	2	0	0	4	54	4.85798	-3.619	3.619	0.000311814	0.0138572	yes	1	1	1	102	178	54	4	46	110	149	482	56	98	78	81	13	17	107	6	5	4	3
ENSMUSG00000028351	Brinp1	bone morphogenic protein/retinoic acid inducible neural specific 1 [Source:MGI Symbol;Acc:MGI:1928478]	4:68761514-68954397	protein_coding	ENSG00000078725	BRINP1	170	142	7.2854	0.258	0.258	0.808871	0.998586	no	2	0	0	4	38	4.39232	-3.179	3.179	0.00220832	0.0454387	yes	0	1	0	142	170	38	4	52	121	254	405	56	83	138	50	15	0	88	2	8	5	2
ENSMUSG00000041607	Mbp	myelin basic protein [Source:MGI Symbol;Acc:MGI:96925]	18:82475146-82585637	protein_coding	ENSG00000197971	MBP	66606	59438	15.9436	0.164	0.164	0.874162	0.998586	no	2	0	0	1662	15996	13.108	-3.267	3.267	0.000669863	0.0216233	yes	2	1	1	59438	66606	15996	1662	57689	40618	80008	69132	42550	68381	86361	29201	3145	3444	28194	1503	2037	1800	1308
ENSMUSG00000062257	Opcml	opioid binding protein/cell adhesion molecule-like [Source:MGI Symbol;Acc:MGI:97397]	9:27790775-28925410	protein_coding	ENSG00000183715	OPCML	170	152	7.33092	0.164	0.164	0.882724	0.998586	no	2	0	0	4	62	5.04439	-3.858	3.858	0.000332557	0.0144815	yes	1	1	1	152	170	62	4	62	134	260	453	46	92	90	48	23	14	161	3	9	6	0
ENSMUSG00000022054	Nefm	neurofilament, medium polypeptide [Source:MGI Symbol;Acc:MGI:97314]	14:68082590-68124846	protein_coding	<none>	<none>	512	358	8.76487	0.516	0.516	0.610624	0.998586	no	2	0	0	13	126	6.11894	-3.304	3.304	0.000543544	0.0191668	yes	1	1	1	358	512	126	13	210	357	506	1286	123	312	325	189	44	44	228	13	15	18	5
ENSMUSG00000031748	Gnao1	guanine nucleotide binding protein, alpha O [Source:MGI Symbol;Acc:MGI:95775]	8:93809966-93969388	protein_coding	ENSG00000087258	GNAO1	5266	2933	12.0012	0.845	0.845	0.38056	0.998586	no	2	0	0	132	1305	9.48884	-3.309	3.309	0.000213333	0.0111928	yes	2	1	1	2933	5266	1305	132	1239	2249	5310	13139	1683	2693	3551	2438	255	218	2310	107	180	116	124
ENSMUSG00000014776	Nol3	nucleolar protein 3 (apoptosis repressor with CARD domain) [Source:MGI Symbol;Acc:MGI:1925938]	8:105276140-105281939	protein_coding	ENSG00000140939	AC074143.1	143	85	6.83289	0.749	0.749	0.472759	0.998586	no	2	0	0	4	42	4.52356	-3.528	3.528	0.000567809	0.0197365	yes	0	1	0	85	143	42	4	48	53	155	289	46	105	133	92	7	0	67	5	4	1	4
ENSMUSG00000029307	Dmp1	dentin matrix protein 1 [Source:MGI Symbol;Acc:MGI:94910]	5:104202613-104214102	protein_coding	ENSG00000152592	DMP1	130	86	6.75489	0.598	0.598	0.560504	0.998586	no	2	0	0	3	18	3.39232	-2.449	2.449	0.0165472	0.157041	no	0	1	0	86	130	18	3	23	68	167	298	45	74	104	19	4	16	33	1	4	6	2
ENSMUSG00000046312	AI464131	expressed sequence AI464131 [Source:MGI Symbol;Acc:MGI:2140300]	4:41495604-41503076	protein_coding	ENSG00000164976	MYORG	655	355	8.98014	0.884	0.884	0.445228	0.998586	no	2	0	0	16	85	5.65821	-2.362	2.362	0.0294522	0.218561	no	1	1	0	355	655	85	16	103	252	710	1828	123	266	404	215	22	0	102	15	24	14	13
ENSMUSG00000069601	Ank3	ankyrin 3, epithelial [Source:MGI Symbol;Acc:MGI:88026]	10:69398773-70027438	protein_coding	ENSG00000151150	ANK3	1581	1259	10.4717	0.328	0.328	0.765195	0.998586	no	2	0	0	40	567	8.24555	-3.831	3.831	0.000180505	0.0101255	yes	1	1	1	1259	1581	567	40	790	1062	1925	3911	577	878	958	1024	100	96	1048	30	60	46	24
ENSMUSG00000024411	Aqp4	aquaporin 4 [Source:MGI Symbol;Acc:MGI:107387]	18:15389496-15410982	protein_coding	ENSG00000171885	AQP4	1372	858	10.1228	0.678	0.678	0.470081	0.998586	no	2	0	0	35	152	6.54689	-2.131	2.131	0.015129	0.149334	no	1	1	0	858	1372	152	35	209	656	1708	3786	365	570	769	244	54	12	297	38	48	29	25
ENSMUSG00000004902	Slc25a18	solute carrier family 25 (mitochondrial carrier), member 18 [Source:MGI Symbol;Acc:MGI:1919053]	6:120773578-120794336	protein_coding	ENSG00000182902	SLC25A18	1154	597	9.77396	0.951	0.951	0.335965	0.998586	no	2	0	0	29	153	6.50779	-2.388	2.388	0.0097213	0.115506	no	1	1	0	597	1154	153	29	178	450	1164	2826	287	607	897	336	43	77	155	32	34	35	15
ENSMUSG00000025867	Cplx2	complexin 2 [Source:MGI Symbol;Acc:MGI:104726]	13:54371349-54383917	protein_coding	<none>	<none>	11798	8828	13.3322	0.418	0.418	0.668141	0.998586	no	2	0	0	299	2735	10.567	-3.195	3.195	0.000410338	0.0162342	yes	2	1	1	8828	11798	2735	299	3176	8081	15226	29730	3590	6290	7580	4856	593	606	4884	299	345	338	213	PC2 pattern
ENSMUSG00000037855	Zfp365	zinc finger protein 365 [Source:MGI Symbol;Acc:MGI:2143676]	10:67886103-67912662	protein_coding	ENSG00000138311	ZNF365	8261	5122	12.7081	0.69	0.69	0.472803	0.998586	no	2	0	0	210	1427	9.67684	-2.767	2.767	0.00189238	0.0408826	yes	2	1	1	5122	8261	1427	210	1932	4501	8932	21505	2263	4255	5022	1777	326	333	3271	166	246	254	172
ENSMUSG00000073405	H2-T-ps	histocompatibility 2, T region locus, pseudogene [Source:MGI Symbol;Acc:MGI:2442805]	17:36109234-36111658	unprocessed_pseudogene	<none>	<none>	17	340	7.47978	-4.303	4.303	8.32075e-14	2.91906e-10	yes	1	1	1	30	816	8.72451	-4.773	4.773	8.48244e-20	3.30222e-16	yes	1	1	1	340	17	816	30	379	456	184	14	27	10	17	468	632	1199	963	26	32	27	34
ENSMUSG00000022456	Sept3	septin 3 [Source:MGI Symbol;Acc:MGI:1345148]	15:82274893-82294574	protein_coding	ENSG00000100167	2021-09-03	3993	2703	11.7091	0.563	0.563	0.574676	0.998586	no	2	0	0	102	757	8.74651	-2.898	2.898	0.00184756	0.0405737	yes	2	1	1	2703	3993	757	102	912	2357	4840	10723	1115	1894	2239	892	147	242	1747	88	126	128	65
ENSMUSG00000100252	Mir124-2hg	Mir124-2 host gene (non-protein coding) [Source:MGI Symbol;Acc:MGI:1917691]	3:17789921-17808970	lincRNA	<none>	<none>	143	86	6.8392	0.732	0.732	0.498099	0.998586	no	2	0	0	4	26	3.90689	-2.8	2.8	0.00817294	0.10359	no	0	1	0	86	143	26	4	25	67	166	405	36	60	72	53	8	4	37	3	6	6	0
ENSMUSG00000025658	Cnksr2	connector enhancer of kinase suppressor of Ras 2 [Source:MGI Symbol;Acc:MGI:2661175]	X:157821436-158043294	protein_coding	ENSG00000149970	CNKSR2	355	279	8.30834	0.345	0.345	0.74558	0.998586	no	2	0	0	9	141	6.22882	-3.966	3.966	8.39552e-05	0.00614356	yes	1	1	1	279	355	141	9	97	266	474	1056	110	130	123	104	35	24	401	7	15	6	8
ENSMUSG00000039194	Rlbp1	retinaldehyde binding protein 1 [Source:MGI Symbol;Acc:MGI:97930]	7:79374870-79387048	protein_coding	ENSG00000140522	RLBP1	273	174	7.80413	0.654	0.654	0.53883	0.998586	no	2	0	0	7	45	4.70044	-2.69	2.69	0.00814597	0.103432	no	0	1	0	174	273	45	7	56	135	330	681	69	151	192	100	9	16	55	3	8	12	5
ENSMUSG00000016349	Eef1a2	eukaryotic translation elongation factor 1 alpha 2 [Source:MGI Symbol;Acc:MGI:1096317]	2:181147653-181157014	protein_coding	ENSG00000101210	EEF1A2	4543	3531	11.9791	0.364	0.364	0.708945	0.998586	no	2	0	0	116	944	9.04985	-3.026	3.026	0.000818507	0.0244359	yes	2	1	1	3531	4543	944	116	1568	3056	5968	11352	1291	2417	3113	1427	281	162	1908	111	135	147	70
ENSMUSG00000026442	Nfasc	neurofascin [Source:MGI Symbol;Acc:MGI:104753]	1:132564690-132741797	protein_coding	ENSG00000163531	NFASC	753	577	9.37721	0.383	0.383	0.733938	0.998586	no	2	0	0	24	918	8.87958	-5.289	5.289	5.02412e-07	0.000139706	yes	1	1	1	577	753	918	24	500	293	937	1350	303	611	748	1377	82	120	2091	18	31	20	25
ENSMUSG00000032503	Arpp21	cyclic AMP-regulated phosphoprotein, 21 [Source:MGI Symbol;Acc:MGI:107562]	9:112065091-112235938	protein_coding	ENSG00000172995	ARPP21	1252	796	10	0.654	0.654	0.516317	0.998586	no	2	0	0	32	316	7.44294	-3.302	3.302	0.000443506	0.0170897	yes	1	1	1	796	1252	316	32	395	708	1285	3290	280	730	709	503	94	59	608	30	42	29	27
ENSMUSG00000039533	Mmd2	monocyte to macrophage differentiation-associated 2 [Source:MGI Symbol;Acc:MGI:1922354]	5:142562358-142608800	protein_coding	ENSG00000136297	MMD2	2198	1219	10.7385	0.851	0.851	0.381074	0.998586	no	2	0	0	56	334	7.60733	-2.569	2.569	0.00446162	0.0707273	no	2	1	0	1219	2198	334	56	419	1002	2236	5367	554	1149	1721	760	75	59	440	57	73	72	22
ENSMUSG00000022577	Ly6h	lymphocyte antigen 6 complex, locus H [Source:MGI Symbol;Acc:MGI:1346030]	15:75551268-75567255	protein_coding	ENSG00000176956	LY6H	487	302	8.62388	0.69	0.69	0.529908	0.998586	no	2	0	0	12	85	5.59991	-2.771	2.771	0.00736186	0.0966275	no	1	1	0	302	487	85	12	149	257	500	1243	102	280	324	169	26	0	145	18	11	16	5
ENSMUSG00000022454	Nell2	NEL-like 2 [Source:MGI Symbol;Acc:MGI:1858510]	15:95075230-95528559	protein_coding	ENSG00000184613	NELL2	432	347	8.60548	0.314	0.314	0.773045	0.998586	no	2	0	0	11	110	5.91886	-3.306	3.306	0.00129601	0.0327195	yes	1	1	1	347	432	110	11	143	228	671	1031	161	269	266	162	32	18	226	11	16	12	5
ENSMUSG00000050587	Lrrc4c	leucine rich repeat containing 4C [Source:MGI Symbol;Acc:MGI:2442636]	2:96318169-97631666	protein_coding	ENSG00000148948	LRRC4C	181	135	7.30378	0.427	0.427	0.670139	0.998586	no	2	0	0	4	50	4.75489	-3.42	3.42	0.000462268	0.0174719	yes	1	1	1	135	181	50	4	70	115	219	410	49	135	131	74	10	20	94	3	5	7	3
ENSMUSG00000052584	Serp2	stress-associated endoplasmic reticulum protein family member 2 [Source:MGI Symbol;Acc:MGI:1919911]	14:76532814-76556889	protein_coding	ENSG00000151778	SERP2	696	495	9.21796	0.492	0.492	0.605748	0.998586	no	2	0	0	18	145	6.34873	-3.024	3.024	0.000748888	0.0230286	yes	1	1	1	495	696	145	18	193	472	820	1723	154	348	561	322	35	31	193	14	29	22	6
ENSMUSG00000048978	Nrsn1	neurensin 1 [Source:MGI Symbol;Acc:MGI:894662]	13:25252040-25270502	protein_coding	ENSG00000152954	NRSN1	7148	4815	12.5463	0.57	0.57	0.553531	0.998586	no	2	0	0	184	1226	9.46148	-2.74	2.74	0.00212358	0.0441635	yes	2	1	1	4815	7148	1226	184	1728	4016	8702	18565	1743	3705	4580	2066	251	426	2162	127	231	239	137
ENSMUSG00000024873	Cnih2	cornichon family AMPA receptor auxiliary protein 2 [Source:MGI Symbol;Acc:MGI:1277225]	19:5092868-5098521	protein_coding	ENSG00000174871	CNIH2	2000	1390	10.7271	0.526	0.526	0.642898	0.998586	no	2	0	0	52	411	7.85487	-2.998	2.998	0.00448608	0.0708204	no	2	1	0	1390	2000	411	52	584	1258	2328	4974	482	1119	1427	867	130	37	609	57	73	49	27
ENSMUSG00000060371	Caln1	calneuron 1 [Source:MGI Symbol;Acc:MGI:2155987]	5:130369455-130847412	protein_coding	ENSG00000183166	CALN1	750	543	9.33651	0.465	0.465	0.652681	0.998586	no	2	0	0	20	204	6.80735	-3.403	3.403	0.000439963	0.0170256	yes	1	1	1	543	750	204	20	197	531	901	2067	199	383	350	306	37	83	392	15	28	16	19
ENSMUSG00000018411	Mapt	microtubule-associated protein tau [Source:MGI Symbol;Acc:MGI:97180]	11:104231390-104332090	protein_coding	ENSG00000186868	MAPT	3038	2261	11.3715	0.426	0.426	0.654238	0.998586	no	2	0	0	78	1394	9.52356	-4.153	4.153	2.61729e-06	0.000485195	yes	2	1	1	2261	3038	1394	78	1684	1750	3350	5721	1181	2394	2858	2783	269	229	2295	79	93	88	53
ENSMUSG00000021071	Trim9	tripartite motif-containing 9 [Source:MGI Symbol;Acc:MGI:2137354]	12:70244533-70347614	protein_coding	ENSG00000100505	TRIM9	1058	631	9.72195	0.745	0.745	0.426596	0.998586	no	2	0	0	28	186	6.74147	-2.772	2.772	0.00156271	0.0362552	yes	1	1	1	631	1058	186	28	186	486	1221	2758	215	550	707	271	56	86	333	21	35	27	27
ENSMUSG00000024268	Celf4	CUGBP, Elav-like family member 4 [Source:MGI Symbol;Acc:MGI:1932407]	18:25477632-25754157	protein_coding	ENSG00000101489	CELF4	8916	6212	12.8849	0.521	0.521	0.580783	0.998586	no	2	0	0	230	1894	10.0526	-3.038	3.038	0.000516944	0.018649	yes	2	1	1	6212	8916	1894	230	2460	5463	10714	22163	2259	5057	6187	3711	461	359	3044	227	271	243	181
ENSMUSG00000055945	Prr18	proline rich 18 [Source:MGI Symbol;Acc:MGI:2443403]	17:8337459-8344113	protein_coding	ENSG00000176381	PRR18	1680	1310	10.5459	0.359	0.359	0.722589	0.998586	no	2	0	0	43	281	7.33985	-2.693	2.693	0.00425058	0.0691512	no	1	1	0	1310	1680	281	43	1220	910	1799	1946	1215	1639	1918	349	69	97	609	40	35	56	42
ENSMUSG00000021097	Clmn	calmin [Source:MGI Symbol;Acc:MGI:2136957]	12:104763117-104865076	protein_coding	ENSG00000165959	CLMN	988	736	9.75154	0.424	0.424	0.655551	0.998586	no	2	0	0	26	363	7.60363	-3.828	3.828	1.68349e-05	0.001939	yes	1	1	1	736	988	363	26	414	612	1181	2403	405	481	662	601	40	27	785	28	23	31	20
ENSMUSG00000029212	Gabrb1	gamma-aminobutyric acid (GABA) A receptor, subunit beta 1 [Source:MGI Symbol;Acc:MGI:95619]	5:71658113-72149037	protein_coding	ENSG00000163288	GABRB1	568	353	8.84706	0.682	0.682	0.508536	0.998586	no	2	0	0	14	107	5.91886	-2.858	2.858	0.00324977	0.0580338	no	1	1	0	353	568	107	14	120	301	639	1755	114	194	207	170	25	40	192	19	16	8	15
ENSMUSG00000030905	Crym	crystallin, mu [Source:MGI Symbol;Acc:MGI:102675]	7:120186380-120202111	protein_coding	ENSG00000103316	CRYM	482	289	8.59059	0.738	0.738	0.489927	0.998586	no	2	0	0	12	106	5.88264	-3.084	3.084	0.00218312	0.0449677	yes	1	1	1	289	482	106	12	95	316	455	1215	86	203	422	239	23	29	132	10	16	13	11
ENSMUSG00000035964	Tmem59l	transmembrane protein 59-like [Source:MGI Symbol;Acc:MGI:1915187]	8:70483867-70487358	protein_coding	ENSG00000105696	TMEM59L	212	91	7.24317	1.212	1.212	0.251532	0.998586	no	2	1	0	6	50	4.80735	-3.197	3.197	0.00166165	0.0378735	yes	1	1	1	91	212	50	6	76	89	109	464	62	124	199	84	5	20	92	3	4	9	6
ENSMUSG00000037541	Shank2	SH3 and multiple ankyrin repeat domains 2 [Source:MGI Symbol;Acc:MGI:2671987]	7:144001928-144424494	protein_coding	ENSG00000162105	SHANK2	1139	713	9.85487	0.676	0.676	0.477648	0.998586	no	2	0	0	30	250	7.12928	-3.081	3.081	0.000531522	0.0189489	yes	1	1	1	713	1139	250	30	231	670	1238	3184	364	459	549	268	49	84	600	15	54	20	29
ENSMUSG00000047935	Sox1ot	Sox1 overlapping transcript [Source:MGI Symbol;Acc:MGI:3645522]	8:12385771-12436768	sense_overlapping	<none>	<none>	222	130	7.45943	0.768	0.768	0.467015	0.998586	no	2	0	0	6	36	4.39232	-2.634	2.634	0.00959516	0.114442	no	0	1	0	130	222	36	6	48	115	227	561	42	129	155	46	8	27	63	3	18	2	1
ENSMUSG00000037217	Syn1	synapsin I [Source:MGI Symbol;Acc:MGI:98460]	X:20860511-20921004	protein_coding	ENSG00000008056	SYN1	1356	924	10.1548	0.553	0.553	0.560771	0.998586	no	2	0	0	36	293	7.36194	-3.055	3.055	0.000574542	0.0197365	yes	1	1	1	924	1356	293	36	383	739	1650	3412	398	818	795	355	90	66	662	32	51	38	21
ENSMUSG00000050953	Gja1	gap junction protein, alpha 1 [Source:MGI Symbol;Acc:MGI:95713]	10:56377330-56402513	protein_coding	ENSG00000152661	GJA1	2854	1693	11.1507	0.753	0.753	0.430531	0.998586	no	2	0	0	74	379	7.82337	-2.352	2.352	0.00811207	0.103136	no	2	1	0	1693	2854	379	74	446	1455	3178	7284	684	1469	1978	770	107	163	476	59	96	68	74
ENSMUSG00000039278	Pcsk1n	proprotein convertase subtilisin/kexin type 1 inhibitor [Source:MGI Symbol;Acc:MGI:1353431]	X:7919822-7924410	protein_coding	ENSG00000102109	PCSK1N	8189	6666	12.8587	0.297	0.297	0.76574	0.998586	no	2	0	0	213	2124	10.1904	-3.316	3.316	0.00033018	0.0144426	yes	2	1	1	6666	8189	2124	213	2448	6583	10966	20187	1982	3913	6675	5530	438	448	2082	207	268	217	160
ENSMUSG00000015222	Map2	microtubule-associated protein 2 [Source:MGI Symbol;Acc:MGI:97175]	1:66175273-66442583	protein_coding	ENSG00000078018	MAP2	8069	5736	12.7529	0.492	0.492	0.606158	0.998586	no	2	0	0	211	2024	10.1261	-3.263	3.263	0.00022851	0.0117982	yes	2	1	1	5736	8069	2024	211	2258	5289	9661	23037	2435	3581	3224	2076	400	510	5108	193	259	238	153
ENSMUSG00000043857	Mgat5b	mannoside acetylglucosaminyltransferase 5, isoenzyme B [Source:MGI Symbol;Acc:MGI:3606200]	11:116918863-116986948	protein_coding	ENSG00000167889	MGAT5B	383	261	8.33092	0.554	0.554	0.586736	0.998586	no	2	0	0	10	84	5.55459	-3.069	3.069	0.00148678	0.0350789	yes	1	1	1	261	383	84	10	104	207	471	1001	130	191	210	89	18	61	169	9	17	8	5
ENSMUSG00000028444	Cntfr	ciliary neurotrophic factor receptor [Source:MGI Symbol;Acc:MGI:99605]	4:41657498-41697089	protein_coding	ENSG00000122756	CNTFR	685	373	9.04712	0.877	0.877	0.369633	0.998586	no	2	0	0	18	113	6.03342	-2.66	2.66	0.00377698	0.0634878	no	1	1	0	373	685	113	18	161	283	676	1626	203	329	583	221	20	41	171	12	34	17	9
ENSMUSG00000090071	Cdk5r2	cyclin-dependent kinase 5, regulatory subunit 2 (p39) [Source:MGI Symbol;Acc:MGI:1330828]	1:74854934-74857732	protein_coding	ENSG00000171450	CDK5R2	2419	1667	10.9965	0.537	0.537	0.580029	0.998586	no	2	0	0	64	588	8.34873	-3.211	3.211	0.000373348	0.0153967	yes	2	1	1	1667	2419	588	64	735	1511	2755	5782	701	1379	1815	972	120	127	1134	57	85	66	46
ENSMUSG00000029757	Dync1i1	dynein cytoplasmic 1 intermediate chain 1 [Source:MGI Symbol;Acc:MGI:107743]	6:5725639-6028039	protein_coding	ENSG00000158560	DYNC1I1	121	125	6.94251	-0.048	0.048	0.962074	0.999861	no	2	0	0	3	40	4.42626	-3.664	3.664	0.000291446	0.0133635	yes	0	1	0	125	121	40	3	65	139	172	276	30	89	89	59	12	7	83	3	4	5	1
ENSMUSG00000047842	Diras2	DIRAS family, GTP-binding RAS-like 2 [Source:MGI Symbol;Acc:MGI:1915453]	13:52504380-52531279	protein_coding	ENSG00000165023	DIRAS2	1229	922	10.0708	0.414	0.414	0.664681	0.998586	no	2	0	0	32	242	7.09803	-2.907	2.907	0.00112106	0.0298793	yes	1	1	1	922	1229	242	32	397	684	1686	3119	439	654	705	271	68	146	483	24	43	35	28
ENSMUSG00000059974	Ntm	neurotrimin [Source:MGI Symbol;Acc:MGI:2446259]	9:28994750-29963141	protein_coding	ENSG00000182667	NTM	1939	1179	10.6064	0.718	0.718	0.476514	0.998586	no	2	0	0	51	426	7.89785	-3.065	3.065	0.00108564	0.0291935	yes	2	1	1	1179	1939	426	51	370	1033	2134	4687	513	1065	1490	1140	71	78	417	46	67	52	39
ENSMUSG00000024500	Ppp2r2b	protein phosphatase 2, regulatory subunit B, beta [Source:MGI Symbol;Acc:MGI:1920180]	18:42637432-43059471	protein_coding	ENSG00000156475	PPP2R2B	458	279	8.52552	0.716	0.716	0.503675	0.998586	no	2	0	0	12	78	5.49185	-2.692	2.692	0.00765807	0.0994425	no	1	1	0	279	458	78	12	120	203	515	1136	109	308	280	107	17	9	178	11	12	19	5
ENSMUSG00000035805	Mlc1	megalencephalic leukoencephalopathy with subcortical cysts 1 homolog (human) [Source:MGI Symbol;Acc:MGI:2157910]	15:88955884-88979007	protein_coding	ENSG00000100427	MLC1	4040	2307	11.6319	0.808	0.808	0.479464	0.998586	no	2	0	0	106	646	8.55459	-2.602	2.602	0.014121	0.142639	no	2	1	0	2307	4040	646	106	723	1784	4413	10182	903	2012	3062	1506	177	113	788	92	144	111	77
ENSMUSG00000061911	Myt1l	myelin transcription factor 1-like [Source:MGI Symbol;Acc:MGI:1100511]	12:29528384-29923213	protein_coding	ENSG00000186487	MYT1L	678	507	9.21067	0.422	0.422	0.687975	0.998586	no	2	0	0	18	226	6.93074	-3.662	3.662	0.000197505	0.0106294	yes	1	1	1	507	678	226	18	219	437	864	1760	212	368	374	395	51	24	436	22	18	18	15
ENSMUSG00000069806	Cacng7	calcium channel, voltage-dependent, gamma subunit 7 [Source:MGI Symbol;Acc:MGI:1932374]	7:3332955-3368221	protein_coding	ENSG00000105605	CACNG7	710	506	9.24793	0.489	0.489	0.673768	0.998586	no	2	0	0	18	99	5.87036	-2.405	2.405	0.0268865	0.206362	no	1	1	0	506	710	99	18	172	440	905	1901	181	288	470	156	29	0	211	12	23	34	5
ENSMUSG00000032011	Thy1	thymus cell antigen 1, theta [Source:MGI Symbol;Acc:MGI:98747]	9:44043384-44048579	protein_coding	ENSG00000154096	THY1	981	664	9.68387	0.563	0.563	0.556134	0.998586	no	2	0	0	26	201	6.82655	-2.957	2.957	0.00094648	0.0266721	yes	1	1	1	664	981	201	26	286	597	1110	2445	244	545	691	294	56	51	403	28	36	16	23
ENSMUSG00000050321	Neto1	neuropilin (NRP) and tolloid (TLL)-like 1 [Source:MGI Symbol;Acc:MGI:2180216]	18:86394952-86506718	protein_coding	ENSG00000166342	NETO1	170	92	7.03342	0.898	0.898	0.404205	0.998586	no	2	0	0	4	24	3.80735	-2.431	2.431	0.0201851	0.177623	no	0	1	0	92	170	24	4	33	105	137	464	44	77	97	20	8	23	46	0	3	12	3
ENSMUSG00000003934	Efnb3	ephrin B3 [Source:MGI Symbol;Acc:MGI:109196]	11:69554092-69560205	protein_coding	ENSG00000108947	EFNB3	506	435	8.87805	0.216	0.216	0.837145	0.998586	no	2	0	0	16	518	8.0607	-5.049	5.049	2.94194e-07	9.54414e-05	yes	1	1	1	435	506	518	16	574	232	499	490	258	597	677	1076	83	54	857	16	15	15	16
ENSMUSG00000027581	Stmn3	stathmin-like 3 [Source:MGI Symbol;Acc:MGI:1277137]	2:181306459-181314500	protein_coding	ENSG00000197457	STMN3	1013	778	9.80655	0.382	0.382	0.701053	0.998586	no	2	0	0	27	260	7.16491	-3.279	3.279	0.000416432	0.0163754	yes	1	1	1	778	1013	260	27	355	698	1280	2487	252	547	767	544	68	15	413	30	37	15	25
ENSMUSG00000006651	Aplp1	amyloid beta (A4) precursor-like protein 1 [Source:MGI Symbol;Acc:MGI:88046]	7:30434982-30445535	protein_coding	ENSG00000105290	APLP1	6387	4523	12.4134	0.498	0.498	0.60032	0.998586	no	2	0	0	170	2171	10.1929	-3.681	3.681	2.95633e-05	0.0028594	yes	2	1	1	4523	6387	2171	170	3503	3406	6659	12816	2037	4701	5993	4339	408	264	3673	159	219	185	115
ENSMUSG00000058975	Kcnc1	potassium voltage gated channel, Shaw-related subfamily, member 1 [Source:MGI Symbol;Acc:MGI:96667]	7:46396497-46438704	protein_coding	ENSG00000129159	KCNC1	242	154	7.62936	0.657	0.657	0.533076	0.998586	no	2	0	0	6	42	4.58496	-2.713	2.713	0.00726325	0.0958503	no	0	1	0	154	242	42	6	62	127	272	671	73	130	94	24	6	24	114	5	7	9	4
ENSMUSG00000034891	Sncb	synuclein, beta [Source:MGI Symbol;Acc:MGI:1889011]	13:54758860-54766595	protein_coding	ENSG00000074317	SNCB	626	442	9.0607	0.502	0.502	0.625156	0.998586	no	2	0	0	16	188	6.67243	-3.5	3.5	0.000285907	0.0132504	yes	1	1	1	442	626	188	16	203	419	703	1421	213	386	482	245	49	71	385	14	19	22	11
ENSMUSG00000061080	Lsamp	limbic system-associated membrane protein [Source:MGI Symbol;Acc:MGI:1261760]	16:39984361-42181679	protein_coding	ENSG00000185565	LSAMP	1343	847	10.0967	0.665	0.665	0.494092	0.998586	no	2	0	0	36	216	6.97728	-2.593	2.593	0.00426502	0.0691821	no	1	1	0	847	1343	216	36	237	664	1639	3488	388	630	866	315	48	31	469	39	28	46	29
ENSMUSG00000097312	Gm26870	predicted gene, 26870 [Source:MGI Symbol;Acc:MGI:5477364]	9:3000282-3038313	lincRNA	<none>	<none>	5	19	3.58496	-2.059	2.059	0.228888	0.998586	no	0	1	0	103	90	6.59246	0.189	0.189	0.902799	0.974703	no	2	0	0	19	5	90	103	21	7	29	15	1	1	2	280	16	11	55	13	183	96	120
ENSMUSG00000025889	Snca	synuclein, alpha [Source:MGI Symbol;Acc:MGI:1277151]	6:60731575-60829855	protein_coding	ENSG00000145335	SNCA	453	291	8.53916	0.64	0.64	0.49727	0.998586	no	2	0	0	12	146	6.30378	-3.596	3.596	5.59011e-05	0.00463027	yes	1	1	1	291	453	146	12	122	266	485	1160	90	256	307	236	33	76	238	9	21	10	8
ENSMUSG00000006205	Htra1	HtrA serine peptidase 1 [Source:MGI Symbol;Acc:MGI:1929076]	7:130936111-130985660	protein_coding	ENSG00000166033	HTRA1	2256	1423	10.8451	0.665	0.665	0.486794	0.998586	no	2	0	0	60	470	8.04985	-2.968	2.968	0.000845764	0.0249436	yes	2	1	1	1423	2256	470	60	500	1218	2551	5252	568	1270	1935	1133	102	66	580	65	61	57	56
ENSMUSG00000037071	Scd1	stearoyl-Coenzyme A desaturase 1 [Source:MGI Symbol;Acc:MGI:98239]	19:44394455-44407879	protein_coding	<none>	<none>	3724	2661	11.6405	0.485	0.485	0.630003	0.998586	no	2	0	0	99	733	8.70044	-2.886	2.886	0.00201166	0.0426546	yes	2	1	1	2661	3724	733	99	1602	1889	4492	7532	1616	2611	3138	1249	182	203	1297	92	106	114	84	PC2 pattern
ENSMUSG00000049044	Rapgef4	Rap guanine nucleotide exchange factor (GEF) 4 [Source:MGI Symbol;Acc:MGI:1917723]	2:71981240-72257474	protein_coding	ENSG00000091428	RAPGEF4	26786	21204	14.5504	0.337	0.337	0.724031	0.998586	no	2	0	0	714	3536	11.0532	-2.309	2.309	0.00903056	0.11036	no	2	1	0	21204	26786	3536	714	5756	20931	36926	74290	7003	10876	14973	4932	870	1095	7245	552	770	905	627
ENSMUSG00000022494	Shisa9	shisa family member 9 [Source:MGI Symbol;Acc:MGI:1919805]	16:11984113-12270902	protein_coding	ENSG00000237515	SHISA9	130	95	6.81378	0.447	0.447	0.699744	0.998586	no	2	0	0	4	23	3.75489	-2.713	2.713	0.0165341	0.156994	no	0	1	0	95	130	23	4	24	77	185	343	40	75	62	41	3	0	47	5	6	3	0
ENSMUSG00000004961	Syt5	synaptotagmin V [Source:MGI Symbol;Acc:MGI:1926368]	7:4539765-4547541	protein_coding	ENSG00000129990	SYT5	344	249	8.21189	0.465	0.465	0.644047	0.998586	no	2	0	0	9	87	5.58496	-3.24	3.24	0.000698437	0.0220682	yes	1	1	1	249	344	87	9	125	232	391	856	95	193	233	170	16	48	113	7	7	18	5
ENSMUSG00000025318	Jph3	junctophilin 3 [Source:MGI Symbol;Acc:MGI:1891497]	8:121729623-121794276	protein_coding	ENSG00000154118	JPH3	3124	2199	11.378	0.507	0.507	0.582585	0.998586	no	2	0	0	84	572	8.35755	-2.776	2.776	0.00119291	0.0312517	yes	2	1	1	2199	3124	572	84	809	1818	3970	7976	937	1453	2131	794	161	243	1089	92	139	57	46
ENSMUSG00000003863	Ppfia3	protein tyrosine phosphatase, receptor type, f polypeptide (PTPRF), interacting protein (liprin), alpha 3 [Source:MGI Symbol;Acc:MGI:1924037]	7:45339122-45367019	protein_coding	ENSG00000177380	PPFIA3	4746	3110	11.9396	0.609	0.609	0.52522	0.998586	no	2	0	0	127	725	8.73471	-2.513	2.513	0.00476271	0.0738106	no	2	1	0	3110	4746	725	127	1074	2676	5581	12906	1312	1750	3016	1083	183	149	1485	117	155	155	81
ENSMUSG00000027270	Lamp5	lysosomal-associated membrane protein family, member 5 [Source:MGI Symbol;Acc:MGI:1923411]	2:136052239-136069917	protein_coding	ENSG00000125869	LAMP5	122	76	6.62936	0.682	0.682	0.532243	0.998586	no	2	0	0	3	30	4.04439	-3.185	3.185	0.00299868	0.0550654	no	0	1	0	76	122	30	3	47	71	110	327	26	71	64	42	8	2	67	4	3	2	4
ENSMUSG00000032936	Camkv	CaM kinase-like vesicle-associated [Source:MGI Symbol;Acc:MGI:2384296]	9:107935674-107949691	protein_coding	ENSG00000164076	CAMKV	1928	1382	10.6926	0.481	0.481	0.63676	0.998586	no	2	0	0	52	421	7.8857	-3.028	3.028	0.00139459	0.0338107	yes	2	1	1	1382	1928	421	52	586	1168	2391	4775	574	1090	1274	571	93	59	962	49	72	55	31
ENSMUSG00000049100	Pcdh10	protocadherin 10 [Source:MGI Symbol;Acc:MGI:1338042]	3:45378398-45435623	protein_coding	ENSG00000138650	PCDH10	976	587	9.6101	0.735	0.735	0.492847	0.998586	no	2	0	0	26	227	6.98299	-3.116	3.116	0.00183881	0.0404434	yes	1	1	1	587	976	227	26	172	463	1125	2788	267	383	467	321	50	60	478	18	22	47	19
ENSMUSG00000045318	Adra2c	adrenergic receptor, alpha 2c [Source:MGI Symbol;Acc:MGI:87936]	5:35278319-35281763	protein_coding	ENSG00000184160	ADRA2C	213	138	7.45533	0.624	0.624	0.523505	0.998586	no	2	0	0	6	37	4.42626	-2.689	2.689	0.00455968	0.0715182	no	0	1	0	138	213	37	6	62	153	200	440	73	161	177	45	16	24	62	5	10	5	4
ENSMUSG00000025813	Homer2	homer scaffolding protein 2 [Source:MGI Symbol;Acc:MGI:1347354]	7:81600481-81707527	protein_coding	ENSG00000103942	HOMER2	927	608	9.58402	0.608	0.608	0.547749	0.998586	no	2	0	0	25	202	6.82655	-3.023	3.023	0.00138853	0.0338107	yes	1	1	1	608	927	202	25	227	483	1114	2640	237	427	403	258	43	23	485	28	35	20	17
ENSMUSG00000043456	Zfp536	zinc finger protein 536 [Source:MGI Symbol;Acc:MGI:1926102]	7:37472135-37773641	protein_coding	ENSG00000198597	ZNF536	93	110	6.66534	-0.24	0.24	0.816611	0.998586	no	2	0	0	4	124	6	-5.108	5.108	4.43865e-07	0.000128953	yes	1	1	1	110	93	124	4	131	92	108	140	34	96	103	288	12	27	169	5	2	2	5
ENSMUSG00000030209	Grin2b	glutamate receptor, ionotropic, NMDA2B (epsilon 2) [Source:MGI Symbol;Acc:MGI:95821]	6:135713233-136173511	protein_coding	ENSG00000273079	GRIN2B	259	242	7.96867	0.097	0.097	0.923173	0.999666	no	2	0	0	7	128	6.07682	-4.201	4.201	1.18785e-05	0.00155178	yes	1	1	1	242	259	128	7	68	188	470	725	69	116	125	251	26	7	230	8	6	12	2
ENSMUSG00000028838	Extl1	exostoses (multiple)-like 1 [Source:MGI Symbol;Acc:MGI:1888742]	4:134356372-134383850	protein_coding	ENSG00000158008	EXTL1	272	190	7.85175	0.518	0.518	0.637609	0.998586	no	2	0	0	7	68	5.22882	-3.2	3.2	0.00223762	0.0458959	yes	1	1	1	190	272	68	7	72	145	353	640	73	156	221	142	17	0	112	8	11	5	5
ENSMUSG00000028434	Epb41l4b	erythrocyte membrane protein band 4.1 like 4b [Source:MGI Symbol;Acc:MGI:1859149]	4:56991972-57143437	protein_coding	ENSG00000095203	EPB41L4B	255	195	7.81378	0.39	0.39	0.688185	0.998586	no	2	0	0	7	68	5.22882	-3.297	3.297	0.000407649	0.0161937	yes	1	1	1	195	255	68	7	103	141	341	622	83	129	187	53	15	38	165	2	8	15	3
ENSMUSG00000041708	Mpped1	metallophosphoesterase domain containing 1 [Source:MGI Symbol;Acc:MGI:106316]	15:83779467-83858494	protein_coding	ENSG00000186732	MPPED1	1157	924	10.0231	0.324	0.324	0.742554	0.998586	no	2	0	0	32	242	7.09803	-2.952	2.952	0.00135416	0.0334762	yes	1	1	1	924	1157	242	32	345	739	1687	2988	330	608	701	312	83	67	507	29	47	24	26
ENSMUSG00000032773	Chrm1	cholinergic receptor, muscarinic 1, CNS [Source:MGI Symbol;Acc:MGI:88396]	19:8663789-8683587	protein_coding	ENSG00000168539	CHRM1	238	134	7.53916	0.824	0.824	0.377653	0.998586	no	2	0	0	6	59	5.02237	-3.201	3.201	0.000388933	0.015772	yes	1	1	1	134	238	59	6	70	110	223	604	63	106	178	99	12	22	104	10	12	2	2
ENSMUSG00000047261	Gap43	growth associated protein 43 [Source:MGI Symbol;Acc:MGI:95639]	16:42248442-42340651	protein_coding	ENSG00000172020	GAP43	1840	1192	10.5661	0.626	0.626	0.50575	0.998586	no	2	0	0	50	327	7.55842	-2.715	2.715	0.00194249	0.0417665	yes	2	1	1	1192	1840	327	50	529	943	2105	4828	446	876	1211	537	73	77	622	29	61	69	40
ENSMUSG00000017390	Aldoc	aldolase C, fructose-bisphosphate [Source:MGI Symbol;Acc:MGI:101863]	11:78322968-78327781	protein_coding	ENSG00000109107	ALDOC	16384	8436	13.5992	0.958	0.958	0.322286	0.998586	no	2	0	0	444	2453	10.5003	-2.464	2.464	0.00598006	0.0853343	no	2	1	0	8436	16384	2453	444	2624	6686	15998	39064	4207	8526	13741	6034	602	578	2599	423	527	491	337
ENSMUSG00000002808	Epdr1	ependymin related protein 1 (zebrafish) [Source:MGI Symbol;Acc:MGI:2145369]	13:19591706-19619927	protein_coding	<none>	<none>	338	193	8.05257	0.812	0.812	0.450445	0.998586	no	2	0	0	9	99	5.75489	-3.424	3.424	0.000770463	0.0235433	yes	1	1	1	193	338	99	9	82	170	327	763	74	228	288	220	16	10	149	12	14	10	1
ENSMUSG00000030350	Prmt8	protein arginine N-methyltransferase 8 [Source:MGI Symbol;Acc:MGI:3043083]	6:127689011-127769472	protein_coding	ENSG00000111218	PRMT8	308	225	8.05799	0.453	0.453	0.671241	0.998586	no	2	0	0	8	65	5.18982	-2.948	2.948	0.00366497	0.0625084	no	1	1	0	225	308	65	8	75	177	424	748	75	182	229	100	18	12	129	11	8	15	0
ENSMUSG00000055421	Pcdh9	protocadherin 9 [Source:MGI Symbol;Acc:MGI:1306801]	14:93013410-93890679	protein_coding	ENSG00000184226	PCDH9	281	242	8.03067	0.217	0.217	0.814468	0.998586	no	2	0	0	8	154	6.33985	-4.216	4.216	1.94553e-06	0.000411628	yes	1	1	1	242	281	154	8	162	165	398	650	90	193	191	237	22	51	305	4	9	17	4
ENSMUSG00000025468	Caly	calcyon neuron-specific vesicular protein [Source:MGI Symbol;Acc:MGI:1915816]	7:140069880-140082548	protein_coding	ENSG00000130643	CALY	170	134	7.24793	0.338	0.338	0.739457	0.998586	no	2	0	0	5	47	4.70044	-3.344	3.344	0.000728175	0.022642	yes	0	1	0	134	170	47	5	57	94	252	439	34	75	133	118	10	16	44	4	5	8	2
ENSMUSG00000020333	Acsl6	acyl-CoA synthetase long-chain family member 6 [Source:MGI Symbol;Acc:MGI:894291]	11:54303798-54364756	protein_coding	<none>	<none>	2842	1571	11.1075	0.855	0.855	0.450807	0.998586	no	2	0	0	78	430	7.98868	-2.467	2.467	0.0190966	0.171376	no	2	1	0	1571	2842	430	78	432	1130	3151	7469	641	1276	1982	858	128	157	575	67	84	107	53	PC2 pattern
ENSMUSG00000021536	Adcy2	adenylate cyclase 2 [Source:MGI Symbol;Acc:MGI:99676]	13:68620043-68999541	protein_coding	ENSG00000078295	ADCY2	784	482	9.30606	0.701	0.701	0.516612	0.998586	no	2	0	0	21	142	6.34873	-2.736	2.736	0.00683718	0.0921646	no	1	1	0	482	784	142	21	139	350	957	2029	261	343	501	203	22	54	291	11	33	26	15
ENSMUSG00000042109	Csdc2	cold shock domain containing C2, RNA binding [Source:MGI Symbol;Acc:MGI:2146027]	15:81936759-81950941	protein_coding	ENSG00000172346	CSDC2	1128	657	9.80171	0.779	0.779	0.438225	0.998586	no	2	0	0	31	167	6.62936	-2.435	2.435	0.00948067	0.1135	no	1	1	0	657	1128	167	31	224	629	1119	2710	309	595	899	278	68	16	307	18	56	27	23
ENSMUSG00000058420	Syt17	synaptotagmin XVII [Source:MGI Symbol;Acc:MGI:104966]	7:118380717-118448222	protein_coding	ENSG00000103528	SYT17	120	95	6.74819	0.343	0.343	0.757377	0.998586	no	2	0	0	3	39	4.39232	-3.584	3.584	0.00100206	0.0276275	yes	0	1	0	95	120	39	3	36	64	184	300	46	66	69	45	12	0	100	3	4	2	4
ENSMUSG00000027220	Syt13	synaptotagmin XIII [Source:MGI Symbol;Acc:MGI:1933945]	2:92915098-92956058	protein_coding	ENSG00000019505	SYT13	618	432	9.03617	0.518	0.518	0.593146	0.998586	no	2	0	0	17	166	6.5157	-3.289	3.289	0.000307089	0.0138003	yes	1	1	1	432	618	166	17	171	376	748	1638	166	311	357	301	32	26	304	12	23	24	9
ENSMUSG00000007682	Dio2	deiodinase, iodothyronine, type II [Source:MGI Symbol;Acc:MGI:1338833]	12:90724552-90738438	protein_coding	ENSG00000211448	DIO2	1600	827	10.245	0.952	0.952	0.326468	0.998586	no	2	0	0	44	216	7.02237	-2.291	2.291	0.0112322	0.125292	no	1	1	0	827	1600	216	44	182	758	1542	4357	347	631	1067	442	60	97	263	28	51	75	23
ENSMUSG00000052301	Doc2a	double C2, alpha [Source:MGI Symbol;Acc:MGI:109446]	7:126847416-126852705	protein_coding	ENSG00000149927	DOC2A	113	92	6.67948	0.288	0.288	0.776472	0.998586	no	2	0	0	3	26	3.85798	-3.086	3.086	0.00225841	0.0461764	yes	0	1	0	92	113	26	3	48	73	156	280	42	50	79	58	9	0	39	5	3	4	1
ENSMUSG00000045589	Frrs1l	ferric-chelate reductase 1 like [Source:MGI Symbol;Acc:MGI:2442704]	4:56957173-56990391	protein_coding	ENSG00000260230	FRRS1L	529	393	8.84862	0.426	0.426	0.688147	0.998586	no	2	0	0	14	160	6.44294	-3.453	3.453	0.00053122	0.0189489	yes	1	1	1	393	529	160	14	156	333	691	1343	151	334	287	265	50	30	293	13	16	25	4
ENSMUSG00000044576	Garem2	GRB2 associated regulator of MAPK1 subtype 2 [Source:MGI Symbol;Acc:MGI:2685290]	5:30105161-30118378	protein_coding	ENSG00000157833	GAREM2	260	127	7.59619	1.043	1.043	0.332907	0.998586	no	2	1	0	7	19	3.70044	-1.373	1.373	0.184162	0.568135	no	0	1	0	127	260	19	7	42	110	228	673	45	121	202	29	5	0	41	6	12	3	8
ENSMUSG00000051703	Tmem198	transmembrane protein 198 [Source:MGI Symbol;Acc:MGI:2443133]	1:75479532-75485705	protein_coding	ENSG00000188760	TMEM198	161	111	7.08746	0.535	0.535	0.617513	0.998586	no	2	0	0	4	45	4.61471	-3.341	3.341	0.00130892	0.0328749	yes	0	1	0	111	161	45	4	59	85	189	416	48	93	87	53	12	12	103	3	7	6	1
ENSMUSG00000020723	Cacng4	calcium channel, voltage-dependent, gamma subunit 4 [Source:MGI Symbol;Acc:MGI:1859167]	11:107732357-107794557	protein_coding	ENSG00000075461	CACNG4	293	176	7.87344	0.732	0.732	0.515691	0.998586	no	2	0	0	8	52	4.90689	-2.69	2.69	0.0117972	0.129225	no	1	1	0	176	293	52	8	38	178	313	725	75	202	170	119	9	0	81	6	14	6	6
ENSMUSG00000000632	Sez6	seizure related gene 6 [Source:MGI Symbol;Acc:MGI:104745]	11:77930800-77979048	protein_coding	ENSG00000063015	SEZ6	135	101	6.88264	0.412	0.412	0.701363	0.998586	no	2	0	0	4	45	4.61471	-3.59	3.59	0.000618875	0.020557	yes	0	1	0	101	135	45	4	32	97	175	335	30	68	106	64	9	0	108	5	6	5	0
ENSMUSG00000041141	Pnmal1	PNMA-like 1 [Source:MGI Symbol;Acc:MGI:1918941]	7:16959679-16964607	protein_coding	ENSG00000182013	PNMA8A	320	210	8.04985	0.606	0.606	0.542376	0.998586	no	2	0	0	8	64	5.16993	-2.843	2.843	0.00268863	0.0517647	no	1	1	0	210	320	64	8	118	159	353	825	87	185	183	83	26	6	140	11	11	6	6
ENSMUSG00000068129	Cst7	cystatin F (leukocystatin) [Source:MGI Symbol;Acc:MGI:1298217]	2:150570415-150578944	protein_coding	ENSG00000077984	CST7	197	179	7.55459	0.145	0.145	0.788336	0.998586	no	2	0	0	7129	3240	12.34	1.138	1.138	0.0213503	0.182835	no	2	1	0	179	197	3240	7129	160	223	154	149	232	226	181	3949	2456	3297	3260	1463	5691	13054	8308
ENSMUSG00000034336	Ina	internexin neuronal intermediate filament protein, alpha [Source:MGI Symbol;Acc:MGI:96568]	19:47014698-47025327	protein_coding	ENSG00000148798	INA	513	367	8.78136	0.483	0.483	0.684843	0.998586	no	2	0	0	14	98	5.80735	-2.781	2.781	0.0127829	0.134949	no	1	1	0	367	513	98	14	180	297	624	1246	190	266	350	187	22	0	182	20	23	10	3
ENSMUSG00000039860	Srrm3	serine/arginine repetitive matrix 3 [Source:MGI Symbol;Acc:MGI:1920309]	5:135806890-135874772	protein_coding	ENSG00000177679	SRRM3	188	98	7.15987	0.941	0.941	0.386597	0.998586	no	2	0	0	6	48	4.75489	-3.188	3.188	0.00230375	0.0468085	yes	0	1	0	98	188	48	6	30	71	194	504	39	103	108	97	12	14	67	3	10	0	9
ENSMUSG00000040564	Apoc1	apolipoprotein C-I [Source:MGI Symbol;Acc:MGI:88053]	7:19689481-19692660	protein_coding	ENSG00000130208	APOC1	24	16	4.32193	0.553	0.553	0.482335	0.998586	no	0	0	0	436	574	8.98014	-0.396	0.396	0.569624	0.857838	no	2	0	0	16	24	574	436	13	15	19	44	12	20	18	1094	223	405	575	158	520	698	370
ENSMUSG00000052430	Bmpr1b	bone morphogenetic protein receptor, type 1B [Source:MGI Symbol;Acc:MGI:107191]	3:141837136-142169425	protein_coding	ENSG00000138696	BMPR1B	362	214	8.16993	0.753	0.753	0.43803	0.998586	no	2	0	0	10	55	5.02237	-2.452	2.452	0.00793597	0.101694	no	1	1	0	214	362	55	10	65	148	430	986	102	179	179	83	14	66	57	5	12	12	11
ENSMUSG00000073514	Dok6	docking protein 6 [Source:MGI Symbol;Acc:MGI:3639495]	18:89292424-89769528	protein_coding	ENSG00000206052	DOK6	1254	870	10.0526	0.528	0.528	0.586666	0.998586	no	2	0	0	35	237	7.08746	-2.767	2.767	0.00227235	0.0464127	yes	1	1	1	870	1254	237	35	319	798	1492	3701	286	504	527	262	54	81	552	25	40	54	20
ENSMUSG00000026787	Gad2	glutamic acid decarboxylase 2 [Source:MGI Symbol;Acc:MGI:95634]	2:22622205-22693874	protein_coding	ENSG00000136750	GAD2	244	174	7.70736	0.48	0.48	0.611635	0.998586	no	2	0	0	7	42	4.61471	-2.654	2.654	0.00362661	0.0621955	no	0	1	0	174	244	42	7	78	172	273	661	58	111	144	54	18	14	84	7	5	6	9
ENSMUSG00000033981	Gria2	glutamate receptor, ionotropic, AMPA2 (alpha 2) [Source:MGI Symbol;Acc:MGI:95809]	3:80681450-80802835	protein_coding	ENSG00000120251	GRIA2	625	463	9.08746	0.434	0.434	0.66786	0.998586	no	2	0	0	18	229	6.94837	-3.718	3.718	8.83435e-05	0.00639259	yes	1	1	1	463	625	229	18	172	404	812	1681	182	354	282	407	35	20	454	18	15	22	15
ENSMUSG00000051041	Olfml1	olfactomedin-like 1 [Source:MGI Symbol;Acc:MGI:2679264]	7:107567446-107591094	protein_coding	ENSG00000183801	OLFML1	125	82	6.69349	0.597	0.597	0.572701	0.998586	no	2	0	0	4	43	4.55459	-3.594	3.594	0.000529242	0.0189369	yes	0	1	0	82	125	43	4	76	81	90	256	41	93	110	84	10	0	77	3	4	3	5
ENSMUSG00000033615	Cplx1	complexin 1 [Source:MGI Symbol;Acc:MGI:104727]	5:108518554-108550024	protein_coding	ENSG00000168993	CPLX1	2530	1765	11.0684	0.519	0.519	0.592431	0.998586	no	2	0	0	71	406	7.89785	-2.524	2.524	0.00514695	0.0773789	no	2	1	0	1765	2530	406	71	662	1535	3097	6350	809	1350	1610	642	104	50	829	54	108	82	39
ENSMUSG00000096014	Sox1	SRY (sex determining region Y)-box 1 [Source:MGI Symbol;Acc:MGI:98357]	8:12395295-12400126	protein_coding	ENSG00000182968	SOX1	222	122	7.42626	0.867	0.867	0.380746	0.998586	no	2	0	0	6	35	4.35755	-2.509	2.509	0.00859426	0.106278	no	0	1	0	122	222	35	6	42	112	211	612	53	86	135	70	8	13	50	4	12	6	3
ENSMUSG00000028488	Sh3gl2	SH3-domain GRB2-like 2 [Source:MGI Symbol;Acc:MGI:700009]	4:85205126-85639195	protein_coding	ENSG00000107295	SH3GL2	417	323	8.53138	0.369	0.369	0.711365	0.998586	no	2	0	0	12	112	5.9542	-3.262	3.262	0.000534761	0.0189623	yes	1	1	1	323	417	112	12	151	287	530	944	137	258	329	171	42	12	223	13	20	8	5
ENSMUSG00000006522	Itih3	inter-alpha trypsin inhibitor, heavy chain 3 [Source:MGI Symbol;Acc:MGI:96620]	14:30908572-30923760	protein_coding	ENSG00000162267	ITIH3	824	406	9.26444	1.022	1.022	0.347798	0.998586	no	2	1	0	23	115	6.10852	-2.313	2.313	0.0230717	0.190603	no	1	1	0	406	824	115	23	85	278	854	1884	175	559	679	272	20	15	152	9	40	30	13
ENSMUSG00000016346	Kcnq2	potassium voltage-gated channel, subfamily Q, member 2 [Source:MGI Symbol;Acc:MGI:1309503]	2:181075579-181135300	protein_coding	ENSG00000075043	KCNQ2	1116	844	9.93664	0.403	0.403	0.715946	0.998586	no	2	0	0	32	250	7.13955	-2.995	2.995	0.00375004	0.0633537	no	1	1	0	844	1116	250	32	294	770	1468	2816	340	665	644	226	54	49	670	27	34	51	14
ENSMUSG00000053141	Ptprt	protein tyrosine phosphatase, receptor type, T [Source:MGI Symbol;Acc:MGI:1321152]	2:161521990-162661147	protein_coding	ENSG00000196090	PTPRT	688	398	9.08481	0.788	0.788	0.463967	0.998586	no	2	0	0	20	86	5.72792	-2.159	2.159	0.0323563	0.23155	no	1	1	0	398	688	86	20	86	310	799	2077	180	244	249	136	22	12	175	19	27	25	7
ENSMUSG00000053310	Nrgn	neurogranin [Source:MGI Symbol;Acc:MGI:1927184]	9:37544492-37552904	protein_coding	ENSG00000154146	NRGN	5135	3449	12.0674	0.574	0.574	0.563156	0.998586	no	2	0	0	145	1346	9.54206	-3.22	3.22	0.000471112	0.0176384	yes	2	1	1	3449	5135	1346	145	1737	3068	5542	12925	1330	2525	3761	2737	340	231	2076	122	214	135	108
ENSMUSG00000024810	Il33	interleukin 33 [Source:MGI Symbol;Acc:MGI:1924375]	19:29925114-29960718	protein_coding	ENSG00000137033	IL33	708	563	9.31175	0.329	0.329	0.731415	0.998586	no	2	0	0	20	182	6.65821	-3.185	3.185	0.000395159	0.015925	yes	1	1	1	563	708	182	20	605	331	754	1252	269	556	753	299	30	45	352	24	34	19	2
ENSMUSG00000039809	Gabbr2	gamma-aminobutyric acid (GABA) B receptor, 2 [Source:MGI Symbol;Acc:MGI:2386030]	4:46662305-46991873	protein_coding	ENSG00000136928	GABBR2	666	428	9.0954	0.638	0.638	0.496463	0.998586	no	2	0	0	18	144	6.33985	-2.938	2.938	0.000857939	0.0250748	yes	1	1	1	428	666	144	18	141	316	827	1803	210	275	375	183	40	17	335	22	16	21	15
ENSMUSG00000045608	Dbx2	developing brain homeobox 2 [Source:MGI Symbol;Acc:MGI:107445]	15:95623563-95655960	protein_coding	ENSG00000185610	DBX2	280	169	7.81057	0.734	0.734	0.50887	0.998586	no	2	0	0	8	66	5.20945	-3.054	3.054	0.00376603	0.0634107	no	1	1	0	169	280	66	8	51	117	338	644	57	156	263	205	14	11	32	8	9	15	0
ENSMUSG00000009075	Cabp7	calcium binding protein 7 [Source:MGI Symbol;Acc:MGI:2183437]	11:4736892-4746778	protein_coding	ENSG00000100314	CABP7	964	748	9.74147	0.366	0.366	0.697115	0.998586	no	2	0	0	28	187	6.74819	-2.782	2.782	0.00154721	0.0361108	yes	1	1	1	748	964	187	28	226	703	1316	2379	282	540	656	279	59	62	348	15	39	37	19
ENSMUSG00000108616	Gm35040	predicted gene, 35040 [Source:MGI Symbol;Acc:MGI:5594199]	7:79536043-79560033	lincRNA	<none>	<none>	174	122	7.20945	0.504	0.504	0.653454	0.998586	no	2	0	0	5	27	4	-2.453	2.453	0.023644	0.192726	no	0	1	0	122	174	27	5	30	100	236	423	75	71	125	23	4	0	80	7	5	6	2
ENSMUSG00000026764	Kif5c	kinesin family member 5C [Source:MGI Symbol;Acc:MGI:1098269]	2:49619298-49774778	protein_coding	ENSG00000168280	KIF5C	27175	21576	14.5731	0.333	0.333	0.734411	0.998586	no	2	0	0	768	4452	11.3498	-2.535	2.535	0.00526851	0.0785234	no	2	1	0	21576	27175	4452	768	5892	20559	38278	75983	6745	10902	15069	6393	1032	1132	9251	563	848	1015	645
ENSMUSG00000070880	Gad1	glutamate decarboxylase 1 [Source:MGI Symbol;Acc:MGI:95632]	2:70553072-70602014	protein_coding	ENSG00000128683	GAD1	341	270	8.25503	0.34	0.34	0.74378	0.998586	no	2	0	0	10	88	5.61471	-3.183	3.183	0.00122746	0.0319942	yes	1	1	1	270	341	88	10	89	258	462	831	100	262	171	120	14	9	208	9	15	9	5
ENSMUSG00000034825	Nrip3	nuclear receptor interacting protein 3 [Source:MGI Symbol;Acc:MGI:1925843]	7:109758055-109782025	protein_coding	ENSG00000175352	NRIP3	340	258	8.224	0.402	0.402	0.701817	0.998586	no	2	0	0	10	70	5.32193	-2.853	2.853	0.00413853	0.0677515	no	1	1	0	258	340	70	10	96	218	459	860	94	249	158	71	9	4	196	9	6	17	7
ENSMUSG00000037979	Ccdc92	coiled-coil domain containing 92 [Source:MGI Symbol;Acc:MGI:106485]	5:124834418-124862424	protein_coding	ENSG00000119242	CCDC92	288	188	7.89482	0.616	0.616	0.590703	0.998586	no	2	0	0	8	82	5.49185	-3.332	3.332	0.00212366	0.0441635	yes	1	1	1	188	288	82	8	87	141	337	654	73	175	252	147	29	0	153	5	21	6	0
ENSMUSG00000042425	Frmpd3	FERM and PDZ domain containing 3 [Source:MGI Symbol;Acc:MGI:3646547]	X:140342263-140435467	protein_coding	ENSG00000147234	FRMPD3	355	276	8.3015	0.361	0.361	0.73266	0.998586	no	2	0	0	10	54	5	-2.421	2.421	0.0155762	0.151756	no	1	1	0	276	355	54	10	76	247	506	995	120	137	169	90	16	9	103	7	15	15	5
ENSMUSG00000031517	Gpm6a	glycoprotein m6a [Source:MGI Symbol;Acc:MGI:107671]	8:54954843-55060871	protein_coding	ENSG00000150625	GPM6A	6369	4332	12.3855	0.556	0.556	0.563865	0.998586	no	2	0	0	182	1154	9.3837	-2.665	2.665	0.00284075	0.0534771	no	2	1	0	4332	6369	1154	182	1615	3648	7734	15652	1395	3856	4572	2006	312	261	2038	141	183	232	172
ENSMUSG00000056486	Chn1	chimerin 1 [Source:MGI Symbol;Acc:MGI:1915674]	2:73610660-73775346	protein_coding	ENSG00000128656	CHN1	2103	1467	10.8017	0.52	0.52	0.615054	0.998586	no	2	0	0	60	481	8.07948	-2.998	2.998	0.00181999	0.0401208	yes	2	1	1	1467	2103	481	60	653	1364	2383	5164	592	1262	1395	638	123	150	1014	52	67	73	50
ENSMUSG00000014602	Kif1a	kinesin family member 1A [Source:MGI Symbol;Acc:MGI:108391]	1:93015464-93101951	protein_coding	ENSG00000130294	KIF1A	20322	15493	14.1283	0.391	0.391	0.683267	0.998586	no	2	0	0	582	3213	10.8899	-2.463	2.463	0.00557351	0.0815089	no	2	1	0	15493	20322	3213	582	4803	13934	27741	57656	5568	7146	10917	3802	708	863	7478	480	657	780	412
ENSMUSG00000055430	Nap1l5	nucleosome assembly protein 1-like 5 [Source:MGI Symbol;Acc:MGI:1923555]	6:58905233-58907076	protein_coding	ENSG00000177432	NAP1L5	750	548	9.34207	0.453	0.453	0.632473	0.998586	no	2	0	0	22	189	6.7211	-3.137	3.137	0.000409503	0.0162342	yes	1	1	1	548	750	189	22	323	542	779	1711	200	526	561	371	56	8	322	15	24	13	34
ENSMUSG00000061451	Tmem151a	transmembrane protein 151A [Source:MGI Symbol;Acc:MGI:2147713]	19:5070859-5085531	protein_coding	ENSG00000179292	TMEM151A	556	422	8.93369	0.398	0.398	0.711988	0.998586	no	2	0	0	16	186	6.65821	-3.541	3.541	0.000457576	0.0173458	yes	1	1	1	422	556	186	16	385	271	610	1121	217	390	494	383	29	10	320	11	16	23	14
ENSMUSG00000049556	Lingo1	leucine rich repeat and Ig domain containing 1 [Source:MGI Symbol;Acc:MGI:1915522]	9:56618475-56796468	protein_coding	ENSG00000169783	LINGO1	422	339	8.57175	0.317	0.317	0.74726	0.998586	no	2	0	0	12	140	6.24793	-3.529	3.529	0.000148247	0.00904583	yes	1	1	1	339	422	140	12	148	228	640	1113	117	170	289	259	26	23	252	8	23	10	7
ENSMUSG00000033208	S100b	S100 protein, beta polypeptide, neural [Source:MGI Symbol;Acc:MGI:98217]	10:76253853-76261159	protein_coding	ENSG00000160307	S100B	3017	1775	11.2264	0.765	0.765	0.460865	0.998586	no	2	0	0	87	729	8.67243	-3.069	3.069	0.00144056	0.0345327	yes	2	1	1	1775	3017	729	87	847	1561	2916	6704	826	2051	2486	2224	117	69	507	53	107	109	79
ENSMUSG00000040138	Ndp	Norrie disease (pseudoglioma) (human) [Source:MGI Symbol;Acc:MGI:102570]	X:16885521-16911774	protein_coding	ENSG00000124479	NDP	115	84	6.63662	0.454	0.454	0.703261	0.998586	no	2	0	0	3	19	3.45943	-2.477	2.477	0.0331833	0.233857	no	0	1	0	84	115	19	3	35	51	166	258	37	86	80	54	7	0	14	4	6	3	0
ENSMUSG00000041556	Fbxo2	F-box protein 2 [Source:MGI Symbol;Acc:MGI:2446216]	4:148160621-148166424	protein_coding	ENSG00000116661	FBXO2	1441	863	10.1699	0.74	0.74	0.454238	0.998586	no	2	0	0	42	343	7.58871	-3.044	3.044	0.000948219	0.0266721	yes	1	1	1	863	1441	343	42	326	701	1561	3412	362	771	1218	885	88	92	306	39	58	35	34
ENSMUSG00000073433	Arhgdig	Rho GDP dissociation inhibitor (GDI) gamma [Source:MGI Symbol;Acc:MGI:108430]	17:26199183-26207786	protein_coding	ENSG00000242173	ARHGDIG	382	254	8.31288	0.586	0.586	0.569153	0.998586	no	2	0	0	11	95	5.72792	-3.106	3.106	0.00141163	0.0340487	yes	1	1	1	254	382	95	11	89	207	467	917	74	248	289	235	16	0	128	9	11	6	18
ENSMUSG00000074923	Pak6	p21 (RAC1) activated kinase 6 [Source:MGI Symbol;Acc:MGI:2679420]	2:118663303-118698020	protein_coding	ENSG00000137843	PAK6	866	647	9.5632	0.421	0.421	0.624287	0.998586	no	2	0	0	25	182	6.69349	-2.863	2.863	0.000384667	0.0156643	yes	1	1	1	647	866	182	25	239	577	1124	2297	235	385	546	235	43	30	420	22	31	39	9
ENSMUSG00000024743	Syt7	synaptotagmin VII [Source:MGI Symbol;Acc:MGI:1859545]	19:10389090-10453180	protein_coding	ENSG00000011347	SYT7	1694	1182	10.4898	0.519	0.519	0.577007	0.998586	no	2	0	0	49	346	7.62571	-2.818	2.818	0.00115217	0.0304713	yes	1	1	1	1182	1694	346	49	480	1026	2039	4379	529	793	1073	499	88	50	745	56	69	29	41
ENSMUSG00000030495	Slc7a10	solute carrier family 7 (cationic amino acid transporter, y+ system), member 10 [Source:MGI Symbol;Acc:MGI:1858261]	7:35186385-35201114	protein_coding	ENSG00000130876	SLC7A10	546	280	8.69	0.963	0.963	0.338384	0.998586	no	2	0	0	16	79	5.56986	-2.329	2.329	0.0138946	0.141231	no	1	1	0	280	546	79	16	81	230	530	1361	107	216	501	201	18	27	71	11	13	10	29
ENSMUSG00000048644	Ctxn1	cortexin 1 [Source:MGI Symbol;Acc:MGI:88566]	8:4257660-4259274	protein_coding	ENSG00000178531	CTXN1	3569	2502	11.5677	0.512	0.512	0.591695	0.998586	no	2	0	0	103	576	8.40727	-2.48	2.48	0.00515535	0.0774298	no	2	1	0	2502	3569	576	103	865	2185	4456	9504	848	1591	2333	1080	171	92	960	88	133	108	84
ENSMUSG00000023011	Faim2	Fas apoptotic inhibitory molecule 2 [Source:MGI Symbol;Acc:MGI:1919643]	15:99497012-99528165	protein_coding	ENSG00000135472	FAIM2	993	696	9.72195	0.513	0.513	0.584308	0.998586	no	2	0	0	29	248	7.11374	-3.106	3.106	0.000397666	0.0159599	yes	1	1	1	696	993	248	29	292	576	1219	2313	295	628	735	368	57	51	514	32	42	26	15
ENSMUSG00000045515	Pou3f3	POU domain, class 3, transcription factor 3 [Source:MGI Symbol;Acc:MGI:102564]	1:42695768-42703176	protein_coding	ENSG00000198914	POU3F3	1296	784	10.0224	0.727	0.727	0.488217	0.998586	no	2	0	0	38	324	7.49985	-3.109	3.109	0.00144904	0.0345522	yes	1	1	1	784	1296	324	38	322	635	1394	3282	310	627	967	672	66	112	447	31	53	41	26
ENSMUSG00000085069	Gm13111	predicted gene 13111 [Source:MGI Symbol;Acc:MGI:3651882]	4:154637576-154644724	antisense	<none>	<none>	328	214	8.08215	0.611	0.611	0.53819	0.998586	no	2	0	0	10	57	5.06609	-2.582	2.582	0.00624646	0.0871457	no	1	1	0	214	328	57	10	75	180	388	768	90	171	282	105	19	35	68	9	17	9	3
ENSMUSG00000003469	Phyhip	phytanoyl-CoA hydroxylase interacting protein [Source:MGI Symbol;Acc:MGI:1860417]	14:70457476-70468832	protein_coding	ENSG00000168490	PHYHIP	975	748	9.75071	0.382	0.382	0.68432	0.998586	no	2	0	0	28	274	7.2384	-3.272	3.272	0.000194562	0.0105491	yes	1	1	1	748	975	274	28	355	643	1247	2319	319	533	730	364	91	82	560	20	33	33	28
ENSMUSG00000021062	Rab15	RAB15, member RAS oncogene family [Source:MGI Symbol;Acc:MGI:1916865]	12:76797960-76822908	protein_coding	ENSG00000139998	RAB15	1753	1220	10.5377	0.522	0.522	0.591908	0.998586	no	2	0	0	51	310	7.49586	-2.604	2.604	0.00410335	0.0673502	no	2	1	0	1220	1753	310	51	504	1127	2029	4431	459	1007	1114	372	78	59	733	55	60	60	29
ENSMUSG00000094377	Gm24407	predicted gene, 24407 [Source:MGI Symbol;Acc:MGI:5454184]	5:115490254-115490394	snRNA	ENSG00000202538	RNU4-2	3	5	2	-0.487	0.487	0.694703	0.998586	no	0	0	0	6	25	3.9542	-2.076	2.076	0.0570289	0.316439	no	0	1	0	5	3	25	6	11	0	3	1	2	8	2	65	8	27	0	3	9	8	3
ENSMUSG00000026835	Fcnb	ficolin B [Source:MGI Symbol;Acc:MGI:1341158]	2:28076378-28084885	protein_coding	ENSG00000085265	FCN1	47	13	4.90689	1.833	1.833	0.13187	0.998586	no	0	1	0	400	12	7.6865	5.097	5.097	5.50128e-06	0.000842095	yes	1	1	1	13	47	12	400	11	14	14	13	45	74	55	8	24	7	7	59	1444	4	91
ENSMUSG00000029211	Gabra4	gamma-aminobutyric acid (GABA) A receptor, subunit alpha 4 [Source:MGI Symbol;Acc:MGI:95616]	5:71569749-71658308	protein_coding	ENSG00000109158	GABRA4	124	80	6.67243	0.633	0.633	0.559193	0.998586	no	2	0	0	4	26	3.90689	-2.826	2.826	0.00778425	0.100745	no	0	1	0	80	124	26	4	21	73	145	327	21	80	69	41	7	5	51	3	7	5	0
ENSMUSG00000030134	Rasgef1a	RasGEF domain family, member 1A [Source:MGI Symbol;Acc:MGI:1917977]	6:118011438-118091546	protein_coding	ENSG00000198915	RASGEF1A	2202	1495	10.8521	0.558	0.558	0.567618	0.998586	no	2	0	0	64	456	8.02237	-2.824	2.824	0.00186087	0.0406073	yes	2	1	1	1495	2202	456	64	667	1287	2532	5793	604	1159	1250	712	117	94	899	63	83	69	42
ENSMUSG00000022296	Baalc	brain and acute leukemia, cytoplasmic [Source:MGI Symbol;Acc:MGI:1928704]	15:38933144-38952912	protein_coding	ENSG00000164929	BAALC	116	46	6.33985	1.34	1.34	0.232969	0.998586	no	1	1	0	4	16	3.32193	-2.194	2.194	0.0464704	0.284221	no	0	1	0	46	116	16	4	13	40	85	295	29	47	95	24	3	0	35	2	6	4	2
ENSMUSG00000028919	Arhgef19	Rho guanine nucleotide exchange factor (GEF) 19 [Source:MGI Symbol;Acc:MGI:1925912]	4:141239499-141257564	protein_coding	ENSG00000142632	ARHGEF19	262	162	7.72792	0.695	0.695	0.508473	0.998586	no	2	0	0	8	52	4.90689	-2.759	2.759	0.00587673	0.0844834	no	1	1	0	162	262	52	8	63	138	284	666	56	98	227	113	16	27	53	4	10	10	6
ENSMUSG00000022382	Wnt7b	wingless-type MMTV integration site family, member 7B [Source:MGI Symbol;Acc:MGI:98962]	15:85535437-85582473	protein_coding	ENSG00000188064	WNT7B	299	202	7.96867	0.563	0.563	0.604516	0.998586	no	2	0	0	9	62	5.14975	-2.825	2.825	0.00617648	0.0865987	no	1	1	0	202	299	62	9	56	190	361	763	130	132	171	156	11	0	82	9	10	7	9
ENSMUSG00000029861	Fam131b	family with sequence similarity 131, member B [Source:MGI Symbol;Acc:MGI:1923406]	6:42315312-42324643	protein_coding	ENSG00000159784	FAM131B	1298	1059	10.2027	0.295	0.295	0.771517	0.998586	no	2	0	0	38	231	7.07146	-2.597	2.597	0.00601391	0.0853835	no	1	1	0	1059	1298	231	38	461	897	1818	3460	355	609	770	275	59	94	495	35	40	58	20
ENSMUSG00000068099	1500009C09Rik	RIKEN cDNA 1500009C09 gene [Source:MGI Symbol;Acc:MGI:1923755]	15:82252397-82260753	protein_coding	<none>	<none>	834	439	9.31402	0.926	0.926	0.36691	0.998586	no	2	0	0	24	215	6.90087	-3.131	3.131	0.00109335	0.0292365	yes	1	1	1	439	834	215	24	135	372	810	2063	173	475	626	588	59	27	186	27	32	26	13
ENSMUSG00000020524	Gria1	glutamate receptor, ionotropic, AMPA1 (alpha 1) [Source:MGI Symbol;Acc:MGI:95808]	11:57011387-57330244	protein_coding	ENSG00000155511	GRIA1	1162	714	9.87344	0.704	0.704	0.500623	0.998586	no	2	0	0	34	208	6.91886	-2.599	2.599	0.00762222	0.099043	no	1	1	0	714	1162	208	34	197	515	1430	3065	331	596	658	355	40	53	382	26	46	32	32
ENSMUSG00000053046	Brsk2	BR serine/threonine kinase 2 [Source:MGI Symbol;Acc:MGI:1923020]	7:141949751-142004247	protein_coding	ENSG00000174672	BRSK2	735	560	9.33874	0.392	0.392	0.742504	0.998586	no	2	0	0	22	170	6.58496	-2.974	2.974	0.00760109	0.0988345	no	1	1	0	560	735	170	22	257	430	992	1885	236	376	442	241	43	0	396	11	30	21	25
ENSMUSG00000026959	Grin1	glutamate receptor, ionotropic, NMDA1 (zeta 1) [Source:MGI Symbol;Acc:MGI:95819]	2:25291181-25319187	protein_coding	ENSG00000176884	GRIN1	506	368	8.77149	0.461	0.461	0.706487	0.998586	no	2	0	0	15	126	6.13955	-3.082	3.082	0.0071268	0.0944981	no	1	1	0	368	506	126	15	151	306	647	1251	165	288	321	190	34	0	281	13	21	18	8
ENSMUSG00000038576	Susd4	sushi domain containing 4 [Source:MGI Symbol;Acc:MGI:2138351]	1:182763860-182896591	protein_coding	ENSG00000143502	SUSD4	391	306	8.44501	0.352	0.352	0.726335	0.998586	no	2	0	0	12	80	5.52356	-2.792	2.792	0.00338071	0.0594987	no	1	1	0	306	391	80	12	120	252	546	946	124	232	262	112	18	37	153	16	15	14	2
ENSMUSG00000027574	Nkain4	Na+/K+ transporting ATPase interacting 4 [Source:MGI Symbol;Acc:MGI:1915372]	2:180934772-180954699	protein_coding	ENSG00000101198	NKAIN4	432	226	8.36194	0.934	0.934	0.376949	0.998586	no	2	0	0	13	114	5.98868	-3.167	3.167	0.00146285	0.0347674	yes	1	1	1	226	432	114	13	85	192	400	1031	114	193	389	340	18	20	80	11	18	9	13
ENSMUSG00000058589	Anks1b	ankyrin repeat and sterile alpha motif domain containing 1B [Source:MGI Symbol;Acc:MGI:1924781]	10:89873509-90973300	protein_coding	ENSG00000185046	ANKS1B	1248	912	10.0768	0.453	0.453	0.686116	0.998586	no	2	0	0	37	362	7.64024	-3.297	3.297	0.00156842	0.036258	yes	1	1	1	912	1248	362	37	500	776	1459	3088	388	711	805	550	87	46	765	41	37	51	19
ENSMUSG00000056596	Trnp1	TMF1-regulated nuclear protein 1 [Source:MGI Symbol;Acc:MGI:1916789]	4:133491100-133498550	protein_coding	ENSG00000253368	TRNP1	1297	948	10.1325	0.451	0.451	0.643913	0.998586	no	2	0	0	38	280	7.31288	-2.869	2.869	0.00161629	0.0371879	yes	1	1	1	948	1297	280	38	414	915	1516	3128	344	757	958	584	74	29	433	37	53	26	37
ENSMUSG00000099696	2900052N01Rik	RIKEN cDNA 2900052N01 gene [Source:MGI Symbol;Acc:MGI:1920290]	9:46913493-46927366	lincRNA	<none>	<none>	1347	726	10.0175	0.892	0.892	0.366979	0.998586	no	2	0	0	40	217	7.00562	-2.445	2.445	0.00795774	0.101839	no	1	1	0	726	1347	217	40	203	576	1398	3426	294	656	1011	496	60	55	257	30	52	42	36
ENSMUSG00000102252	Snrpn	small nuclear ribonucleoprotein N [Source:MGI Symbol;Acc:MGI:98347]	7:59982495-60140219	protein_coding	ENSG00000128739	SNRPN	1180	842	9.98157	0.486	0.486	0.62771	0.998586	no	2	0	0	35	283	7.31288	-3.021	3.021	0.00121863	0.0318397	yes	1	1	1	842	1180	283	35	422	790	1314	2678	270	820	950	550	62	29	491	28	36	56	19
ENSMUSG00000025352	Gdf11	growth differentiation factor 11 [Source:MGI Symbol;Acc:MGI:1338027]	10:128882295-128891718	protein_coding	ENSG00000135414	GDF11	295	129	7.72792	1.201	1.201	0.232908	0.998586	no	2	1	0	9	42	4.67243	-2.26	2.26	0.0185211	0.167993	no	0	1	0	129	295	42	9	34	117	235	736	90	148	206	52	20	34	62	5	13	12	5
ENSMUSG00000038248	Sobp	sine oculis binding protein [Source:MGI Symbol;Acc:MGI:1924427]	10:43002500-43174530	protein_coding	ENSG00000112320	SOBP	516	347	8.75322	0.573	0.573	0.594489	0.998586	no	2	0	0	15	132	6.19967	-3.118	3.118	0.00203704	0.0430521	yes	1	1	1	347	516	132	15	114	296	632	1197	170	297	400	228	44	17	241	14	12	19	15
ENSMUSG00000049583	Grm5	glutamate receptor, metabotropic 5 [Source:MGI Symbol;Acc:MGI:1351342]	7:87584168-88134907	protein_coding	ENSG00000168959	GRM5	148	115	7.03892	0.359	0.359	0.739588	0.998586	no	2	0	0	4	50	4.75489	-3.503	3.503	0.000825883	0.0245808	yes	1	1	1	115	148	50	4	45	92	209	388	39	107	58	63	12	10	113	8	5	4	1
ENSMUSG00000022594	Lynx1	Ly6/neurotoxin 1 [Source:MGI Symbol;Acc:MGI:1345180]	15:74747852-74753046	protein_coding	ENSG00000180155	LYNX1	1895	1206	10.5985	0.652	0.652	0.469619	0.998586	no	2	0	0	56	356	7.6865	-2.663	2.663	0.00150201	0.03531	yes	2	1	1	1206	1895	356	56	566	907	2146	4643	554	1127	1255	540	77	85	721	44	73	59	49
ENSMUSG00000027797	Dclk1	doublecortin-like kinase 1 [Source:MGI Symbol;Acc:MGI:1330861]	3:55242364-55539068	protein_coding	ENSG00000133083	DCLK1	1800	1077	10.4903	0.741	0.741	0.47521	0.998586	no	2	0	0	54	350	7.65821	-2.71	2.71	0.00495272	0.0755523	no	2	1	0	1077	1800	350	54	440	845	1946	4809	486	854	1050	470	94	120	715	55	48	68	43
ENSMUSG00000034958	Atcay	ataxia, cerebellar, Cayman type [Source:MGI Symbol;Acc:MGI:2448730]	10:81204508-81230833	protein_coding	ENSG00000167654	ATCAY	394	322	8.48382	0.295	0.295	0.781433	0.998586	no	2	0	0	12	124	6.08746	-3.413	3.413	0.000652317	0.0212355	yes	1	1	1	322	394	124	12	136	294	535	997	135	209	237	181	31	22	264	6	28	11	2
ENSMUSG00000036298	Slc2a13	solute carrier family 2 (facilitated glucose transporter), member 13 [Source:MGI Symbol;Acc:MGI:2146030]	15:91267696-91573261	protein_coding	ENSG00000151229	SLC2A13	144	107	6.97154	0.431	0.431	0.689531	0.998586	no	2	0	0	4	36	4.32193	-3.066	3.066	0.00346804	0.0603255	no	0	1	0	107	144	36	4	45	106	170	365	54	83	75	37	9	0	98	5	2	10	0
ENSMUSG00000003352	Cacnb3	calcium channel, voltage-dependent, beta 3 subunit [Source:MGI Symbol;Acc:MGI:103307]	15:98630840-98644529	protein_coding	ENSG00000167535	CACNB3	2128	1593	10.8615	0.417	0.417	0.653977	0.998586	no	2	0	0	63	394	7.83605	-2.64	2.64	0.00230073	0.046796	yes	2	1	1	1593	2128	394	63	697	1412	2671	5360	598	1034	1518	507	104	137	828	53	74	57	69
ENSMUSG00000021303	Gng4	guanine nucleotide binding protein (G protein), gamma 4 [Source:MGI Symbol;Acc:MGI:102703]	13:13784059-13827896	protein_coding	ENSG00000168243	GNG4	256	149	7.66178	0.776	0.776	0.452088	0.998586	no	2	0	0	8	50	4.85798	-2.728	2.728	0.00560573	0.0817828	no	1	1	0	149	256	50	8	68	133	247	640	63	168	152	101	14	5	81	7	6	6	11
ENSMUSG00000030428	Ttyh1	tweety family member 1 [Source:MGI Symbol;Acc:MGI:1889007]	7:4119408-4136708	protein_coding	ENSG00000167614	TTYH1	7623	3859	12.4871	0.982	0.982	0.298675	0.998586	no	2	0	0	226	1198	9.47573	-2.404	2.404	0.00607262	0.085779	no	2	1	0	3859	7623	1198	226	1249	3177	7152	18646	2056	3824	5967	2573	373	238	1606	201	290	239	175
ENSMUSG00000040035	Disp2	dispatched RND tramsporter family member 2 [Source:MGI Symbol;Acc:MGI:2388733]	2:118779719-118811293	protein_coding	ENSG00000140323	DISP2	284	178	7.85175	0.67	0.67	0.52664	0.998586	no	2	0	0	8	58	5.04439	-2.794	2.794	0.00547931	0.0808068	no	1	1	0	178	284	58	8	52	161	321	740	84	170	140	72	16	9	137	7	11	6	9
ENSMUSG00000024109	Nrxn1	neurexin I [Source:MGI Symbol;Acc:MGI:1096391]	17:90033631-91093071	protein_coding	ENSG00000179915	NRXN1	2254	1251	10.7752	0.848	0.848	0.380556	0.998586	no	2	0	0	67	331	7.63662	-2.305	2.305	0.0104001	0.120527	no	2	1	0	1251	2254	331	67	414	1050	2290	6576	442	852	1144	603	66	98	556	51	98	81	39
ENSMUSG00000036766	Dner	delta/notch-like EGF repeat containing [Source:MGI Symbol;Acc:MGI:2152889]	1:84369839-84696221	protein_coding	ENSG00000187957	DNER	396	223	8.2738	0.832	0.832	0.385209	0.998586	no	2	0	0	12	90	5.67243	-2.925	2.925	0.00126891	0.0325421	yes	1	1	1	223	396	90	12	84	204	380	1011	97	216	260	215	17	18	108	15	8	11	13
ENSMUSG00000039037	St6galnac5	ST6 (alpha-N-acetyl-neuraminyl-2,3-beta-galactosyl-1,3)-N-acetylgalactosaminide alpha-2,6-sialyltransferase 5 [Source:MGI Symbol;Acc:MGI:1349471]	3:152817081-152982246	protein_coding	ENSG00000117069	ST6GALNAC5	540	266	8.65464	1.02	1.02	0.304615	0.998586	no	2	1	0	16	48	5	-1.587	1.587	0.0902394	0.404539	no	0	1	0	266	540	48	16	68	228	502	1580	106	206	268	84	19	13	77	13	13	25	13
ENSMUSG00000003410	Elavl3	ELAV like RNA binding protein 3 [Source:MGI Symbol;Acc:MGI:109157]	9:22015005-22052023	protein_coding	ENSG00000196361	ELAVL3	1577	1185	10.4315	0.412	0.412	0.67214	0.998586	no	2	0	0	47	583	8.29921	-3.627	3.627	6.25962e-05	0.00507681	yes	1	1	1	1185	1577	583	47	673	942	1941	3440	502	1007	1358	1196	104	52	981	30	61	72	26
ENSMUSG00000097216	4932441J04Rik	RIKEN cDNA 4932441J04 gene [Source:MGI Symbol;Acc:MGI:2441691]	5:57570082-57720201	processed_transcript	<none>	<none>	125	88	6.73471	0.506	0.506	0.60237	0.998586	no	2	0	0	4	26	3.90689	-2.765	2.765	0.00403683	0.0667475	no	0	1	0	88	125	26	4	40	77	148	323	32	64	81	48	5	13	37	2	3	3	7
ENSMUSG00000020374	Rasgef1c	RasGEF domain family, member 1C [Source:MGI Symbol;Acc:MGI:1921813]	11:49901835-49980994	protein_coding	ENSG00000146090	RASGEF1C	113	78	6.57743	0.533	0.533	0.635536	0.998586	no	2	0	0	3	24	3.75489	-2.818	2.818	0.0105288	0.121113	no	0	1	0	78	113	24	3	24	78	132	300	19	54	78	36	4	0	55	7	2	3	1
ENSMUSG00000053825	Ppfia2	protein tyrosine phosphatase, receptor type, f polypeptide (PTPRF), interacting protein (liprin), alpha 2 [Source:MGI Symbol;Acc:MGI:2443834]	10:106470339-106935952	protein_coding	<none>	<none>	313	236	8.10066	0.402	0.402	0.668736	0.998586	no	2	0	0	9	73	5.35755	-2.966	2.966	0.000924123	0.0262697	yes	1	1	1	236	313	73	9	79	206	424	882	57	156	156	133	12	28	120	7	21	9	0
ENSMUSG00000053166	Cdh22	cadherin 22 [Source:MGI Symbol;Acc:MGI:1341843]	2:165111507-165234853	protein_coding	ENSG00000149654	CDH22	226	177	7.65464	0.348	0.348	0.718461	0.998586	no	2	0	0	7	58	5.02237	-3.106	3.106	0.000809898	0.0242533	yes	1	1	1	177	226	58	7	71	142	318	498	60	121	224	105	12	11	106	8	8	11	0
ENSMUSG00000055254	Ntrk2	neurotrophic tyrosine kinase, receptor, type 2 [Source:MGI Symbol;Acc:MGI:97384]	13:58806569-59133970	protein_coding	ENSG00000148053	NTRK2	6076	3371	12.2056	0.85	0.85	0.386911	0.998586	no	2	0	0	183	1080	9.30264	-2.565	2.565	0.00485584	0.0747679	no	2	1	0	3371	6076	1080	183	944	2600	6569	16318	1360	2716	3910	2128	250	306	1638	162	250	201	118
ENSMUSG00000021700	Rab3c	RAB3C, member RAS oncogene family [Source:MGI Symbol;Acc:MGI:1914545]	13:110054187-110280996	protein_coding	ENSG00000152932	RAB3C	1175	890	10.0119	0.4	0.4	0.669579	0.998586	no	2	0	0	35	309	7.42626	-3.126	3.126	0.000356536	0.0150216	yes	1	1	1	890	1175	309	35	324	797	1549	3080	325	686	608	478	77	73	609	34	35	42	30
ENSMUSG00000034818	Celf5	CUGBP, Elav-like family member 5 [Source:MGI Symbol;Acc:MGI:2442333]	10:81459227-81482709	protein_coding	<none>	<none>	621	452	9.06743	0.459	0.459	0.624764	0.998586	no	2	0	0	19	126	6.17991	-2.755	2.755	0.00178966	0.0397667	yes	1	1	1	452	621	126	19	177	427	752	1673	197	281	334	128	48	29	300	24	26	15	10
ENSMUSG00000060424	Pantr1	POU domain, class 3, transcription factor 3 adjacent noncoding transcript 1 [Source:MGI Symbol;Acc:MGI:1913547]	1:42590782-42694842	lincRNA	<none>	<none>	452	329	8.60918	0.459	0.459	0.672572	0.998586	no	2	0	0	14	130	6.16993	-3.252	3.252	0.00144746	0.0345522	yes	1	1	1	329	452	130	14	111	313	562	1087	103	249	369	349	14	46	112	12	13	10	19
ENSMUSG00000027223	Mapk8ip1	mitogen-activated protein kinase 8 interacting protein 1 [Source:MGI Symbol;Acc:MGI:1309464]	2:92383676-92401263	protein_coding	ENSG00000121653	MAPK8IP1	4090	2820	11.7545	0.537	0.537	0.567452	0.998586	no	2	0	0	124	1004	9.13955	-3.02	3.02	0.000522619	0.0187516	yes	2	1	1	2820	4090	1004	124	1332	2373	4756	9487	1263	2293	3319	1773	242	239	1761	146	152	147	50
ENSMUSG00000031837	Necab2	N-terminal EF-hand calcium binding protein 2 [Source:MGI Symbol;Acc:MGI:2152211]	8:119446719-119472640	protein_coding	ENSG00000103154	NECAB2	514	323	8.70908	0.67	0.67	0.542757	0.998586	no	2	0	0	16	70	5.42626	-2.173	2.173	0.0355808	0.243438	no	1	1	0	323	514	70	16	116	307	545	1272	103	247	432	127	18	0	135	11	21	17	13
ENSMUSG00000030739	Myh14	myosin, heavy polypeptide 14 [Source:MGI Symbol;Acc:MGI:1919210]	7:44605803-44670843	protein_coding	ENSG00000105357	MYH14	846	494	9.38802	0.775	0.775	0.427977	0.998586	no	2	0	0	26	262	7.16993	-3.353	3.353	0.000246638	0.0122938	yes	1	1	1	494	846	262	26	270	466	746	1855	321	417	791	538	41	81	387	24	35	5	39
ENSMUSG00000060961	Slc4a4	solute carrier family 4 (anion exchanger), member 4 [Source:MGI Symbol;Acc:MGI:1927555]	5:88886818-89239653	protein_coding	ENSG00000080493	SLC4A4	2326	1391	10.8599	0.742	0.742	0.451119	0.998586	no	2	0	0	71	342	7.69	-2.273	2.273	0.013019	0.136172	no	2	1	0	1391	2326	342	71	346	1161	2665	6818	461	829	1196	746	75	69	478	56	75	85	67
ENSMUSG00000075318	Scn2a	sodium channel, voltage-gated, type II, alpha [Source:MGI Symbol;Acc:MGI:98248]	2:65620771-65767447	protein_coding	ENSG00000136531	SCN2A	248	193	7.78463	0.365	0.365	0.731697	0.998586	no	2	0	0	7	88	5.56986	-3.534	3.534	0.000488361	0.0179696	yes	1	1	1	193	248	88	7	99	172	307	682	76	133	103	105	26	4	216	11	10	3	5
ENSMUSG00000050751	Pgbd5	piggyBac transposable element derived 5 [Source:MGI Symbol;Acc:MGI:2429955]	8:124369049-124439658	protein_coding	ENSG00000177614	PGBD5	363	254	8.26913	0.515	0.515	0.61328	0.998586	no	2	0	0	11	126	6.09803	-3.505	3.505	0.000272754	0.0128551	yes	1	1	1	254	363	126	11	120	224	419	908	116	168	261	124	24	36	318	8	15	15	6
ENSMUSG00000036564	Ndrg4	N-myc downstream regulated gene 4 [Source:MGI Symbol;Acc:MGI:2384590]	8:95676980-95715119	protein_coding	ENSG00000103034	NDRG4	2578	1763	11.0838	0.548	0.548	0.550835	0.998586	no	2	0	0	79	572	8.34651	-2.861	2.861	0.00080546	0.0241935	yes	2	1	1	1763	2578	572	79	922	1532	2835	6068	770	1778	1697	731	203	189	1163	80	97	87	51
ENSMUSG00000034463	Scara3	scavenger receptor class A, member 3 [Source:MGI Symbol;Acc:MGI:2444418]	14:65919394-65953935	protein_coding	ENSG00000168077	SCARA3	455	270	8.50184	0.749	0.749	0.429114	0.998586	no	2	0	0	14	71	5.40939	-2.352	2.352	0.00857656	0.106265	no	1	1	0	270	455	71	14	79	195	537	1082	138	290	309	111	29	19	125	18	18	16	5
ENSMUSG00000034912	Mdga2	MAM domain containing glycosylphosphatidylinositol anchor 2 [Source:MGI Symbol;Acc:MGI:2444706]	12:66466060-67222549	protein_coding	ENSG00000139915	MDGA2	201	121	7.33092	0.736	0.736	0.48267	0.998586	no	2	0	0	6	66	5.16993	-3.419	3.419	0.000664869	0.0214978	yes	1	1	1	121	201	66	6	49	100	214	570	59	106	70	116	9	5	132	5	11	6	3
ENSMUSG00000021314	Amph	amphiphysin [Source:MGI Symbol;Acc:MGI:103574]	13:18948205-19150921	protein_coding	ENSG00000078053	AMPH	466	389	8.73978	0.262	0.262	0.790987	0.998586	no	2	0	0	14	164	6.47573	-3.519	3.519	0.000159777	0.00944474	yes	1	1	1	389	466	164	14	197	330	640	1059	167	305	335	240	30	52	332	9	17	24	7
ENSMUSG00000056296	Synpr	synaptoporin [Source:MGI Symbol;Acc:MGI:1919253]	14:13284780-13616340	protein_coding	ENSG00000163630	SYNPR	111	76	6.54689	0.538	0.538	0.612754	0.998586	no	2	0	0	4	24	3.80735	-2.823	2.823	0.00701142	0.0934776	no	0	1	0	76	111	24	4	52	69	108	220	25	121	78	63	5	0	29	1	2	9	2
ENSMUSG00000023236	Scg5	secretogranin V [Source:MGI Symbol;Acc:MGI:98289]	2:113776362-113829121	protein_coding	ENSG00000166922	SCG5	268	154	7.7211	0.797	0.797	0.439438	0.998586	no	2	0	0	9	63	5.16993	-2.759	2.759	0.0048246	0.0745323	no	1	1	0	154	268	63	9	95	133	234	664	59	138	211	117	15	0	119	5	7	7	17
ENSMUSG00000028020	Glrb	glycine receptor, beta subunit [Source:MGI Symbol;Acc:MGI:95751]	3:80843599-80913660	protein_coding	ENSG00000109738	GLRB	422	307	8.50978	0.459	0.459	0.663538	0.998586	no	2	0	0	13	191	6.67243	-3.846	3.846	0.000105017	0.00727451	yes	1	1	1	307	422	191	13	206	263	452	895	141	297	354	290	39	40	394	13	11	22	7
ENSMUSG00000044352	Sowaha	sosondowah ankyrin repeat domain family member A [Source:MGI Symbol;Acc:MGI:2687280]	11:53476573-53480274	protein_coding	ENSG00000198944	SOWAHA	711	569	9.32193	0.32	0.32	0.757698	0.998586	no	2	0	0	22	218	6.90689	-3.317	3.317	0.000642751	0.0210981	yes	1	1	1	569	711	218	22	232	464	1011	1791	205	384	463	274	33	53	511	24	35	18	9
ENSMUSG00000024593	Megf10	multiple EGF-like-domains 10 [Source:MGI Symbol;Acc:MGI:2685177]	18:57133090-57297467	protein_coding	ENSG00000145794	MEGF10	306	162	7.87036	0.914	0.914	0.351337	0.998586	no	2	0	0	9	111	5.90689	-3.56	3.56	0.000132783	0.00833747	yes	1	1	1	162	306	111	9	86	117	284	845	62	152	164	154	14	32	244	6	10	6	15
ENSMUSG00000001334	Fndc5	fibronectin type III domain containing 5 [Source:MGI Symbol;Acc:MGI:1917614]	4:129136999-129144593	protein_coding	ENSG00000160097	FNDC5	421	199	8.27612	1.081	1.081	0.247569	0.998586	no	2	1	0	13	86	5.62936	-2.726	2.726	0.00204663	0.0431611	yes	1	1	1	199	421	86	13	67	195	335	966	119	253	345	205	19	12	109	18	15	14	5
ENSMUSG00000022623	Shank3	SH3 and multiple ankyrin repeat domains 3 [Source:MGI Symbol;Acc:MGI:1930016]	15:89499623-89560261	protein_coding	ENSG00000251322	SHANK3	3329	2169	11.4247	0.618	0.618	0.495385	0.998586	no	2	0	0	103	639	8.53528	-2.63	2.63	0.00177362	0.0395458	yes	2	1	1	2169	3329	639	103	715	1902	3891	8290	1198	1583	2244	629	147	176	1604	102	140	95	76
ENSMUSG00000003279	Dlgap1	DLG associated protein 1 [Source:MGI Symbol;Acc:MGI:1346065]	17:69969073-70821413	protein_coding	ENSG00000170579	DLGAP1	2502	1828	11.0802	0.453	0.453	0.644942	0.998586	no	2	0	0	78	540	8.27146	-2.798	2.798	0.0021656	0.0446541	yes	2	1	1	1828	2502	540	78	663	1619	3201	6461	703	1375	1467	774	153	107	1124	47	101	96	67
ENSMUSG00000075012	Fjx1	four jointed box 1 [Source:MGI Symbol;Acc:MGI:1341907]	2:102449366-102452499	protein_coding	ENSG00000179431	FJX1	694	422	9.12412	0.716	0.716	0.498601	0.998586	no	2	0	0	22	96	5.88264	-2.16	2.16	0.0292654	0.21759	no	1	1	0	422	694	96	22	117	365	785	1725	164	368	520	156	41	27	161	13	39	23	12
ENSMUSG00000025272	Tro	trophinin [Source:MGI Symbol;Acc:MGI:1928994]	X:150645304-150657583	protein_coding	ENSG00000067445	TRO	273	204	7.89785	0.416	0.416	0.686021	0.998586	no	2	0	0	8	53	4.93074	-2.644	2.644	0.00692407	0.0927577	no	1	1	0	204	273	53	8	95	153	365	738	61	142	150	52	11	0	149	10	12	10	2
ENSMUSG00000022790	Igsf11	immunoglobulin superfamily, member 11 [Source:MGI Symbol;Acc:MGI:2388477]	16:38892671-39027159	protein_coding	ENSG00000144847	IGSF11	206	145	7.45533	0.504	0.504	0.613804	0.998586	no	2	0	0	6	103	5.76818	-3.998	3.998	2.96738e-05	0.0028594	yes	1	1	1	145	206	103	6	111	95	229	497	45	124	158	161	11	23	216	9	6	8	2
ENSMUSG00000028194	Ddah1	dimethylarginine dimethylaminohydrolase 1 [Source:MGI Symbol;Acc:MGI:1916469]	3:145758675-145894277	protein_coding	ENSG00000153904	DDAH1	1670	836	10.2912	0.999	0.999	0.279911	0.998586	no	2	0	0	52	190	6.91886	-1.871	1.871	0.0298285	0.220573	no	2	1	0	836	1670	190	52	222	738	1547	4192	429	911	1149	368	81	41	271	50	81	43	34
ENSMUSG00000030854	Ptpn5	protein tyrosine phosphatase, non-receptor type 5 [Source:MGI Symbol;Acc:MGI:97807]	7:47077795-47133684	protein_coding	ENSG00000110786	PTPN5	643	432	9.07012	0.574	0.574	0.570595	0.998586	no	2	0	0	20	110	6.02237	-2.466	2.466	0.00933651	0.112669	no	1	1	0	432	643	110	20	166	412	718	1594	179	399	400	150	29	66	197	11	20	17	32
ENSMUSG00000022658	Tagln3	transgelin 3 [Source:MGI Symbol;Acc:MGI:1926784]	16:45711230-45724608	protein_coding	ENSG00000144834	TAGLN3	914	622	9.58496	0.554	0.554	0.559906	0.998586	no	2	0	0	28	169	6.62205	-2.57	2.57	0.00384512	0.0643553	no	1	1	0	622	914	169	28	270	542	1054	2256	191	524	683	291	73	20	292	30	38	24	22
ENSMUSG00000029108	Pcdh7	protocadherin 7 [Source:MGI Symbol;Acc:MGI:1860487]	5:57717967-58133230	protein_coding	ENSG00000169851	PCDH7	310	212	8.02791	0.546	0.546	0.580025	0.998586	no	2	0	0	10	74	5.39232	-2.941	2.941	0.00169215	0.0382997	yes	1	1	1	212	310	74	10	102	172	363	808	98	149	185	95	18	17	167	7	8	20	3
ENSMUSG00000017734	Dbndd2	dysbindin (dystrobrevin binding protein 1) domain containing 2 [Source:MGI Symbol;Acc:MGI:106562]	2:164486106-164493319	protein_coding	ENSG00000244274	DBNDD2	1137	958	10.0327	0.246	0.246	0.830572	0.998586	no	2	0	0	35	366	7.64746	-3.37	3.37	0.00164649	0.0376604	yes	1	1	1	958	1137	366	35	867	724	1284	1272	671	1212	1392	765	83	66	552	41	34	30	36
ENSMUSG00000034730	Adgrb1	adhesion G protein-coupled receptor B1 [Source:MGI Symbol;Acc:MGI:1933736]	15:74516195-74589465	protein_coding	ENSG00000181790	ADGRB1	972	673	9.68387	0.531	0.531	0.647386	0.998586	no	2	0	0	30	197	6.82655	-2.699	2.699	0.0126046	0.133903	no	1	1	0	673	972	197	30	251	526	1241	2421	268	524	677	397	48	5	338	32	35	30	24
ENSMUSG00000037852	Cpe	carboxypeptidase E [Source:MGI Symbol;Acc:MGI:101932]	8:64592542-64693054	protein_coding	ENSG00000109472	CPE	40536	22072	14.9341	0.877	0.877	0.377611	0.998586	no	2	0	0	1268	7060	12.0238	-2.478	2.478	0.00710542	0.0944075	no	2	1	0	22072	40536	7060	1268	6287	18452	41477	97768	9812	22898	31667	18261	1501	1339	7140	976	1528	1465	1102
ENSMUSG00000056812	St8sia3	ST8 alpha-N-acetyl-neuraminide alpha-2,8-sialyltransferase 3 [Source:MGI Symbol;Acc:MGI:106019]	18:64254359-64279611	protein_coding	ENSG00000177511	ST8SIA3	128	71	6.63662	0.853	0.853	0.450874	0.998586	no	2	0	0	4	50	4.75489	-3.648	3.648	0.00085642	0.0250748	yes	1	1	1	71	128	50	4	42	60	111	301	42	82	88	91	11	0	99	3	6	6	2
ENSMUSG00000061577	Adgrg5	adhesion G protein-coupled receptor G5 [Source:MGI Symbol;Acc:MGI:2685955]	8:94923694-94943280	protein_coding	ENSG00000159618	ADGRG5	11	98	5.76818	-3.098	3.098	0.0038194	0.528912	no	1	1	0	18	280	7.21917	-3.921	3.921	6.70771e-05	0.00530754	yes	1	1	1	98	11	280	18	7	286	2	17	13	8	7	456	606	43	17	20	23	16	15
ENSMUSG00000041020	Map7d2	MAP7 domain containing 2 [Source:MGI Symbol;Acc:MGI:1917474]	X:159414572-159498757	protein_coding	ENSG00000184368	MAP7D2	600	463	9.05393	0.374	0.374	0.715564	0.998586	no	2	0	0	18	221	6.90087	-3.554	3.554	0.000218989	0.0113974	yes	1	1	1	463	600	221	18	212	472	704	1382	226	357	435	502	34	24	325	14	31	6	23
ENSMUSG00000054256	Msi1	musashi RNA-binding protein 1 [Source:MGI Symbol;Acc:MGI:107376]	5:115429599-115455698	protein_coding	ENSG00000135097	MSI1	372	202	8.16491	0.884	0.884	0.372767	0.998586	no	2	0	0	12	69	5.33985	-2.564	2.564	0.00629352	0.0876903	no	1	1	0	202	372	69	12	53	194	358	958	106	163	263	128	16	47	86	8	21	9	9
ENSMUSG00000022321	Cdh10	cadherin 10 [Source:MGI Symbol;Acc:MGI:107436]	15:18818947-19014236	protein_coding	ENSG00000040731	CDH10	127	88	6.74819	0.528	0.528	0.636564	0.998586	no	2	0	0	4	45	4.61471	-3.487	3.487	0.00128338	0.0327195	yes	0	1	0	88	127	45	4	57	53	155	291	22	95	101	79	9	0	92	3	6	5	2
ENSMUSG00000026163	Sphkap	SPHK1 interactor, AKAP domain containing [Source:MGI Symbol;Acc:MGI:1924879]	1:83254139-83408200	protein_coding	ENSG00000153820	SPHKAP	214	162	7.55459	0.397	0.397	0.708834	0.998586	no	2	0	0	7	42	4.61471	-2.654	2.654	0.00911295	0.111004	no	0	1	0	162	214	42	7	64	114	308	570	52	147	85	34	15	13	108	4	15	4	5
ENSMUSG00000044117	2900011O08Rik	RIKEN cDNA 2900011O08 gene [Source:MGI Symbol;Acc:MGI:1914504]	16:13986604-14101500	protein_coding	ENSG00000166780	C16orf45	809	549	9.40727	0.56	0.56	0.549841	0.998586	no	2	0	0	26	152	6.47573	-2.576	2.576	0.00329486	0.0584103	no	1	1	0	549	809	152	26	209	509	929	2137	206	402	491	184	56	43	325	24	28	24	26
ENSMUSG00000050370	Ch25h	cholesterol 25-hydroxylase [Source:MGI Symbol;Acc:MGI:1333869]	19:34473778-34475164	protein_coding	ENSG00000138135	CH25H	100	69	6.40088	0.543	0.543	0.445636	0.998586	no	2	0	0	824	672	9.54689	0.295	0.295	0.649958	0.891953	no	2	0	0	69	100	672	824	120	31	56	64	43	192	103	865	517	660	644	176	832	1377	913
ENSMUSG00000004031	Brinp2	bone morphogenic protein/retinoic acid inducible neural-specific 2 [Source:MGI Symbol;Acc:MGI:2443333]	1:158245269-158356326	protein_coding	ENSG00000198797	BRINP2	108	81	6.56224	0.414	0.414	0.688957	0.998586	no	2	0	0	4	35	4.2854	-3.368	3.368	0.000947381	0.0266721	yes	0	1	0	81	108	35	4	42	57	145	266	18	82	67	22	9	10	100	3	6	5	0
ENSMUSG00000027210	Meis2	Meis homeobox 2 [Source:MGI Symbol;Acc:MGI:108564]	2:115863064-116065839	protein_coding	ENSG00000134138	MEIS2	766	528	9.33762	0.537	0.537	0.563247	0.998586	no	2	0	0	24	138	6.33985	-2.504	2.504	0.00401252	0.0664712	no	1	1	0	528	766	138	24	182	506	896	1962	201	424	479	196	38	41	275	18	34	14	31
ENSMUSG00000029878	Dbpht2	DNA binding protein with his-thr domain [Source:MGI Symbol;Acc:MGI:2679513]	12:74296668-74302008	lincRNA	<none>	<none>	143	105	6.9542	0.451	0.451	0.696131	0.998586	no	2	0	0	4	29	4.04439	-2.665	2.665	0.016714	0.157868	no	0	1	0	105	143	29	4	51	84	180	375	44	83	70	39	9	0	67	3	3	9	3
ENSMUSG00000005338	Cadm3	cell adhesion molecule 3 [Source:MGI Symbol;Acc:MGI:2137858]	1:173333258-173367695	protein_coding	ENSG00000162706	CADM3	401	284	8.41996	0.5	0.5	0.55326	0.998586	no	2	0	0	13	132	6.17991	-3.376	3.376	2.52439e-05	0.00258258	yes	1	1	1	284	401	132	13	137	211	503	992	119	223	270	128	25	115	262	9	20	13	9
ENSMUSG00000027298	Tyro3	TYRO3 protein tyrosine kinase 3 [Source:MGI Symbol;Acc:MGI:104294]	2:119797733-119818104	protein_coding	ENSG00000092445	TYRO3	463	370	8.70217	0.326	0.326	0.777995	0.998586	no	2	0	0	15	268	7.14466	-4.186	4.186	0.000109834	0.0074492	yes	1	1	1	370	463	268	15	285	263	561	890	144	401	417	495	48	25	503	11	23	20	5
ENSMUSG00000060240	Cend1	cell cycle exit and neuronal differentiation 1 [Source:MGI Symbol;Acc:MGI:1929898]	7:141426446-141429491	protein_coding	ENSG00000184524	CEND1	494	331	8.68825	0.579	0.579	0.508136	0.998586	no	2	0	0	16	119	6.07682	-2.914	2.914	0.000420753	0.016512	yes	1	1	1	331	494	119	16	201	291	500	1186	139	315	337	159	43	44	229	19	16	15	13
ENSMUSG00000029636	Wasf3	WAS protein family, member 3 [Source:MGI Symbol;Acc:MGI:2658986]	5:146384985-146473615	protein_coding	ENSG00000132970	WASF3	1508	847	10.2015	0.832	0.832	0.362153	0.998586	no	2	0	0	48	250	7.21917	-2.377	2.377	0.0051998	0.0779769	no	1	1	0	847	1508	250	48	355	664	1522	3576	459	908	1088	421	53	39	485	39	64	41	49
ENSMUSG00000020598	Nrcam	neuronal cell adhesion molecule [Source:MGI Symbol;Acc:MGI:104750]	12:44328885-44601964	protein_coding	ENSG00000091129	NRCAM	877	485	9.41151	0.855	0.855	0.412544	0.998586	no	2	0	0	28	154	6.50779	-2.463	2.463	0.0114281	0.126535	no	1	1	0	485	877	154	28	154	426	875	2418	211	388	492	217	37	72	291	27	29	41	15
ENSMUSG00000055373	Fut9	fucosyltransferase 9 [Source:MGI Symbol;Acc:MGI:1330859]	4:25609332-25800244	protein_coding	ENSG00000172461	FUT9	325	174	7.9629	0.901	0.901	0.409065	0.998586	no	2	0	0	10	48	4.85798	-2.215	2.215	0.0318809	0.229764	no	0	1	0	174	325	48	10	57	145	320	1013	69	96	123	70	10	37	75	8	15	12	7
ENSMUSG00000026443	Lrrn2	leucine rich repeat protein 2, neuronal [Source:MGI Symbol;Acc:MGI:106037]	1:132880273-132940005	protein_coding	ENSG00000170382	LRRN2	114	110	6.80735	0.054	0.054	0.961909	0.999861	no	2	0	0	4	32	4.16993	-3.128	3.128	0.00475296	0.0737182	no	0	1	0	110	114	32	4	43	93	195	281	33	65	79	47	9	0	72	8	5	0	2
ENSMUSG00000045007	Tubg2	tubulin, gamma 2 [Source:MGI Symbol;Acc:MGI:2144208]	11:101155907-101161787	protein_coding	ENSG00000037042	TUBG2	203	171	7.54689	0.245	0.245	0.774439	0.998586	no	2	0	0	6	46	4.70044	-2.809	2.809	0.000742675	0.0229828	yes	0	1	0	171	203	46	6	68	165	281	513	71	110	117	39	15	10	118	9	5	10	2
ENSMUSG00000022037	Clu	clusterin [Source:MGI Symbol;Acc:MGI:88423]	14:65968483-65981547	protein_coding	ENSG00000120885	CLU	13465	7521	13.3571	0.84	0.84	0.361699	0.998586	no	2	0	0	432	2361	10.4476	-2.45	2.45	0.00409236	0.0673502	no	2	1	0	7521	13465	2361	432	2637	6569	13357	30835	3547	6983	12494	5638	575	496	2735	375	595	413	345
ENSMUSG00000031760	Mt3	metallothionein 3 [Source:MGI Symbol;Acc:MGI:97173]	8:94152607-94154146	protein_coding	ENSG00000087250	MT3	4272	2539	11.7337	0.751	0.751	0.439599	0.998586	no	2	0	0	137	1224	9.41045	-3.158	3.158	0.00045804	0.0173458	yes	2	1	1	2539	4272	1224	137	996	2062	4559	9468	853	2562	4207	3784	195	147	772	119	172	136	121
ENSMUSG00000015224	Cyp2j9	cytochrome P450, family 2, subfamily j, polypeptide 9 [Source:MGI Symbol;Acc:MGI:1921769]	4:96568429-96591578	protein_coding	<none>	<none>	388	219	8.24555	0.825	0.825	0.433521	0.998586	no	2	0	0	13	91	5.70044	-2.776	2.776	0.00514799	0.0773789	no	1	1	0	219	388	91	13	66	193	397	871	106	244	329	231	28	5	99	13	17	10	13
ENSMUSG00000035864	Syt1	synaptotagmin I [Source:MGI Symbol;Acc:MGI:99667]	10:108497650-109010982	protein_coding	ENSG00000067715	SYT1	889	699	9.633	0.346	0.346	0.734186	0.998586	no	2	0	0	29	268	7.21432	-3.228	3.228	0.000690676	0.0219617	yes	1	1	1	699	889	268	29	346	545	1206	2314	267	478	496	343	51	34	643	30	29	38	18
ENSMUSG00000069171	Nr2f1	nuclear receptor subfamily 2, group F, member 1 [Source:MGI Symbol;Acc:MGI:1352451]	13:78188973-78199757	protein_coding	ENSG00000175745	NR2F1	772	503	9.31628	0.617	0.617	0.550782	0.998586	no	2	0	0	24	203	6.82655	-3.03	3.03	0.0017318	0.0388345	yes	1	1	1	503	772	203	24	267	472	771	1893	195	339	662	459	56	34	262	24	48	11	15
ENSMUSG00000055567	Unc80	unc-80, NALCN activator [Source:MGI Symbol;Acc:MGI:2652882]	1:66468367-66699148	protein_coding	ENSG00000144406	UNC80	1128	825	9.93148	0.452	0.452	0.683465	0.998586	no	2	0	0	36	268	7.24793	-2.881	2.881	0.00526524	0.0785234	no	1	1	0	825	1128	268	36	308	674	1494	3384	312	422	396	258	47	81	684	34	44	53	15
ENSMUSG00000064115	Cadm2	cell adhesion molecule 2 [Source:MGI Symbol;Acc:MGI:2442722]	16:66655421-67620908	protein_coding	ENSG00000175161	CADM2	778	479	9.29577	0.699	0.699	0.490146	0.998586	no	2	0	0	25	194	6.77479	-2.954	2.954	0.00180826	0.0400158	yes	1	1	1	479	778	194	25	190	440	806	2170	183	371	386	310	28	19	419	19	28	36	17
ENSMUSG00000071424	Grid2	glutamate receptor, ionotropic, delta 2 [Source:MGI Symbol;Acc:MGI:95813]	6:63255876-64704323	protein_coding	ENSG00000152208	GRID2	97	65	6.33985	0.581	0.581	0.574946	0.998586	no	2	0	0	3	10	2.70044	-1.717	1.717	0.0985754	0.422298	no	0	1	0	65	97	10	3	15	55	125	267	22	50	50	11	9	0	22	1	4	7	0
ENSMUSG00000052981	Ube2ql1	ubiquitin-conjugating enzyme E2Q family-like 1 [Source:MGI Symbol;Acc:MGI:1924230]	13:69702832-69739889	protein_coding	ENSG00000215218	UBE2QL1	596	499	9.09672	0.256	0.256	0.793661	0.998586	no	2	0	0	19	154	6.43463	-3.01	3.01	0.00103266	0.0281722	yes	1	1	1	499	596	154	19	217	432	848	1438	171	361	413	238	48	37	295	15	21	25	16
ENSMUSG00000105867	Gm42517	predicted gene 42517 [Source:MGI Symbol;Acc:MGI:5662654]	5:108366073-108367922	protein_coding	ENSG00000273238	TMEM271	216	173	7.60363	0.317	0.317	0.786113	0.998586	no	2	0	0	7	50	4.83289	-2.834	2.834	0.0105854	0.121546	no	1	1	0	173	216	50	7	62	135	323	535	55	119	156	103	12	0	84	2	14	4	9
ENSMUSG00000097428	AW047730	expressed sequence AW047730 [Source:MGI Symbol;Acc:MGI:2139951]	3:88200623-88203481	processed_transcript	<none>	<none>	510	293	8.64926	0.798	0.798	0.526057	0.998586	no	2	0	0	16	68	5.39232	-2.056	2.056	0.0807168	0.383418	no	1	1	0	293	510	68	16	104	272	504	1351	124	227	337	168	14	0	92	12	19	12	23
ENSMUSG00000051359	Ncald	neurocalcin delta [Source:MGI Symbol;Acc:MGI:1196326]	15:37366175-37792570	protein_coding	ENSG00000104490	NCALD	1623	1198	10.462	0.437	0.437	0.69268	0.998586	no	2	0	0	53	446	7.9629	-3.087	3.087	0.00269775	0.0517994	no	2	1	0	1198	1623	446	53	614	1053	1928	3854	497	1045	1095	711	91	49	934	42	72	53	44
ENSMUSG00000072769	Gm10419	predicted gene 10419 [Source:MGI Symbol;Acc:MGI:3642823]	5:108367769-108378239	lincRNA	<none>	<none>	279	207	7.92481	0.434	0.434	0.678598	0.998586	no	2	0	0	9	70	5.30378	-2.958	2.958	0.00294812	0.0546525	no	1	1	0	207	279	70	9	78	201	341	714	78	140	185	79	20	9	173	5	10	11	11
ENSMUSG00000097767	Miat	myocardial infarction associated transcript (non-protein coding) [Source:MGI Symbol;Acc:MGI:2444886]	5:112213228-112229395	lincRNA	<none>	<none>	118	128	6.94251	-0.121	0.121	0.908788	0.999666	no	2	0	0	4	22	3.70044	-2.487	2.487	0.0168699	0.158849	no	0	1	0	128	118	22	4	40	120	224	309	25	52	84	7	12	0	67	5	6	1	4
ENSMUSG00000054863	Fam19a5	family with sequence similarity 19, member A5 [Source:MGI Symbol;Acc:MGI:2146182]	15:87544299-87759364	protein_coding	ENSG00000219438	FAM19A5	768	545	9.35865	0.492	0.492	0.587334	0.998586	no	2	0	0	25	176	6.65105	-2.821	2.821	0.000909976	0.0260222	yes	1	1	1	545	768	176	25	190	413	1033	1911	181	433	547	355	38	64	249	17	18	36	29
ENSMUSG00000022629	Kif21a	kinesin family member 21A [Source:MGI Symbol;Acc:MGI:109188]	15:90933276-91049948	protein_coding	ENSG00000139116	KIF21A	1372	1078	10.2586	0.347	0.347	0.721823	0.998586	no	2	0	0	44	376	7.71425	-3.077	3.077	0.000704777	0.0221266	yes	1	1	1	1078	1372	376	44	475	995	1764	3519	472	653	844	635	73	59	739	33	59	53	33
ENSMUSG00000063297	Luzp2	leucine zipper protein 2 [Source:MGI Symbol;Acc:MGI:1889615]	7:54835498-55268885	protein_coding	ENSG00000187398	LUZP2	2892	1610	11.1364	0.845	0.845	0.461654	0.998586	no	2	0	0	94	436	8.04985	-2.211	2.211	0.0379529	0.252185	no	2	1	0	1610	2892	436	94	419	1288	3122	7815	646	1327	1780	852	100	161	632	67	89	142	79
ENSMUSG00000007021	Syngr3	synaptogyrin 3 [Source:MGI Symbol;Acc:MGI:1341881]	17:24685092-24689955	protein_coding	ENSG00000127561	SYNGR3	190	132	7.33092	0.513	0.513	0.573384	0.998586	no	2	0	0	6	36	4.39232	-2.562	2.562	0.00379265	0.0636414	no	0	1	0	132	190	36	6	73	108	216	502	55	89	112	43	18	0	85	6	5	9	5
ENSMUSG00000020627	Klhl29	kelch-like 29 [Source:MGI Symbol;Acc:MGI:2683857]	12:5077472-5375682	protein_coding	ENSG00000119771	KLHL29	189	133	7.33092	0.5	0.5	0.62048	0.998586	no	2	0	0	6	52	4.85798	-3.097	3.097	0.00142868	0.0343325	yes	1	1	1	133	189	52	6	63	105	232	506	53	68	128	68	12	6	124	5	6	2	12
ENSMUSG00000041923	Nol4	nucleolar protein 4 [Source:MGI Symbol;Acc:MGI:2441684]	18:22693181-23041653	protein_coding	ENSG00000101746	NOL4	214	175	7.60363	0.296	0.296	0.774836	0.998586	no	2	0	0	7	60	5.06609	-3.089	3.089	0.00177239	0.0395458	yes	1	1	1	175	214	60	7	84	158	282	522	59	137	139	69	15	0	154	7	11	5	5
ENSMUSG00000091387	Gcnt4	glucosaminyl (N-acetyl) transferase 4, core 2 (beta-1,6-N-acetylglucosaminyltransferase) [Source:MGI Symbol;Acc:MGI:2684919]	13:96924689-96950906	protein_coding	ENSG00000176928	GCNT4	47	35	5.35755	0.45	0.45	0.63776	0.998586	no	0	0	0	2	9	2.45943	-2.519	2.519	0.0149917	0.148204	no	0	1	0	35	47	9	2	12	27	65	134	12	22	21	7	4	16	9	2	2	1	2
ENSMUSG00000041329	Atp1b2	ATPase, Na+/K+ transporting, beta 2 polypeptide [Source:MGI Symbol;Acc:MGI:88109]	11:69599736-69605942	protein_coding	ENSG00000129244	ATP1B2	4812	2331	11.8023	1.046	1.046	0.248067	0.998586	no	2	1	0	158	578	8.52356	-1.875	1.875	0.0255955	0.201544	no	2	1	0	2331	4812	578	158	632	1932	4429	11388	1367	2415	4079	928	166	156	1064	110	185	123	213
ENSMUSG00000030849	Fgfr2	fibroblast growth factor receptor 2 [Source:MGI Symbol;Acc:MGI:95523]	7:130162451-133123350	protein_coding	ENSG00000066468	FGFR2	572	395	8.91737	0.533	0.533	0.570387	0.998586	no	2	0	0	18	195	6.73471	-3.376	3.376	0.000129965	0.00826724	yes	1	1	1	395	572	195	18	418	245	522	1043	185	505	554	363	29	27	360	9	24	22	19
ENSMUSG00000066189	Cacng3	calcium channel, voltage-dependent, gamma subunit 3 [Source:MGI Symbol;Acc:MGI:1859165]	7:122670492-122769393	protein_coding	ENSG00000006116	CACNG3	112	82	6.59991	0.443	0.443	0.694683	0.998586	no	2	0	0	4	22	3.70044	-2.623	2.623	0.017171	0.160767	no	0	1	0	82	112	22	4	37	74	136	249	42	86	71	8	5	0	77	3	6	6	0
ENSMUSG00000025089	Gfra1	glial cell line derived neurotrophic factor family receptor alpha 1 [Source:MGI Symbol;Acc:MGI:1100842]	19:58235604-58455909	protein_coding	ENSG00000151892	GFRA1	495	346	8.71596	0.517	0.517	0.625021	0.998586	no	2	0	0	17	136	6.25739	-3.008	3.008	0.00243143	0.048641	yes	1	1	1	346	495	136	17	137	280	622	1279	146	232	324	261	30	36	216	12	18	23	15
ENSMUSG00000025475	Adgra1	adhesion G protein-coupled receptor A1 [Source:MGI Symbol;Acc:MGI:1277167]	7:139834174-139878088	protein_coding	ENSG00000197177	ADGRA1	102	78	6.49185	0.375	0.375	0.722582	0.998586	no	2	0	0	4	38	4.39232	-3.502	3.502	0.00074458	0.022986	yes	0	1	0	78	102	38	4	21	68	146	263	44	44	56	40	5	9	98	3	6	3	2
ENSMUSG00000028541	B4galt2	UDP-Gal:betaGlcNAc beta 1,4- galactosyltransferase, polypeptide 2 [Source:MGI Symbol;Acc:MGI:1858493]	4:117869260-117883487	protein_coding	ENSG00000117411	B4GALT2	976	744	9.74819	0.392	0.392	0.695383	0.998586	no	2	0	0	32	236	7.06609	-2.875	2.875	0.00208776	0.043697	yes	1	1	1	744	976	236	32	356	590	1287	2407	275	482	742	357	90	99	396	27	47	21	33
ENSMUSG00000030519	Apba2	amyloid beta (A4) precursor protein-binding, family A, member 2 [Source:MGI Symbol;Acc:MGI:1261791]	7:64501706-64753878	protein_coding	ENSG00000034053	APBA2	696	393	9.08879	0.824	0.824	0.441891	0.998586	no	2	0	0	23	180	6.66534	-2.977	2.977	0.00292647	0.0544657	no	1	1	0	393	696	180	23	166	332	682	1723	212	374	476	394	50	23	255	36	30	18	8
ENSMUSG00000020435	Osbp2	oxysterol binding protein 2 [Source:MGI Symbol;Acc:MGI:1921559]	11:3703731-3863903	protein_coding	ENSG00000184792	OSBP2	244	165	7.67596	0.564	0.564	0.617043	0.998586	no	2	0	0	8	66	5.20945	-3.042	3.042	0.00442325	0.0706885	no	1	1	0	165	244	66	8	95	106	294	578	79	131	188	109	13	0	143	11	4	12	5
ENSMUSG00000104597	B230334C09Rik	RIKEN cDNA B230334C09 gene [Source:MGI Symbol;Acc:MGI:2442224]	3:158067186-158076112	antisense	<none>	<none>	372	271	8.32867	0.456	0.456	0.631928	0.998586	no	2	0	0	12	120	6.04439	-3.286	3.286	0.000263596	0.0127002	yes	1	1	1	271	372	120	12	120	219	474	1103	75	199	110	133	39	42	264	14	15	6	15
ENSMUSG00000030806	Stx1b	syntaxin 1B [Source:MGI Symbol;Acc:MGI:1930705]	7:127803900-127824549	protein_coding	ENSG00000099365	STX1B	3367	2438	11.5031	0.466	0.466	0.614388	0.998586	no	2	0	0	112	658	8.58871	-2.566	2.566	0.00280865	0.0531297	no	2	1	0	2438	3367	658	112	891	2050	4372	8578	1091	1734	2066	811	156	263	1403	90	148	122	86
ENSMUSG00000021194	Chga	chromogranin A [Source:MGI Symbol;Acc:MGI:88394]	12:102554969-102565028	protein_coding	ENSG00000100604	CHGA	232	160	7.61471	0.533	0.533	0.618536	0.998586	no	2	0	0	8	160	6.39232	-4.376	4.376	1.67348e-05	0.00193895	yes	1	1	1	160	232	160	8	88	166	227	684	63	73	108	484	11	55	88	9	12	3	7
ENSMUSG00000035566	Pcdh17	protocadherin 17 [Source:MGI Symbol;Acc:MGI:2684924]	14:84443563-84539002	protein_coding	ENSG00000118946	PCDH17	383	215	8.224	0.832	0.832	0.431141	0.998586	no	2	0	0	12	147	6.31288	-3.534	3.534	0.000382119	0.0156311	yes	1	1	1	215	383	147	12	107	166	372	1085	90	150	208	308	34	22	224	11	15	19	5
ENSMUSG00000057880	Abat	4-aminobutyrate aminotransferase [Source:MGI Symbol;Acc:MGI:2443582]	16:8513429-8621568	protein_coding	ENSG00000183044	ABAT	2897	1379	11.062	1.07	1.07	0.229465	0.998586	no	2	1	0	96	376	7.88264	-1.972	1.972	0.0172139	0.160818	no	2	1	0	1379	2897	376	96	369	1222	2547	7671	838	1359	1720	713	88	120	582	100	119	98	67
ENSMUSG00000020932	Gfap	glial fibrillary acidic protein [Source:MGI Symbol;Acc:MGI:95697]	11:102887336-102900912	protein_coding	ENSG00000131095	GFAP	2194	1189	10.7241	0.884	0.884	0.317619	0.998586	no	2	0	0	264	1081	9.39339	-2.033	2.033	0.0131147	0.136752	no	2	1	0	1189	2194	1081	264	328	1035	2204	4963	727	1298	1788	2447	275	245	1358	268	350	254	184
ENSMUSG00000022490	Ppp1r1a	protein phosphatase 1, regulatory inhibitor subunit 1A [Source:MGI Symbol;Acc:MGI:1889595]	15:103530279-103538003	protein_coding	ENSG00000135447	PPP1R1A	568	401	8.92035	0.501	0.501	0.660785	0.998586	no	2	0	0	19	92	5.79442	-2.291	2.291	0.0319512	0.230004	no	1	1	0	401	568	92	19	168	384	652	1416	124	288	444	163	31	13	161	20	20	20	15
ENSMUSG00000033419	Snap91	synaptosomal-associated protein 91 [Source:MGI Symbol;Acc:MGI:109132]	9:86765923-86880654	protein_coding	ENSG00000065609	SNAP91	1059	759	9.82814	0.48	0.48	0.644835	0.998586	no	2	0	0	35	258	7.19476	-2.87	2.87	0.00311577	0.0565224	no	1	1	0	759	1059	258	35	302	672	1302	2793	242	549	651	338	74	107	512	37	31	42	31
ENSMUSG00000009216	Fam163b	family with sequence similarity 163, member B [Source:MGI Symbol;Acc:MGI:1926106]	2:27110380-27142491	protein_coding	ENSG00000196990	FAM163B	394	350	8.53916	0.172	0.172	0.863061	0.998586	no	2	0	0	13	89	5.67243	-2.761	2.761	0.00341378	0.0598642	no	1	1	0	350	394	89	13	138	285	627	928	131	253	264	107	31	55	164	8	19	23	3
ENSMUSG00000006575	Rundc3a	RUN domain containing 3A [Source:MGI Symbol;Acc:MGI:1858752]	11:102393403-102402555	protein_coding	ENSG00000108309	RUNDC3A	3866	2766	11.6952	0.483	0.483	0.661525	0.998586	no	2	0	0	129	822	8.8933	-2.67	2.67	0.00902791	0.11036	no	2	1	0	2766	3866	822	129	1099	2497	4703	9716	1072	1851	2827	1351	220	128	1590	121	154	130	112
ENSMUSG00000073295	Nudt11	nudix (nucleoside diphosphate linked moiety X)-type motif 11 [Source:MGI Symbol;Acc:MGI:1930957]	X:6047453-6055110	protein_coding	<none>	<none>	135	107	6.91886	0.342	0.342	0.763775	0.998586	no	2	0	0	4	30	4.08746	-2.754	2.754	0.0121493	0.130872	no	0	1	0	107	135	30	4	35	111	174	290	47	100	103	67	6	0	49	5	7	5	1
ENSMUSG00000032186	Tmod2	tropomodulin 2 [Source:MGI Symbol;Acc:MGI:1355335]	9:75565621-75611325	protein_coding	ENSG00000128872	TMOD2	2258	1678	10.9425	0.428	0.428	0.642895	0.998586	no	2	0	0	76	816	8.8009	-3.432	3.432	6.35794e-05	0.00513516	yes	2	1	1	1678	2258	816	76	844	1368	2823	5612	818	1257	1346	1481	115	148	1518	44	74	109	75
ENSMUSG00000030616	Sytl2	synaptotagmin-like 2 [Source:MGI Symbol;Acc:MGI:1933366]	7:90302252-90410719	protein_coding	ENSG00000137501	SYTL2	376	347	8.49785	0.116	0.116	0.903056	0.999666	no	2	0	0	12	202	6.74147	-4	4	9.00322e-06	0.00125177	yes	1	1	1	347	376	202	12	278	211	553	806	140	235	325	334	41	59	373	13	22	7	8
ENSMUSG00000063632	Sox11	SRY (sex determining region Y)-box 11 [Source:MGI Symbol;Acc:MGI:98359]	12:27334264-27342574	protein_coding	ENSG00000176887	SOX11	182	124	7.25739	0.55	0.55	0.522733	0.998586	no	2	0	0	6	50	4.80735	-3.03	3.03	0.000305289	0.0137557	yes	1	1	1	124	182	50	6	37	125	210	465	55	80	126	106	15	27	51	7	4	7	6
ENSMUSG00000037813	D630003M21Rik	RIKEN cDNA D630003M21 gene [Source:MGI Symbol;Acc:MGI:3606579]	2:158182533-158229222	protein_coding	ENSG00000149633	KIAA1755	105	44	6.21917	1.26	1.26	0.121833	0.998586	no	1	1	0	4	14	3.16993	-1.928	1.928	0.0213645	0.182842	no	0	1	0	44	105	14	4	21	39	71	294	22	31	73	28	6	0	20	3	5	2	5
ENSMUSG00000029126	Nsg1	neuron specific gene family member 1 [Source:MGI Symbol;Acc:MGI:109149]	5:38137192-38159907	protein_coding	ENSG00000168824	NSG1	412	256	8.3837	0.686	0.686	0.442796	0.998586	no	2	0	0	14	102	5.85798	-2.882	2.882	0.000656607	0.021337	yes	1	1	1	256	412	102	14	122	241	404	940	99	322	287	169	26	27	187	11	29	6	10
ENSMUSG00000021589	Rhobtb3	Rho-related BTB domain containing 3 [Source:MGI Symbol;Acc:MGI:1920546]	13:75869537-75943925	protein_coding	ENSG00000164292	RHOBTB3	285	176	7.84862	0.69	0.69	0.473644	0.998586	no	2	0	0	10	69	5.30378	-2.853	2.853	0.00186083	0.0406073	yes	1	1	1	176	285	69	10	114	137	278	644	99	191	205	154	14	7	102	7	17	10	5
ENSMUSG00000079157	Fam155a	family with sequence similarity 155, member A [Source:MGI Symbol;Acc:MGI:2142765]	8:9205902-9771161	protein_coding	ENSG00000204442	FAM155A	379	266	8.33316	0.511	0.511	0.584129	0.998586	no	2	0	0	13	81	5.55459	-2.658	2.658	0.00264011	0.0511391	no	1	1	0	266	379	81	13	98	266	434	932	113	198	273	106	29	40	149	11	19	6	15
ENSMUSG00000048148	Nwd1	NACHT and WD repeat domain containing 1 [Source:MGI Symbol;Acc:MGI:2442268]	8:72646711-72717876	protein_coding	ENSG00000188039	NWD1	1270	667	9.91961	0.93	0.93	0.383217	0.998586	no	2	0	0	43	153	6.61471	-1.838	1.838	0.0642118	0.336623	no	1	1	0	667	1270	153	43	131	543	1326	3717	334	417	613	259	52	27	275	53	62	39	18
ENSMUSG00000032452	Clstn2	calsyntenin 2 [Source:MGI Symbol;Acc:MGI:1929897]	9:97444395-98033181	protein_coding	ENSG00000158258	CLSTN2	115	96	6.7211	0.261	0.261	0.800044	0.998586	no	2	0	0	4	30	4.08746	-2.969	2.969	0.00328961	0.0583703	no	0	1	0	96	115	30	4	38	71	178	285	52	52	71	14	9	14	84	3	9	1	2
ENSMUSG00000030030	1700003E16Rik	RIKEN cDNA 1700003E16 gene [Source:MGI Symbol;Acc:MGI:1919087]	6:83156404-83162945	protein_coding	<none>	<none>	449	311	8.56986	0.53	0.53	0.616571	0.998586	no	2	0	0	15	70	5.40939	-2.199	2.199	0.0272397	0.207604	no	1	1	0	311	449	70	15	146	240	546	1141	120	203	331	121	22	11	125	15	18	23	5
ENSMUSG00000050875	Minar2	membrane integral NOTCH2 associated receptor 2 [Source:MGI Symbol;Acc:MGI:2442934]	18:59062248-59076962	protein_coding	ENSG00000186367	MINAR2	102	66	6.39232	0.617	0.617	0.572729	0.998586	no	2	0	0	3	25	3.80735	-2.866	2.866	0.00755396	0.0985298	no	0	1	0	66	102	25	3	29	47	122	248	22	68	68	52	2	0	47	5	2	3	3
ENSMUSG00000028399	Ptprd	protein tyrosine phosphatase, receptor type, D [Source:MGI Symbol;Acc:MGI:97812]	4:75941238-78211961	protein_coding	ENSG00000153707	PTPRD	551	536	9.08614	0.039	0.039	0.966036	1	no	2	0	0	18	306	7.33985	-4.032	4.032	2.54439e-06	0.000476216	yes	1	1	1	536	551	306	18	656	352	601	1063	179	383	579	521	40	52	609	15	32	14	13
ENSMUSG00000071658	Gng3	guanine nucleotide binding protein (G protein), gamma 3 [Source:MGI Symbol;Acc:MGI:102704]	19:8836933-8839194	protein_coding	ENSG00000162188	GNG3	448	308	8.56224	0.543	0.543	0.588278	0.998586	no	2	0	0	15	123	6.10852	-3.016	3.016	0.00137809	0.0336523	yes	1	1	1	308	448	123	15	161	310	452	1038	142	226	386	239	40	53	159	11	10	20	19
ENSMUSG00000036062	Phf24	PHD finger protein 24 [Source:MGI Symbol;Acc:MGI:2140712]	4:42916660-42944752	protein_coding	ENSG00000122733	PHF24	821	613	9.48583	0.423	0.423	0.674316	0.998586	no	2	0	0	28	208	6.88264	-2.891	2.891	0.00209015	0.0437001	yes	1	1	1	613	821	208	28	240	584	1014	2088	289	438	470	188	63	77	504	33	40	35	4
ENSMUSG00000028519	Dab1	disabled 1 [Source:MGI Symbol;Acc:MGI:108554]	4:103619359-104744844	protein_coding	ENSG00000173406	DAB1	585	319	8.82018	0.877	0.877	0.365359	0.998586	no	2	0	0	20	120	6.12928	-2.584	2.584	0.00446183	0.0707273	no	1	1	0	319	585	120	20	84	312	560	1549	148	258	386	219	22	41	198	13	35	25	8
ENSMUSG00000057604	Lmcd1	LIM and cysteine-rich domains 1 [Source:MGI Symbol;Acc:MGI:1353635]	6:112273758-112330425	protein_coding	ENSG00000071282	LMCD1	130	70	6.64386	0.87	0.87	0.345393	0.998586	no	2	0	0	4	30	4.08746	-2.745	2.745	0.00252893	0.0497228	yes	0	1	0	70	130	30	4	43	49	119	261	62	68	127	66	13	17	22	11	3	2	2
ENSMUSG00000061603	Akap6	A kinase (PRKA) anchor protein 6 [Source:MGI Symbol;Acc:MGI:3050566]	12:52699383-53155599	protein_coding	ENSG00000151320	AKAP6	681	487	9.18982	0.483	0.483	0.640228	0.998586	no	2	0	0	23	180	6.66534	-2.953	2.953	0.00223699	0.0458959	yes	1	1	1	487	681	180	23	206	478	778	1931	176	316	301	204	31	47	439	29	29	26	9
ENSMUSG00000028354	Fmn2	formin 2 [Source:MGI Symbol;Acc:MGI:1859252]	1:174501825-174822729	protein_coding	ENSG00000155816	FMN2	480	272	8.55459	0.819	0.819	0.332362	0.998586	no	2	0	0	16	70	5.42626	-2.105	2.105	0.0084978	0.105847	no	1	1	0	272	480	70	16	84	231	502	1340	133	209	238	115	30	21	116	18	17	17	14
ENSMUSG00000037031	Tspan15	tetraspanin 15 [Source:MGI Symbol;Acc:MGI:1917673]	10:62185396-62231251	protein_coding	ENSG00000099282	TSPAN15	196	133	7.36194	0.56	0.56	0.489438	0.998586	no	2	0	0	6	82	5.45943	-3.609	3.609	4.81679e-06	0.000762266	yes	1	1	1	133	196	82	6	97	86	216	376	72	117	220	165	14	30	119	9	11	4	2
ENSMUSG00000020848	Doc2b	double C2, beta [Source:MGI Symbol;Acc:MGI:1100497]	11:75768966-75796049	protein_coding	ENSG00000272636	DOC2B	234	144	7.56224	0.707	0.707	0.508522	0.998586	no	2	0	0	8	51	4.88264	-2.672	2.672	0.00858482	0.106269	no	1	1	0	144	234	51	8	43	144	244	554	71	127	185	81	22	0	102	11	8	6	7
ENSMUSG00000023033	Scn8a	sodium channel, voltage-gated, type VIII, alpha [Source:MGI Symbol;Acc:MGI:103169]	15:100869858-101045938	protein_coding	ENSG00000196876	SCN8A	308	253	8.13186	0.284	0.284	0.810805	0.998586	no	2	0	0	10	128	6.10852	-3.596	3.596	0.00128313	0.0327195	yes	1	1	1	253	308	128	10	109	211	439	812	92	133	195	152	17	0	341	11	15	14	2
ENSMUSG00000029348	Asphd2	aspartate beta-hydroxylase domain containing 2 [Source:MGI Symbol;Acc:MGI:1920148]	5:112384354-112394866	protein_coding	ENSG00000128203	ASPHD2	562	410	8.92481	0.455	0.455	0.694296	0.998586	no	2	0	0	19	110	6.01123	-2.508	2.508	0.0205214	0.179366	no	1	1	0	410	562	110	19	179	398	653	1394	158	292	405	200	18	0	220	18	15	20	24
ENSMUSG00000010803	Gabra1	gamma-aminobutyric acid (GABA) A receptor, subunit alpha 1 [Source:MGI Symbol;Acc:MGI:95613]	11:42130939-42182930	protein_coding	ENSG00000022355	GABRA1	165	134	7.224	0.302	0.302	0.768098	0.998586	no	2	0	0	6	62	5.08746	-3.461	3.461	0.000449203	0.0171994	yes	1	1	1	134	165	62	6	78	121	202	409	44	91	116	101	16	25	108	3	10	7	2
ENSMUSG00000006403	Adamts4	a disintegrin-like and metallopeptidase (reprolysin type) with thrombospondin type 1 motif, 4 [Source:MGI Symbol;Acc:MGI:1339949]	1:171250421-171260637	protein_coding	ENSG00000158859	ADAMTS4	357	340	8.44501	0.071	0.071	0.942471	0.999666	no	2	0	0	12	146	6.30378	-3.569	3.569	0.000132062	0.00833747	yes	1	1	1	340	357	146	12	309	265	446	450	256	302	420	170	17	20	376	14	16	6	13
ENSMUSG00000046378	Asphd1	aspartate beta-hydroxylase domain containing 1 [Source:MGI Symbol;Acc:MGI:2685014]	7:126945567-126949582	protein_coding	ENSG00000174939	ASPHD1	150	117	7.0607	0.351	0.351	0.741979	0.998586	no	2	0	0	5	42	4.55459	-3.007	3.007	0.00346498	0.0603255	no	0	1	0	117	150	42	5	52	102	198	386	22	70	124	75	8	49	35	4	10	5	2
ENSMUSG00000025777	Gdap1	ganglioside-induced differentiation-associated-protein 1 [Source:MGI Symbol;Acc:MGI:1338002]	1:17145362-17164271	protein_coding	ENSG00000104381	GDAP1	184	149	7.37938	0.307	0.307	0.772057	0.998586	no	2	0	0	7	77	5.39232	-3.546	3.546	0.000456352	0.0173458	yes	1	1	1	149	184	77	7	67	98	281	424	66	127	117	117	21	20	150	5	6	14	2
ENSMUSG00000036192	Rorb	RAR-related orphan receptor beta [Source:MGI Symbol;Acc:MGI:1343464]	19:18930605-19111196	protein_coding	ENSG00000198963	RORB	324	174	7.96	0.898	0.898	0.332957	0.998586	no	2	0	0	11	55	5.04439	-2.3	2.3	0.00909427	0.110845	no	1	1	0	174	324	55	11	55	130	337	850	98	165	182	43	17	56	104	13	13	11	8
ENSMUSG00000031283	Chrdl1	chordin-like 1 [Source:MGI Symbol;Acc:MGI:1933172]	X:143285674-143394262	protein_coding	ENSG00000101938	CHRDL1	278	171	7.81057	0.701	0.701	0.49807	0.998586	no	2	0	0	9	32	4.35755	-1.746	1.746	0.0759104	0.370511	no	0	1	0	171	278	32	9	64	155	294	741	86	131	155	46	6	6	71	3	10	8	16
ENSMUSG00000048022	Tmem229a	transmembrane protein 229A [Source:MGI Symbol;Acc:MGI:2442812]	6:24951141-24956297	protein_coding	ENSG00000234224	TMEM229A	1218	727	9.92555	0.744	0.744	0.433275	0.998586	no	2	0	0	42	289	7.37069	-2.783	2.783	0.00165586	0.0378246	yes	1	1	1	727	1218	289	42	394	570	1218	2843	390	801	839	497	66	85	507	36	52	44	36
ENSMUSG00000041889	Shisa4	shisa family member 4 [Source:MGI Symbol;Acc:MGI:1924802]	1:135371057-135375237	protein_coding	ENSG00000198892	SHISA4	636	424	9.04985	0.582	0.582	0.571571	0.998586	no	2	0	0	22	172	6.59991	-2.966	2.966	0.00207583	0.043541	yes	1	1	1	424	636	172	22	275	306	692	1271	153	457	661	341	37	29	279	17	21	27	23
ENSMUSG00000040759	Cmtm5	CKLF-like MARVEL transmembrane domain containing 5 [Source:MGI Symbol;Acc:MGI:2447164]	14:54936261-54939274	protein_coding	ENSG00000166091	CMTM5	414	260	8.3966	0.673	0.673	0.511814	0.998586	no	2	0	0	14	127	6.13955	-3.149	3.149	0.00109654	0.0292787	yes	1	1	1	260	414	127	14	185	184	411	903	124	246	385	322	27	0	160	5	17	16	19
ENSMUSG00000057729	Prtn3	proteinase 3 [Source:MGI Symbol;Acc:MGI:893580]	10:79874476-79883174	protein_coding	ENSG00000196415	PRTN3	24	10	4.08746	1.161	1.161	0.293066	0.998586	no	0	1	0	187	6	6.59246	4.855	4.855	2.09453e-06	0.000422504	yes	1	1	1	10	24	6	187	7	9	15	23	5	32	35	15	4	0	7	8	720	3	18
ENSMUSG00000032224	Fam81a	family with sequence similarity 81, member A [Source:MGI Symbol;Acc:MGI:1924136]	9:70088511-70142560	protein_coding	ENSG00000157470	FAM81A	1648	1183	10.4671	0.479	0.479	0.591848	0.998586	no	2	0	0	57	379	7.76818	-2.734	2.734	0.00100796	0.0277118	yes	2	1	1	1183	1648	379	57	424	1172	1952	4154	468	800	1172	517	94	112	794	46	87	58	36
ENSMUSG00000026227	2810459M11Rik	RIKEN cDNA 2810459M11 gene [Source:MGI Symbol;Acc:MGI:1920042]	1:86045863-86055456	protein_coding	ENSG00000204128	C2orf72	191	119	7.27612	0.681	0.681	0.527773	0.998586	no	2	0	0	6	44	4.64386	-2.721	2.721	0.00832824	0.104725	no	0	1	0	119	191	44	6	28	135	194	512	33	100	119	105	5	0	64	9	9	6	2
ENSMUSG00000019124	Scrn1	secernin 1 [Source:MGI Symbol;Acc:MGI:1917188]	6:54501173-54566489	protein_coding	ENSG00000136193	SCRN1	654	479	9.14593	0.451	0.451	0.663404	0.998586	no	2	0	0	22	244	7.05528	-3.427	3.427	0.000399921	0.0159845	yes	1	1	1	479	654	244	22	245	403	789	1356	297	506	459	352	44	108	471	21	36	20	13
ENSMUSG00000018451	6330403K07Rik	RIKEN cDNA 6330403K07 gene [Source:MGI Symbol;Acc:MGI:1918001]	11:71031941-71033513	protein_coding	ENSG00000286190	AC055839.2	649	450	9.10198	0.526	0.526	0.570903	0.998586	no	2	0	0	22	198	6.78136	-3.133	3.133	0.000313666	0.0139078	yes	1	1	1	450	649	198	22	196	386	769	1661	157	379	398	502	50	45	193	31	20	19	19
ENSMUSG00000068696	Gpr88	G-protein coupled receptor 88 [Source:MGI Symbol;Acc:MGI:1927653]	3:116249654-116253503	protein_coding	ENSG00000181656	GPR88	181	119	7.22882	0.613	0.613	0.5041	0.998586	no	2	0	0	6	44	4.64386	-2.785	2.785	0.00173291	0.0388345	yes	0	1	0	119	181	44	6	59	87	210	394	43	146	142	56	10	29	79	6	6	6	6
ENSMUSG00000020774	Aspa	aspartoacylase [Source:MGI Symbol;Acc:MGI:87914]	11:73304992-73329596	protein_coding	ENSG00000108381	ASPA	147	131	7.11894	0.163	0.163	0.862966	0.998586	no	2	0	0	5	90	5.56986	-4.128	4.128	7.03256e-06	0.00103704	yes	1	1	1	131	147	90	5	213	77	104	106	93	198	191	171	21	23	143	9	6	3	2
ENSMUSG00000021219	Rgs6	regulator of G-protein signaling 6 [Source:MGI Symbol;Acc:MGI:1354730]	12:82588292-83162056	protein_coding	ENSG00000182732	RGS6	299	197	7.9542	0.603	0.603	0.501703	0.998586	no	2	0	0	10	74	5.39232	-2.845	2.845	0.000875684	0.0255167	yes	1	1	1	197	299	74	10	81	177	334	788	87	128	193	77	10	34	177	13	14	6	9
ENSMUSG00000032101	Ddx25	DEAD (Asp-Glu-Ala-Asp) box polypeptide 25 [Source:MGI Symbol;Acc:MGI:1353582]	9:35536647-35558528	protein_coding	ENSG00000109832	DDX25	168	117	7.15482	0.531	0.531	0.611174	0.998586	no	2	0	0	6	24	3.90689	-2.068	2.068	0.0400426	0.259786	no	0	1	0	117	168	24	6	55	92	203	440	36	99	98	51	7	0	40	4	7	3	9
ENSMUSG00000043969	Emx2	empty spiracles homeobox 2 [Source:MGI Symbol;Acc:MGI:95388]	19:59458372-59465357	protein_coding	ENSG00000170370	EMX2	193	89	7.13955	1.111	1.111	0.237431	0.998586	no	2	1	0	7	35	4.39232	-2.374	2.374	0.00892546	0.109576	no	0	1	0	89	193	35	7	29	75	164	483	48	103	138	79	10	24	26	5	2	13	7
ENSMUSG00000004098	Col5a3	collagen, type V, alpha 3 [Source:MGI Symbol;Acc:MGI:1858212]	9:20770050-20815067	protein_coding	ENSG00000080573	COL5A3	44	33	5.26679	0.392	0.392	0.665996	0.998586	no	0	0	0	9	255	7.04439	-4.844	4.844	1.40022e-08	7.57093e-06	yes	1	1	1	33	44	255	9	16	51	33	77	42	21	35	286	30	17	688	9	11	5	11
ENSMUSG00000037754	Ppp1r16b	protein phosphatase 1, regulatory subunit 16B [Source:MGI Symbol;Acc:MGI:2151841]	2:158665398-158766334	protein_coding	ENSG00000101445	PPP1R16B	2064	1742	10.8941	0.244	0.244	0.778707	0.998586	no	2	0	0	72	804	8.77479	-3.483	3.483	1.64673e-05	0.00191937	yes	2	1	1	1742	2064	804	72	1165	1525	2536	4927	728	1122	1478	1160	166	110	1779	61	100	58	68
ENSMUSG00000036578	Fxyd7	FXYD domain-containing ion transport regulator 7 [Source:MGI Symbol;Acc:MGI:1889006]	7:31042513-31051467	protein_coding	ENSG00000221946	FXYD7	161	118	7.12412	0.445	0.445	0.66447	0.998586	no	2	0	0	6	34	4.32193	-2.594	2.594	0.00887828	0.10917	no	0	1	0	118	161	34	6	56	81	217	389	45	68	142	77	10	13	35	2	12	4	5
ENSMUSG00000030317	Timp4	tissue inhibitor of metalloproteinase 4 [Source:MGI Symbol;Acc:MGI:109125]	6:115241892-115252205	protein_coding	ENSG00000157150	TIMP4	576	328	8.82018	0.812	0.812	0.436526	0.998586	no	2	0	0	20	96	5.85798	-2.255	2.255	0.0211391	0.18231	no	1	1	0	328	576	96	20	92	283	608	1387	132	315	468	229	22	59	73	22	20	23	15
ENSMUSG00000045284	Dcaf12l1	DDB1 and CUL4 associated factor 12-like 1 [Source:MGI Symbol;Acc:MGI:2444462]	X:44786570-44790197	protein_coding	<none>	<none>	202	137	7.40514	0.551	0.551	0.584576	0.998586	no	2	0	0	7	50	4.83289	-2.822	2.822	0.00344767	0.0602413	no	1	1	0	137	202	50	7	52	139	221	477	52	101	177	56	16	15	112	6	14	4	5
ENSMUSG00000062380	Tubb3	tubulin, beta 3 class III [Source:MGI Symbol;Acc:MGI:107813]	8:123411424-123422015	protein_coding	<none>	<none>	520	375	8.80574	0.471	0.471	0.649377	0.998586	no	2	0	0	18	191	6.70736	-3.391	3.391	0.000478615	0.0177115	yes	1	1	1	375	520	191	18	192	363	571	1358	141	294	289	381	42	15	327	27	21	15	10
ENSMUSG00000021340	Gpld1	glycosylphosphatidylinositol specific phospholipase D1 [Source:MGI Symbol;Acc:MGI:106604]	13:24943152-24992501	protein_coding	ENSG00000112293	GPLD1	686	418	9.10852	0.716	0.716	0.479556	0.998586	no	2	0	0	24	116	6.12928	-2.263	2.263	0.0169275	0.159099	no	1	1	0	418	686	116	24	146	337	771	1720	151	317	558	206	50	45	162	20	45	25	6
ENSMUSG00000026344	Lypd1	Ly6/Plaur domain containing 1 [Source:MGI Symbol;Acc:MGI:1919835]	1:125867622-125913101	protein_coding	ENSG00000150551	LYPD1	368	228	8.21917	0.693	0.693	0.516675	0.998586	no	2	0	0	13	58	5.14975	-2.17	2.17	0.0311562	0.22612	no	1	1	0	228	368	58	13	85	210	388	879	126	192	276	76	25	0	132	11	16	10	14
ENSMUSG00000039717	Ralyl	RALY RNA binding protein-like [Source:MGI Symbol;Acc:MGI:1924147]	3:13471655-14182287	protein_coding	ENSG00000184672	RALYL	196	135	7.37069	0.541	0.541	0.598889	0.998586	no	2	0	0	7	45	4.70044	-2.709	2.709	0.00593913	0.085042	no	0	1	0	135	196	45	7	90	131	183	513	45	115	109	62	16	5	96	3	6	10	9
ENSMUSG00000026527	Rgs7	regulator of G protein signaling 7 [Source:MGI Symbol;Acc:MGI:1346089]	1:175059087-175492500	protein_coding	ENSG00000182901	RGS7	229	156	7.58871	0.554	0.554	0.622775	0.998586	no	2	0	0	8	54	4.9542	-2.746	2.746	0.0101394	0.11875	no	1	1	0	156	229	54	8	42	165	261	599	64	117	137	69	18	0	129	4	10	10	9
ENSMUSG00000042766	Trim46	tripartite motif-containing 46 [Source:MGI Symbol;Acc:MGI:2673000]	3:89234177-89246309	protein_coding	ENSG00000163462	TRIM46	308	259	8.1472	0.248	0.248	0.799913	0.998586	no	2	0	0	11	62	5.18982	-2.525	2.525	0.00663589	0.0904535	no	1	1	0	259	308	62	11	107	235	436	741	103	138	251	96	18	20	116	11	9	8	15
ENSMUSG00000027562	Car2	carbonic anhydrase 2 [Source:MGI Symbol;Acc:MGI:88269]	3:14886273-14900770	protein_coding	ENSG00000104267	CA2	2092	1636	10.8642	0.354	0.354	0.715201	0.998586	no	2	0	0	74	896	8.92184	-3.597	3.597	6.59658e-05	0.0052624	yes	2	1	1	1636	2092	896	74	1534	1097	2277	3951	571	1737	2108	2143	128	117	1195	35	119	74	69
ENSMUSG00000078234	Klhdc7a	kelch domain containing 7A [Source:MGI Symbol;Acc:MGI:2444612]	4:139960220-139968026	protein_coding	ENSG00000179023	KLHDC7A	337	166	7.97441	1.017	1.017	0.323654	0.998586	no	2	1	0	12	56	5.08746	-2.221	2.221	0.0225602	0.188147	no	1	1	0	166	337	56	12	52	146	301	822	100	151	274	89	14	34	85	20	15	7	5
ENSMUSG00000029121	Crmp1	collapsin response mediator protein 1 [Source:MGI Symbol;Acc:MGI:107793]	5:37241940-37292133	protein_coding	ENSG00000072832	CRMP1	283	199	7.91289	0.511	0.511	0.60447	0.998586	no	2	0	0	10	81	5.50779	-3.013	3.013	0.00129047	0.0327195	yes	1	1	1	199	283	81	10	59	237	301	654	83	189	206	113	25	31	155	15	7	11	6
ENSMUSG00000030226	Lmo3	LIM domain only 3 [Source:MGI Symbol;Acc:MGI:102810]	6:138362918-138581968	protein_coding	ENSG00000048540	LMO3	322	198	8.02237	0.701	0.701	0.468057	0.998586	no	2	0	0	11	50	4.93074	-2.113	2.113	0.0211902	0.182396	no	1	1	0	198	322	50	11	84	180	331	870	52	191	177	36	20	38	104	5	8	18	14
ENSMUSG00000036885	Arhgef26	Rho guanine nucleotide exchange factor (GEF) 26 [Source:MGI Symbol;Acc:MGI:1918053]	3:62338344-62462221	protein_coding	ENSG00000114790	ARHGEF26	474	254	8.50779	0.896	0.896	0.385339	0.998586	no	2	0	0	17	56	5.18982	-1.727	1.727	0.075331	0.368607	no	1	1	0	254	474	56	17	59	183	521	1223	119	242	310	81	22	27	92	23	6	23	15
ENSMUSG00000066392	Nrxn3	neurexin III [Source:MGI Symbol;Acc:MGI:1096389]	12:88722876-90334935	protein_coding	ENSG00000021645	NRXN3	263	223	7.92481	0.236	0.236	0.808117	0.998586	no	2	0	0	9	73	5.35755	-2.97	2.97	0.00134045	0.0333573	yes	1	1	1	223	263	73	9	101	208	360	643	89	175	145	107	18	51	116	8	7	12	10
ENSMUSG00000029055	Plch2	phospholipase C, eta 2 [Source:MGI Symbol;Acc:MGI:2443078]	4:154983115-155056784	protein_coding	ENSG00000149527	PLCH2	438	296	8.51964	0.566	0.566	0.567966	0.998586	no	2	0	0	16	92	5.75489	-2.565	2.565	0.00598414	0.0853343	no	1	1	0	296	438	92	16	107	243	537	1198	127	139	288	151	18	0	199	21	12	18	11
ENSMUSG00000027669	Gnb4	guanine nucleotide binding protein (G protein), beta 4 [Source:MGI Symbol;Acc:MGI:104581]	3:32580332-32616585	protein_coding	ENSG00000114450	GNB4	196	1019	9.24674	-2.375	2.375	0.000301964	0.105015	no	2	1	0	27	758	8.61655	-4.812	4.812	7.83542e-15	2.17881e-11	yes	1	1	1	1019	196	758	27	1144	1288	624	261	100	200	225	493	1082	510	947	24	22	8	53
ENSMUSG00000030772	Dkk3	dickkopf WNT signaling pathway inhibitor 3 [Source:MGI Symbol;Acc:MGI:1354952]	7:112116017-112159057	protein_coding	ENSG00000050165	DKK3	1284	899	10.0921	0.514	0.514	0.571604	0.998586	no	2	0	0	46	279	7.3443	-2.609	2.609	0.00208285	0.0436413	yes	1	1	1	899	1284	279	46	258	763	1676	3198	321	724	894	505	100	81	431	51	60	43	29
ENSMUSG00000031028	Tub	tubby bipartite transcription factor [Source:MGI Symbol;Acc:MGI:2651573]	7:108950338-109034460	protein_coding	ENSG00000166402	TUB	825	565	9.44087	0.547	0.547	0.572232	0.998586	no	2	0	0	30	211	6.91289	-2.844	2.844	0.0016713	0.0380046	yes	1	1	1	565	825	211	30	197	400	1097	2350	221	353	376	226	43	16	559	28	33	38	19
ENSMUSG00000019874	Fabp7	fatty acid binding protein 7, brain [Source:MGI Symbol;Acc:MGI:101916]	10:57784881-57788450	protein_coding	ENSG00000164434	FABP7	634	381	8.98726	0.734	0.734	0.476945	0.998586	no	2	0	0	23	135	6.30378	-2.574	2.574	0.00769622	0.0998047	no	1	1	0	381	634	135	23	102	338	703	1350	126	460	600	352	26	38	123	21	23	28	19
ENSMUSG00000025221	Kcnip2	Kv channel-interacting protein 2 [Source:MGI Symbol;Acc:MGI:2135916]	19:45791839-45816061	protein_coding	ENSG00000120049	KCNIP2	516	319	8.70563	0.694	0.694	0.521649	0.998586	no	2	0	0	19	114	6.05528	-2.617	2.617	0.00994113	0.117133	no	1	1	0	319	516	114	19	158	223	576	1244	132	335	355	211	24	7	213	18	19	26	12
ENSMUSG00000030020	Prickle2	prickle planar cell polarity protein 2 [Source:MGI Symbol;Acc:MGI:1925144]	6:92370908-92706155	protein_coding	ENSG00000163637	PRICKLE2	782	605	9.43775	0.37	0.37	0.677184	0.998586	no	2	0	0	28	244	7.08746	-3.12	3.12	0.000175425	0.00992631	yes	1	1	1	605	782	244	28	262	472	1082	2147	241	320	422	236	35	120	585	29	30	29	24
ENSMUSG00000010086	Rnf112	ring finger protein 112 [Source:MGI Symbol;Acc:MGI:106611]	11:61448442-61454131	protein_coding	ENSG00000128482	RNF112	296	246	8.08215	0.267	0.267	0.803344	0.998586	no	2	0	0	10	98	5.75489	-3.197	3.197	0.00159235	0.0367675	yes	1	1	1	246	296	98	10	126	173	439	597	92	267	228	178	28	9	176	8	15	8	11
ENSMUSG00000027168	Pax6	paired box 6 [Source:MGI Symbol;Acc:MGI:97490]	2:105668900-105697364	protein_coding	ENSG00000007372	PAX6	154	91	6.93664	0.752	0.752	0.439244	0.998586	no	2	0	0	6	34	4.32193	-2.625	2.625	0.0053279	0.0791731	no	0	1	0	91	154	34	6	30	82	161	367	32	100	115	88	8	0	42	2	11	3	6
ENSMUSG00000040260	Daam2	dishevelled associated activator of morphogenesis 2 [Source:MGI Symbol;Acc:MGI:1923691]	17:49456022-49564343	protein_coding	ENSG00000146122	DAAM2	1298	773	10.0161	0.748	0.748	0.400501	0.998586	no	2	0	0	47	403	7.81378	-3.1	3.1	0.000182883	0.0101982	yes	1	1	1	773	1298	403	47	403	575	1341	2954	511	696	1029	763	67	107	676	44	64	35	45
ENSMUSG00000105703	Gm43305	predicted gene 43305 [Source:MGI Symbol;Acc:MGI:5663442]	14:54292443-54297456	processed_transcript	<none>	<none>	24	121	6.17991	-2.329	2.329	0.00209602	0.38701	no	1	1	0	22	321	7.42206	-3.87	3.87	3.2811e-08	1.48527e-05	yes	1	1	1	121	24	321	22	73	200	90	40	8	3	46	148	407	387	343	75	8	3	1
ENSMUSG00000004558	Ndrg2	N-myc downstream regulated gene 2 [Source:MGI Symbol;Acc:MGI:1352498]	14:51905271-51914158	protein_coding	ENSG00000165795	NDRG2	18046	9024	13.7244	1	1	0.293691	0.998586	no	2	1	0	656	3198	10.9121	-2.287	2.287	0.00951121	0.11379	no	2	1	0	9024	18046	3198	656	2721	7734	16617	40237	4506	11243	16197	8650	697	779	2667	559	823	639	601
ENSMUSG00000022523	Fgf12	fibroblast growth factor 12 [Source:MGI Symbol;Acc:MGI:109183]	16:28160098-28753068	protein_coding	ENSG00000114279	FGF12	289	222	7.99718	0.381	0.381	0.728531	0.998586	no	2	0	0	10	62	5.16993	-2.544	2.544	0.0141701	0.142923	no	1	1	0	222	289	62	10	103	228	335	695	70	183	209	95	22	9	120	6	11	20	5
ENSMUSG00000050334	C130071C03Rik	RIKEN cDNA C130071C03 gene [Source:MGI Symbol;Acc:MGI:2443574]	13:83721381-83884194	lincRNA	<none>	<none>	126	90	6.75489	0.476	0.476	0.633342	0.998586	no	2	0	0	5	40	4.49185	-3.129	3.129	0.00129003	0.0327195	yes	0	1	0	90	126	40	5	31	61	178	307	45	75	75	65	12	12	71	2	5	4	8
ENSMUSG00000021379	Id4	inhibitor of DNA binding 4 [Source:MGI Symbol;Acc:MGI:99414]	13:48261228-48266026	protein_coding	ENSG00000172201	ID4	1548	857	10.2318	0.853	0.853	0.385253	0.998586	no	2	0	0	56	375	7.75154	-2.732	2.732	0.00278777	0.0529113	no	2	1	0	857	1548	375	56	259	745	1567	3719	420	852	1202	1035	73	90	303	55	85	53	33
ENSMUSG00000041986	Elmod1	ELMO/CED-12 domain containing 1 [Source:MGI Symbol;Acc:MGI:3583900]	9:53911457-53975301	protein_coding	ENSG00000110675	ELMOD1	105	81	6.53916	0.372	0.372	0.705565	0.998586	no	2	0	0	4	42	4.52356	-3.453	3.453	0.000363093	0.0151665	yes	0	1	0	81	105	42	4	47	122	74	221	32	84	83	36	7	33	92	1	11	3	0
ENSMUSG00000009394	Syn2	synapsin II [Source:MGI Symbol;Acc:MGI:103020]	6:115134902-115282006	protein_coding	ENSG00000157152	SYN2	1087	853	9.92184	0.349	0.349	0.73209	0.998586	no	2	0	0	40	228	7.06609	-2.523	2.523	0.00782941	0.100977	no	1	1	0	853	1087	228	40	355	728	1477	2619	344	664	720	288	64	63	496	38	51	37	32
ENSMUSG00000029245	Epha5	Eph receptor A5 [Source:MGI Symbol;Acc:MGI:99654]	5:84054761-84417382	protein_coding	ENSG00000145242	EPHA5	138	109	6.94837	0.34	0.34	0.722852	0.998586	no	2	0	0	5	89	5.55459	-4.065	4.065	1.20155e-05	0.00155922	yes	1	1	1	109	138	89	5	61	59	208	306	46	121	80	126	26	56	149	5	4	7	5
ENSMUSG00000033389	Arhgap44	Rho GTPase activating protein 44 [Source:MGI Symbol;Acc:MGI:2144423]	11:65002039-65162961	protein_coding	ENSG00000006740	ARHGAP44	595	432	9.00422	0.462	0.462	0.669853	0.998586	no	2	0	0	22	126	6.20945	-2.531	2.531	0.012559	0.133731	no	1	1	0	432	595	126	22	156	399	740	1532	168	270	410	177	19	30	276	22	24	15	26
ENSMUSG00000057897	Camk2b	calcium/calmodulin-dependent protein kinase II, beta [Source:MGI Symbol;Acc:MGI:88257]	11:5969644-6066362	protein_coding	ENSG00000058404	CAMK2B	2062	1449	10.7777	0.508	0.508	0.584771	0.998586	no	2	0	0	76	588	8.37504	-2.965	2.965	0.000604536	0.020184	yes	2	1	1	1449	2062	588	76	673	1343	2332	4517	987	1325	1418	722	406	240	984	73	98	69	62
ENSMUSG00000004360	9330159F19Rik	RIKEN cDNA 9330159F19 gene [Source:MGI Symbol;Acc:MGI:3036239]	10:29211606-29230779	protein_coding	ENSG00000189367	KIAA0408	181	86	7.0607	1.068	1.068	0.325836	0.998586	no	2	1	0	7	74	5.33985	-3.491	3.491	0.00074632	0.022986	yes	1	1	1	86	181	74	7	49	67	142	450	24	90	159	161	12	22	103	7	9	5	6
ENSMUSG00000019359	Gdpd2	glycerophosphodiester phosphodiesterase domain containing 2 [Source:MGI Symbol;Acc:MGI:1918834]	X:100729873-100738895	protein_coding	ENSG00000130055	GDPD2	108	46	6.26679	1.225	1.225	0.287779	0.998586	no	1	1	0	4	20	3.58496	-2.315	2.315	0.0384311	0.253491	no	0	1	0	46	108	20	4	12	26	100	286	12	45	87	43	10	0	26	2	6	2	5
ENSMUSG00000047787	Flrt1	fibronectin leucine rich transmembrane protein 1 [Source:MGI Symbol;Acc:MGI:3026647]	19:7092001-7105729	protein_coding	ENSG00000126500	FLRT1	149	97	6.94251	0.619	0.619	0.552615	0.998586	no	2	0	0	6	24	3.90689	-2.115	2.115	0.0361126	0.245352	no	0	1	0	97	149	24	6	34	108	148	401	49	61	84	47	5	12	31	9	12	0	1
ENSMUSG00000000223	Drp2	dystrophin related protein 2 [Source:MGI Symbol;Acc:MGI:107432]	X:134404551-134456573	protein_coding	ENSG00000102385	DRP2	244	163	7.66888	0.577	0.577	0.584857	0.998586	no	2	0	0	9	64	5.18982	-2.836	2.836	0.00466409	0.0726874	no	1	1	0	163	244	64	9	48	147	295	671	69	117	117	100	10	18	128	5	15	7	9
ENSMUSG00000031290	Lrch2	leucine-rich repeats and calponin homology (CH) domain containing 2 [Source:MGI Symbol;Acc:MGI:2147870]	X:147470375-147554081	protein_coding	ENSG00000130224	LRCH2	85	55	6.12928	0.632	0.632	0.502869	0.998586	no	2	0	0	3	26	3.85798	-3.056	3.056	0.00124772	0.0321256	yes	0	1	0	55	85	26	3	31	69	64	206	14	56	65	39	4	20	42	2	2	2	6
ENSMUSG00000027273	Snap25	synaptosomal-associated protein 25 [Source:MGI Symbol;Acc:MGI:98331]	2:136713453-136782428	protein_coding	ENSG00000132639	SNAP25	3680	2547	11.6043	0.531	0.531	0.566395	0.998586	no	2	0	0	136	990	9.13699	-2.869	2.869	0.000838985	0.0247813	yes	2	1	1	2547	3680	990	136	1412	2162	4067	9044	1099	2439	2139	1264	321	286	2088	132	125	175	110
ENSMUSG00000095139	Pou3f2	POU domain, class 3, transcription factor 2 [Source:MGI Symbol;Acc:MGI:101895]	4:22482780-22488366	protein_coding	ENSG00000184486	POU3F2	177	113	7.17991	0.649	0.649	0.550226	0.998586	no	2	0	0	6	37	4.42626	-2.511	2.511	0.0157136	0.152614	no	0	1	0	113	177	37	6	49	85	206	499	39	71	100	78	13	0	58	3	13	8	2
ENSMUSG00000049612	Omg	oligodendrocyte myelin glycoprotein [Source:MGI Symbol;Acc:MGI:106586]	11:79500982-79504084	protein_coding	ENSG00000126861	OMG	316	236	8.10852	0.42	0.42	0.683066	0.998586	no	2	0	0	12	129	6.13955	-3.461	3.461	0.000365323	0.0151922	yes	1	1	1	236	316	129	12	147	164	397	702	64	227	269	308	27	23	157	7	15	14	12
ENSMUSG00000046709	Mapk10	mitogen-activated protein kinase 10 [Source:MGI Symbol;Acc:MGI:1346863]	5:102907948-103211334	protein_coding	ENSG00000109339	MAPK10	648	439	9.08614	0.561	0.561	0.556243	0.998586	no	2	0	0	24	153	6.46761	-2.679	2.679	0.00270802	0.0518662	no	1	1	0	439	648	153	24	172	398	748	1673	203	332	384	219	32	41	321	15	40	29	12
ENSMUSG00000051146	Camk2n2	calcium/calmodulin-dependent protein kinase II inhibitor 2 [Source:MGI Symbol;Acc:MGI:1920297]	16:20619215-20621287	protein_coding	ENSG00000163888	CAMK2N2	1205	806	9.9737	0.58	0.58	0.544503	0.998586	no	2	0	0	44	268	7.2854	-2.586	2.586	0.00371195	0.0628489	no	1	1	0	806	1205	268	44	343	705	1370	2983	292	586	959	586	81	45	360	38	58	42	40
ENSMUSG00000060212	Pcnx2	pecanex homolog 2 [Source:MGI Symbol;Acc:MGI:2445010]	8:125751508-125898317	protein_coding	ENSG00000135749	PCNX2	203	144	7.43879	0.494	0.494	0.643235	0.998586	no	2	0	0	8	43	4.67243	-2.532	2.532	0.0127294	0.134733	no	0	1	0	144	203	43	8	60	110	261	538	55	82	136	57	5	9	102	11	11	6	2
ENSMUSG00000072825	Cep170b	centrosomal protein 170B [Source:MGI Symbol;Acc:MGI:2145043]	12:112720455-112746592	protein_coding	ENSG00000099814	CEP170B	802	502	9.34873	0.675	0.675	0.50258	0.998586	no	2	0	0	30	147	6.46761	-2.308	2.308	0.0141048	0.14255	no	1	1	0	502	802	147	30	177	414	915	2202	269	295	441	111	40	32	405	27	45	30	16
ENSMUSG00000008153	Clstn3	calsyntenin 3 [Source:MGI Symbol;Acc:MGI:2178323]	6:124430759-124464794	protein_coding	ENSG00000139182	CLSTN3	405	268	8.39446	0.597	0.597	0.579325	0.998586	no	2	0	0	15	97	5.80735	-2.689	2.689	0.00782083	0.10095	no	1	1	0	268	405	97	15	115	239	449	1052	117	228	223	127	32	0	228	8	30	13	9
ENSMUSG00000038916	Soga3	SOGA family member 3 [Source:MGI Symbol;Acc:MGI:1914662]	10:29143839-29199630	protein_coding	<none>	<none>	165	95	7.02237	0.799	0.799	0.439414	0.998586	no	2	0	0	7	89	5.58496	-3.738	3.738	0.00015309	0.00922571	yes	1	1	1	95	165	89	7	76	78	130	414	46	71	129	129	11	50	167	7	10	2	8
ENSMUSG00000034156	Tspoap1	TSPO associated protein 1 [Source:MGI Symbol;Acc:MGI:2450877]	11:87760541-87785928	protein_coding	ENSG00000005379	TSPOAP1	2534	1478	10.9701	0.778	0.778	0.411617	0.998586	no	2	0	0	94	348	7.7879	-1.884	1.884	0.032243	0.231118	no	2	1	0	1478	2534	348	94	416	1316	2703	7340	647	870	1280	510	81	115	684	92	157	71	56
ENSMUSG00000037010	Apln	apelin [Source:MGI Symbol;Acc:MGI:1353624]	X:48025146-48034853	protein_coding	ENSG00000171388	APLN	625	323	8.88874	0.952	0.952	0.301631	0.998586	no	2	0	0	23	77	5.64386	-1.725	1.725	0.046319	0.283968	no	1	1	0	323	625	77	23	132	238	598	1493	190	300	517	172	23	20	92	24	22	20	27
ENSMUSG00000008734	Gprc5b	G protein-coupled receptor, family C, group 5, member B [Source:MGI Symbol;Acc:MGI:1927596]	7:118972047-118995211	protein_coding	ENSG00000167191	GPRC5B	2384	1441	10.9012	0.726	0.726	0.440405	0.998586	no	2	0	0	88	652	8.53138	-2.881	2.881	0.000974327	0.0269516	yes	2	1	1	1441	2384	652	88	793	1079	2452	5090	838	1515	2091	1283	151	162	1013	108	91	94	61
ENSMUSG00000113029	Gm40578	predicted gene, 40578 [Source:MGI Symbol;Acc:MGI:5623463]	12:111450405-111500840	antisense	<none>	<none>	140	82	6.79442	0.772	0.772	0.458592	0.998586	no	2	0	0	5	32	4.20945	-2.602	2.602	0.00973697	0.115548	no	0	1	0	82	140	32	5	31	81	134	390	26	68	75	73	7	26	20	3	10	5	2
ENSMUSG00000031342	Gpm6b	glycoprotein m6b [Source:MGI Symbol;Acc:MGI:107672]	X:166238911-166388988	protein_coding	ENSG00000046653	GPM6B	14038	8490	13.4594	0.726	0.726	0.438103	0.998586	no	2	0	0	522	3259	10.8846	-2.641	2.641	0.0023135	0.0469575	yes	2	1	1	8490	14038	3259	522	4027	6997	14445	33247	4397	8808	9698	6675	724	743	4893	375	556	723	436
ENSMUSG00000057766	Ankrd29	ankyrin repeat domain 29 [Source:MGI Symbol;Acc:MGI:2687055]	18:12252362-12305797	protein_coding	ENSG00000154065	ANKRD29	173	126	7.224	0.452	0.452	0.682528	0.998586	no	2	0	0	6	35	4.35755	-2.444	2.444	0.0206425	0.179908	no	0	1	0	126	173	35	6	32	114	232	401	63	89	138	75	9	0	56	3	10	6	6
ENSMUSG00000039714	Cplx3	complexin 3 [Source:MGI Symbol;Acc:MGI:2384571]	9:57599992-57606281	protein_coding	ENSG00000213578	CPLX3	159	122	7.13443	0.38	0.38	0.699332	0.998586	no	2	0	0	6	36	4.39232	-2.612	2.612	0.00601112	0.0853835	no	0	1	0	122	159	36	6	59	118	189	426	39	43	127	67	9	12	57	5	10	6	3
ENSMUSG00000029603	Dtx1	deltex 1, E3 ubiquitin ligase [Source:MGI Symbol;Acc:MGI:1352744]	5:120680202-120711927	protein_coding	ENSG00000135144	DTX1	457	297	8.55842	0.624	0.624	0.558679	0.998586	no	2	0	0	17	73	5.49185	-2.092	2.092	0.0367234	0.248375	no	1	1	0	297	457	73	17	125	217	549	1161	179	200	289	147	26	1	118	18	23	27	1
ENSMUSG00000039485	Tspyl4	TSPY-like 4 [Source:MGI Symbol;Acc:MGI:106393]	10:34297442-34301320	protein_coding	ENSG00000187189	TSPYL4	1149	807	9.93369	0.509	0.509	0.578717	0.998586	no	2	0	0	43	358	7.64746	-3.059	3.059	0.000342593	0.0147664	yes	1	1	1	807	1149	358	43	377	732	1313	2661	391	717	828	553	121	60	698	40	56	53	23
ENSMUSG00000062044	Lmtk3	lemur tyrosine kinase 3 [Source:MGI Symbol;Acc:MGI:3039582]	7:45783738-45804144	protein_coding	ENSG00000142235	AC008403.1	344	234	8.17493	0.554	0.554	0.590264	0.998586	no	2	0	0	13	92	5.71425	-2.828	2.828	0.00353663	0.0610531	no	1	1	0	234	344	92	13	73	180	450	809	137	145	286	142	22	43	159	9	18	17	9
ENSMUSG00000046598	Bdh1	3-hydroxybutyrate dehydrogenase, type 1 [Source:MGI Symbol;Acc:MGI:1919161]	16:31422280-31458901	protein_coding	ENSG00000161267	BDH1	306	197	7.97441	0.639	0.639	0.551956	0.998586	no	2	0	0	12	68	5.32193	-2.565	2.565	0.0113295	0.126016	no	1	1	0	197	306	68	12	79	185	326	764	85	131	245	140	11	0	121	4	21	6	15
ENSMUSG00000043496	Tril	TLR4 interactor with leucine-rich repeats [Source:MGI Symbol;Acc:MGI:1914123]	6:53815468-53820830	protein_coding	ENSG00000255690	TRIL	876	473	9.39767	0.888	0.888	0.34363	0.998586	no	2	0	0	33	174	6.69349	-2.402	2.402	0.00606631	0.085779	no	1	1	0	473	876	174	33	117	374	928	2198	262	472	571	257	41	81	318	21	47	34	30
ENSMUSG00000038156	Spon1	spondin 1, (f-spondin) extracellular matrix protein [Source:MGI Symbol;Acc:MGI:2385287]	7:113765998-114043370	protein_coding	ENSG00000262655	SPON1	303	182	7.92184	0.733	0.733	0.353942	0.998586	no	2	0	0	11	72	5.37504	-2.665	2.665	0.000430829	0.0167945	yes	1	1	1	182	303	72	11	76	155	316	730	85	164	234	123	28	67	72	9	23	8	5
ENSMUSG00000070802	Pnmal2	PNMA-like 2 [Source:MGI Symbol;Acc:MGI:3645856]	7:16944682-16948828	protein_coding	ENSG00000204851	PNMA8B	964	663	9.668	0.54	0.54	0.554081	0.998586	no	2	0	0	36	286	7.33092	-2.977	2.977	0.000475064	0.0176722	yes	1	1	1	663	964	286	36	292	652	1046	2277	287	610	684	432	87	67	559	22	44	43	36
ENSMUSG00000019232	Etnppl	ethanolamine phosphate phospholyase [Source:MGI Symbol;Acc:MGI:1919010]	3:130617448-130637521	protein_coding	ENSG00000164089	ETNPPL	614	281	8.80574	1.126	1.126	0.242664	0.998586	no	2	1	0	23	186	6.70736	-3.006	3.006	0.000859478	0.0250821	yes	1	1	1	281	614	186	23	81	234	529	1586	151	315	404	526	22	43	153	19	28	29	17
ENSMUSG00000022840	Adcy5	adenylate cyclase 5 [Source:MGI Symbol;Acc:MGI:99673]	16:35154877-35305738	protein_coding	ENSG00000173175	ADCY5	1973	1378	10.7104	0.518	0.518	0.581866	0.998586	no	2	0	0	74	408	7.91289	-2.453	2.453	0.00499327	0.0760517	no	2	1	0	1378	1973	408	74	587	1122	2426	4805	635	1110	1343	545	98	123	865	78	73	66	80
ENSMUSG00000030513	Pcsk6	proprotein convertase subtilisin/kexin type 6 [Source:MGI Symbol;Acc:MGI:102897]	7:65861734-66050386	protein_coding	ENSG00000140479	PCSK6	193	120	7.29002	0.687	0.687	0.554166	0.998586	no	2	0	0	7	80	5.44294	-3.448	3.448	0.00173374	0.0388345	yes	1	1	1	120	193	80	7	52	110	198	433	52	106	182	157	12	15	134	1	17	11	0
ENSMUSG00000046807	Lrrc75b	leucine rich repeat containing 75B [Source:MGI Symbol;Acc:MGI:2143657]	10:75550123-75560330	protein_coding	ENSG00000178026	LRRC75B	255	124	7.56605	1.044	1.044	0.32604	0.998586	no	2	1	0	10	32	4.39232	-1.722	1.722	0.0881316	0.400159	no	0	1	0	124	255	32	10	46	85	241	647	88	142	144	71	10	0	47	5	16	10	7
ENSMUSG00000059173	Pde1a	phosphodiesterase 1A, calmodulin-dependent [Source:MGI Symbol;Acc:MGI:1201792]	2:79834453-80129458	protein_coding	ENSG00000115252	PDE1A	241	160	7.64746	0.594	0.594	0.550256	0.998586	no	2	0	0	9	57	5.04439	-2.637	2.637	0.00532871	0.0791731	no	1	1	0	160	241	57	9	70	170	240	579	95	158	133	45	26	17	139	9	10	6	11
ENSMUSG00000042428	Mgat3	mannoside acetylglucosaminyltransferase 3 [Source:MGI Symbol;Acc:MGI:104532]	15:80173721-80215519	protein_coding	ENSG00000128268	MGAT3	638	414	9.03892	0.624	0.624	0.473464	0.998586	no	2	0	0	24	166	6.56986	-2.782	2.782	0.00066163	0.0214287	yes	1	1	1	414	638	166	24	243	371	628	1321	254	463	515	205	36	77	345	15	33	14	35
ENSMUSG00000020037	Rfx4	regulatory factor X, 4 (influences HLA class II expression) [Source:MGI Symbol;Acc:MGI:1918387]	10:84756062-84906538	protein_coding	ENSG00000111783	RFX4	246	119	7.51175	1.048	1.048	0.283364	0.998586	no	2	1	0	10	44	4.75489	-2.233	2.233	0.0163648	0.1563	no	0	1	0	119	246	44	10	23	114	220	650	52	98	184	73	10	8	84	9	9	18	2
ENSMUSG00000038255	Neurod2	neurogenic differentiation 2 [Source:MGI Symbol;Acc:MGI:107755]	11:98325415-98329648	protein_coding	ENSG00000171532	NEUROD2	197	145	7.41785	0.436	0.436	0.640779	0.998586	no	2	0	0	8	62	5.12928	-3.04	3.04	0.000712415	0.0222945	yes	1	1	1	145	197	62	8	65	120	251	482	49	133	124	120	18	22	86	12	11	6	1
ENSMUSG00000041078	Grid1	glutamate receptor, ionotropic, delta 1 [Source:MGI Symbol;Acc:MGI:95812]	14:34820108-35583379	protein_coding	ENSG00000182771	GRID1	177	122	7.224	0.53	0.53	0.613397	0.998586	no	2	0	0	7	42	4.61471	-2.668	2.668	0.00786222	0.101136	no	0	1	0	122	177	42	7	46	133	188	443	65	82	117	68	14	12	76	4	9	5	9
ENSMUSG00000102234	Gm37885	predicted gene, 37885 [Source:MGI Symbol;Acc:MGI:5611113]	1:182484179-182492473	antisense	<none>	<none>	120	52	6.42626	1.218	1.218	0.263154	0.998586	no	2	1	0	4	14	3.16993	-1.601	1.601	0.13094	0.48492	no	0	1	0	52	120	14	4	10	48	97	347	19	29	85	20	5	14	16	2	5	9	2
ENSMUSG00000034839	Larp6	La ribonucleoprotein domain family, member 6 [Source:MGI Symbol;Acc:MGI:1914807]	9:60712989-60738801	protein_coding	ENSG00000166173	LARP6	102	97	6.63662	0.061	0.061	0.953351	0.999666	no	2	0	0	6	92	5.61471	-3.969	3.969	7.66342e-05	0.00582992	yes	1	1	1	97	102	92	6	96	71	125	133	35	126	113	190	18	0	161	7	6	6	4
ENSMUSG00000070498	Tmem132b	transmembrane protein 132B [Source:MGI Symbol;Acc:MGI:3609245]	5:125531774-125792583	protein_coding	ENSG00000139364	TMEM132B	247	182	7.74483	0.441	0.441	0.677171	0.998586	no	2	0	0	10	98	5.75489	-3.389	3.389	0.000723166	0.0225584	yes	1	1	1	182	247	98	10	107	161	277	586	93	176	132	123	18	0	253	9	15	13	2
ENSMUSG00000075334	Rprm	reprimo, TP53 dependent G2 arrest mediator candidate [Source:MGI Symbol;Acc:MGI:1915124]	2:54084093-54085552	protein_coding	ENSG00000177519	RPRM	118	82	6.64386	0.528	0.528	0.64417	0.998586	no	2	0	0	5	20	3.64386	-2.154	2.154	0.051423	0.301218	no	0	1	0	82	118	20	5	31	88	127	281	22	91	80	27	5	0	49	1	3	13	2
ENSMUSG00000063765	Chadl	chondroadherin-like [Source:MGI Symbol;Acc:MGI:3036284]	15:81678296-81697287	protein_coding	ENSG00000100399	CHADL	106	74	6.49185	0.518	0.518	0.571557	0.998586	no	2	0	0	4	40	4.45943	-3.327	3.327	0.000239605	0.0121141	yes	0	1	0	74	106	40	4	24	62	135	251	25	52	94	84	10	35	33	5	5	3	3
ENSMUSG00000044550	Tceal3	transcription elongation factor A (SII)-like 3 [Source:MGI Symbol;Acc:MGI:1913354]	X:136590842-136668378	protein_coding	<none>	<none>	426	251	8.40301	0.764	0.764	0.435619	0.998586	no	2	0	0	16	126	6.14975	-2.945	2.945	0.00139503	0.0338107	yes	1	1	1	251	426	126	16	109	204	439	931	124	267	380	248	38	12	206	16	16	13	20
ENSMUSG00000038094	Atp13a4	ATPase type 13A4 [Source:MGI Symbol;Acc:MGI:1924456]	16:29395853-29544864	protein_coding	ENSG00000127249	ATP13A4	171	99	7.07682	0.79	0.79	0.461082	0.998586	no	2	0	0	6	41	4.55459	-2.63	2.63	0.0102369	0.119512	no	0	1	0	99	171	41	6	23	105	169	466	42	61	115	101	3	15	44	3	11	6	6
ENSMUSG00000028132	Tmem56	transmembrane protein 56 [Source:MGI Symbol;Acc:MGI:1923195]	3:121201761-121283098	protein_coding	ENSG00000152078	TMEM56	288	158	7.8009	0.865	0.865	0.393296	0.998586	no	2	0	0	11	47	4.85798	-2.094	2.094	0.0291533	0.217044	no	0	1	0	158	288	47	11	56	127	291	763	60	189	138	64	13	9	103	8	15	10	12
ENSMUSG00000028785	Hpca	hippocalcin [Source:MGI Symbol;Acc:MGI:1336200]	4:129111570-129122036	protein_coding	ENSG00000121905	HPCA	1726	1205	10.5172	0.518	0.518	0.589402	0.998586	no	2	0	0	66	456	8.02791	-2.776	2.776	0.00186766	0.0407019	yes	2	1	1	1205	1726	456	66	556	1028	2031	4323	424	1030	1126	622	142	168	894	88	89	61	28
ENSMUSG00000040649	Rimklb	ribosomal modification protein rimK-like family member B [Source:MGI Symbol;Acc:MGI:1918325]	6:122447296-122498761	protein_coding	ENSG00000166532	RIMKLB	392	227	8.2738	0.786	0.786	0.473283	0.998586	no	2	0	0	15	58	5.18982	-1.948	1.948	0.0584963	0.321647	no	1	1	0	227	392	58	15	85	210	387	1075	75	192	224	132	14	0	88	13	23	22	2
ENSMUSG00000033585	Ndn	necdin [Source:MGI Symbol;Acc:MGI:97290]	7:62346569-62350262	protein_coding	ENSG00000182636	NDN	253	177	7.74819	0.519	0.519	0.631344	0.998586	no	2	0	0	14	88	5.67243	-2.649	2.649	0.00914441	0.111317	no	1	1	0	177	253	88	14	96	193	241	488	63	279	183	198	16	0	139	13	11	8	23
ENSMUSG00000055717	Slain1	SLAIN motif family, member 1 [Source:MGI Symbol;Acc:MGI:2145578]	14:103650228-103704907	protein_coding	ENSG00000139737	SLAIN1	240	243	7.91588	-0.018	0.018	0.985675	1	no	2	0	0	18	368	7.59246	-4.374	4.374	3.24524e-06	0.000579529	yes	1	1	1	243	240	368	18	326	140	262	293	100	281	285	634	41	52	747	10	28	17	16
ENSMUSG00000057614	Gnai1	guanine nucleotide binding protein (G protein), alpha inhibiting 1 [Source:MGI Symbol;Acc:MGI:95771]	5:18265135-18360355	protein_coding	ENSG00000127955	GNAI1	544	462	8.97441	0.236	0.236	0.800127	0.998586	no	2	0	0	24	286	7.27612	-3.613	3.613	3.55802e-05	0.00329795	yes	1	1	1	462	544	286	24	364	371	651	924	202	533	519	470	47	46	581	18	23	35	18
ENSMUSG00000045104	Gm5514	predicted gene 5514 [Source:MGI Symbol;Acc:MGI:3645435]	19:21937380-21938381	processed_pseudogene	<none>	<none>	56	138	6.59991	-1.302	1.302	0.150343	0.998586	no	2	1	0	16	122	6.10852	-2.962	2.962	0.000485635	0.0179032	yes	1	1	1	138	56	122	16	10	203	200	19	68	122	13	287	49	59	92	9	10	20	23
ENSMUSG00000021091	Serpina3n	serine (or cysteine) peptidase inhibitor, clade A, member 3N [Source:MGI Symbol;Acc:MGI:105045]	12:104406729-104414329	protein_coding	<none>	<none>	61	24	5.40939	1.317	1.317	0.194105	0.998586	no	1	1	0	6	103	5.76818	-3.99	3.99	3.21219e-05	0.00305779	yes	1	1	1	24	61	103	6	4	21	48	139	19	33	53	215	9	21	167	8	7	8	2
ENSMUSG00000021750	Fam107a	family with sequence similarity 107, member A [Source:MGI Symbol;Acc:MGI:3041256]	14:8296274-8318023	protein_coding	ENSG00000168309	FAM107A	6499	3221	12.2467	1.013	1.013	0.292385	0.998586	no	2	1	0	254	1290	9.59246	-2.346	2.346	0.00848176	0.105764	no	2	1	0	3221	6499	1290	254	928	2510	6225	14758	1848	3982	5407	3392	211	354	1201	272	282	223	238
ENSMUSG00000027624	Epb41l1	erythrocyte membrane protein band 4.1 like 1 [Source:MGI Symbol;Acc:MGI:103010]	2:156420909-156543214	protein_coding	ENSG00000088367	EPB41L1	4896	3619	12.0558	0.436	0.436	0.634354	0.998586	no	2	0	0	191	1064	9.29347	-2.479	2.479	0.00353832	0.0610531	no	2	1	0	3619	4896	1064	191	1415	2992	6450	12689	1730	2328	2835	1114	317	396	2430	181	214	191	179
ENSMUSG00000034910	Pygo1	pygopus 1 [Source:MGI Symbol;Acc:MGI:1919385]	9:72925645-72952181	protein_coding	ENSG00000171016	PYGO1	342	196	8.07146	0.806	0.806	0.432692	0.998586	no	2	0	0	13	53	5.04439	-1.986	1.986	0.0404782	0.261676	no	1	1	0	196	342	53	13	98	177	313	882	127	182	179	90	12	16	94	13	19	7	14
ENSMUSG00000015094	Npdc1	neural proliferation, differentiation and control 1 [Source:MGI Symbol;Acc:MGI:1099802]	2:25399351-25409494	protein_coding	ENSG00000107281	NPDC1	639	453	9.09276	0.495	0.495	0.599068	0.998586	no	2	0	0	25	206	6.85175	-3.039	3.039	0.000558302	0.0195554	yes	1	1	1	453	639	206	25	219	380	761	1462	192	371	531	463	49	34	276	20	40	24	16
ENSMUSG00000033569	Adgrb3	adhesion G protein-coupled receptor B3 [Source:MGI Symbol;Acc:MGI:2441837]	1:25067476-25829707	protein_coding	ENSG00000135298	ADGRB3	170	120	7.17991	0.5	0.5	0.628944	0.998586	no	2	0	0	6	40	4.52356	-2.588	2.588	0.00899092	0.110068	no	0	1	0	120	170	40	6	45	110	206	481	39	67	93	32	7	36	85	4	12	8	2
ENSMUSG00000027419	Pcsk2	proprotein convertase subtilisin/kexin type 2 [Source:MGI Symbol;Acc:MGI:97512]	2:143546156-143816285	protein_coding	ENSG00000125851	PCSK2	265	206	7.87958	0.364	0.364	0.696559	0.998586	no	2	0	0	10	98	5.75489	-3.243	3.243	0.000258082	0.0124964	yes	1	1	1	206	265	98	10	118	185	314	653	93	138	175	152	31	35	175	11	7	12	11
ENSMUSG00000057455	Rit2	Ras-like without CAAX 2 [Source:MGI Symbol;Acc:MGI:108054]	18:30973489-31317290	protein_coding	ENSG00000152214	RIT2	249	183	7.75489	0.446	0.446	0.674423	0.998586	no	2	0	0	10	31	4.35755	-1.681	1.681	0.0958342	0.417456	no	0	1	0	183	249	31	10	86	179	284	628	72	126	171	47	15	0	63	8	10	7	13
ENSMUSG00000045967	Gpr158	G protein-coupled receptor 158 [Source:MGI Symbol;Acc:MGI:2441697]	2:21367542-21830547	protein_coding	ENSG00000151025	GPR158	122	73	6.60733	0.747	0.747	0.451403	0.998586	no	2	0	0	5	27	4	-2.487	2.487	0.0101123	0.118505	no	0	1	0	73	122	27	5	26	75	118	343	59	50	37	19	7	5	78	7	3	5	5
ENSMUSG00000097023	Mir9-3hg	Mir9-3 host gene [Source:MGI Symbol;Acc:MGI:2142071]	7:79500026-79534403	lincRNA	<none>	<none>	171	130	7.23362	0.391	0.391	0.731477	0.998586	no	2	0	0	6	42	4.58496	-2.641	2.641	0.0148312	0.147154	no	0	1	0	130	171	42	6	44	120	226	482	36	57	108	89	7	22	50	5	6	6	9
ENSMUSG00000033805	Ephx4	epoxide hydrolase 4 [Source:MGI Symbol;Acc:MGI:2686228]	5:107402736-107430035	protein_coding	ENSG00000172031	EPHX4	128	72	6.64386	0.821	0.821	0.480758	0.998586	no	2	0	0	5	33	4.24793	-2.698	2.698	0.0157107	0.152614	no	0	1	0	72	128	33	5	44	48	125	339	37	66	71	70	6	0	55	3	11	6	1
ENSMUSG00000035275	Raver2	ribonucleoprotein, PTB-binding 2 [Source:MGI Symbol;Acc:MGI:2443623]	4:101068983-101152370	protein_coding	ENSG00000162437	RAVER2	158	92	6.96578	0.775	0.775	0.449247	0.998586	no	2	0	0	6	26	4	-2.085	2.085	0.0345728	0.23944	no	0	1	0	92	158	26	6	20	60	196	410	39	91	90	37	12	0	56	7	8	5	5
ENSMUSG00000045733	Sprn	shadow of prion protein [Source:MGI Symbol;Acc:MGI:3582583]	7:140150628-140154877	protein_coding	ENSG00000203772	SPRN	176	181	7.47978	-0.048	0.048	0.962108	0.999861	no	2	0	0	7	53	4.90689	-2.945	2.945	0.00224408	0.0459801	yes	1	1	1	181	176	53	7	59	111	374	380	68	128	126	28	10	43	132	7	6	9	5
ENSMUSG00000097451	Rian	RNA imprinted and accumulated in nucleus [Source:MGI Symbol;Acc:MGI:1922995]	12:109603940-109661716	processed_transcript	<none>	<none>	1106	886	9.96	0.319	0.319	0.744123	0.998586	no	2	0	0	44	188	6.85798	-2.11	2.11	0.0203693	0.178518	no	1	1	0	886	1106	188	44	287	841	1531	2867	243	589	723	228	56	35	435	43	45	43	43
ENSMUSG00000039058	Ak5	adenylate kinase 5 [Source:MGI Symbol;Acc:MGI:2677491]	3:152462815-152668360	protein_coding	ENSG00000154027	AK5	283	203	7.92481	0.476	0.476	0.648666	0.998586	no	2	0	0	11	61	5.16993	-2.447	2.447	0.0132346	0.13756	no	1	1	0	203	283	61	11	74	155	381	676	75	183	199	69	15	8	153	15	7	17	6
ENSMUSG00000032816	Igdcc4	immunoglobulin superfamily, DCC subclass, member 4 [Source:MGI Symbol;Acc:MGI:1858497]	9:65101486-65137940	protein_coding	ENSG00000103742	IGDCC4	591	317	8.82655	0.901	0.901	0.320868	0.998586	no	2	0	0	24	78	5.67243	-1.728	1.728	0.0427069	0.270514	no	1	1	0	317	591	78	24	89	276	586	1643	158	216	346	135	36	6	133	24	31	30	9
ENSMUSG00000050288	Fzd2	frizzled class receptor 2 [Source:MGI Symbol;Acc:MGI:1888513]	11:102604396-102608058	protein_coding	ENSG00000180340	FZD2	207	119	7.34873	0.805	0.805	0.413053	0.998586	no	2	0	0	8	52	4.90689	-2.643	2.643	0.00486037	0.0747679	no	1	1	0	119	207	52	8	36	117	203	506	33	98	191	132	16	7	51	10	9	4	10
ENSMUSG00000034472	Rasd2	RASD family, member 2 [Source:MGI Symbol;Acc:MGI:1922391]	8:75213944-75224113	protein_coding	ENSG00000100302	RASD2	684	440	9.13443	0.634	0.634	0.530426	0.998586	no	2	0	0	27	132	6.31288	-2.28	2.28	0.0157392	0.152723	no	1	1	0	440	684	132	27	182	314	825	1664	235	369	467	151	58	50	269	24	28	22	34
ENSMUSG00000004347	Pde1c	phosphodiesterase 1C [Source:MGI Symbol;Acc:MGI:108413]	6:56069804-56569103	protein_coding	ENSG00000154678	PDE1C	75	93	6.39232	-0.32	0.32	0.74048	0.998586	no	2	0	0	6	60	5.04439	-3.398	3.398	0.000272254	0.0128551	yes	1	1	1	93	75	60	6	79	81	119	117	62	52	68	49	17	26	147	5	10	4	4
ENSMUSG00000022340	Sybu	syntabulin (syntaxin-interacting) [Source:MGI Symbol;Acc:MGI:2442392]	15:44671856-44788063	protein_coding	ENSG00000147642	SYBU	213	129	7.41785	0.73	0.73	0.467791	0.998586	no	2	0	0	8	54	4.9542	-2.663	2.663	0.00540358	0.0799245	no	1	1	0	129	213	54	8	54	110	222	512	69	94	177	82	15	13	106	5	6	18	5
ENSMUSG00000051748	Wfdc21	WAP four-disulfide core domain 21 [Source:MGI Symbol;Acc:MGI:1913357]	11:83746940-83752642	protein_coding	<none>	<none>	124	39	6.34873	1.679	1.679	0.0933754	0.998586	no	1	1	0	333	16	7.44708	4.394	4.394	2.45185e-06	0.000467895	yes	1	1	1	39	124	16	333	49	46	22	31	97	158	212	4	35	17	6	92	951	11	279
ENSMUSG00000022762	Ncam2	neural cell adhesion molecule 2 [Source:MGI Symbol;Acc:MGI:97282]	16:81200697-81626828	protein_coding	ENSG00000154654	NCAM2	104	99	6.66534	0.053	0.053	0.963127	0.999902	no	2	0	0	4	45	4.61471	-3.343	3.343	0.00258629	0.0505299	no	0	1	0	99	104	45	4	57	86	155	286	46	35	47	33	9	0	137	3	11	4	0
ENSMUSG00000036915	Kirrel2	kirre like nephrin family adhesion molecule 2 [Source:MGI Symbol;Acc:MGI:2442334]	7:30447534-30457690	protein_coding	ENSG00000126259	KIRREL2	181	87	7.06609	1.052	1.052	0.356614	0.998586	no	2	1	0	7	52	4.88264	-2.849	2.849	0.0085448	0.106142	no	1	1	0	87	181	52	7	37	74	150	496	32	54	142	117	14	21	56	8	15	6	0
ENSMUSG00000086763	Plxna4os1	plexin A4, opposite strand 1 [Source:MGI Symbol;Acc:MGI:2442851]	6:32511073-32515576	antisense	<none>	<none>	12	303	7.29921	-4.644	4.644	2.68903e-31	2.83007e-27	yes	1	1	1	21	382	7.65464	-4.196	4.196	6.78613e-33	6.6046e-29	yes	1	1	1	303	12	382	21	313	380	216	14	13	7	15	460	516	279	275	26	22	15	21
ENSMUSG00000049336	Tenm2	teneurin transmembrane protein 2 [Source:MGI Symbol;Acc:MGI:1345184]	11:36006656-37235964	protein_coding	ENSG00000145934	TENM2	158	106	7.04439	0.584	0.584	0.557781	0.998586	no	2	0	0	7	55	4.9542	-3.119	3.119	0.00112298	0.0298793	yes	1	1	1	106	158	55	7	32	100	185	412	35	97	90	67	10	63	81	5	14	6	2
ENSMUSG00000020646	Mboat2	membrane bound O-acyltransferase domain containing 2 [Source:MGI Symbol;Acc:MGI:1914466]	12:24830879-24964397	protein_coding	ENSG00000143797	MBOAT2	541	301	8.71768	0.845	0.845	0.39687	0.998586	no	2	0	0	22	120	6.14975	-2.459	2.459	0.008462	0.105764	no	1	1	0	301	541	120	22	92	234	577	1429	127	230	377	265	20	0	193	14	27	18	28
ENSMUSG00000025931	Paqr8	progestin and adipoQ receptor family member VIII [Source:MGI Symbol;Acc:MGI:1921479]	1:20890606-20939650	protein_coding	ENSG00000170915	PAQR8	2432	1137	10.8013	1.097	1.097	0.231571	0.998586	no	2	1	0	98	328	7.73471	-1.745	1.745	0.0404313	0.261581	no	2	1	0	1137	2432	328	98	389	868	2155	5827	712	1317	1873	740	95	106	370	79	130	100	82
ENSMUSG00000042751	Nmnat2	nicotinamide nucleotide adenylyltransferase 2 [Source:MGI Symbol;Acc:MGI:2444155]	1:152954993-153119261	protein_coding	ENSG00000157064	NMNAT2	373	258	8.3015	0.533	0.533	0.609805	0.998586	no	2	0	0	15	83	5.61471	-2.468	2.468	0.0119192	0.129854	no	1	1	0	258	373	83	15	135	245	394	860	97	256	280	111	26	0	196	13	19	16	12
ENSMUSG00000060487	Samd5	sterile alpha motif domain containing 5 [Source:MGI Symbol;Acc:MGI:2444815]	10:9622936-9675208	protein_coding	ENSG00000203727	SAMD5	135	80	6.74819	0.751	0.751	0.467586	0.998586	no	2	0	0	6	32	4.24793	-2.542	2.542	0.01089	0.1236	no	0	1	0	80	135	32	6	37	79	125	329	33	107	72	38	8	0	81	2	10	6	5
ENSMUSG00000054459	Vsnl1	visinin-like 1 [Source:MGI Symbol;Acc:MGI:1349453]	12:11325242-11436613	protein_coding	ENSG00000163032	VSNL1	726	618	9.39232	0.231	0.231	0.800822	0.998586	no	2	0	0	30	200	6.84549	-2.77	2.77	0.00123576	0.0319942	yes	1	1	1	618	726	200	30	345	465	1045	1765	168	514	459	223	85	73	420	21	36	39	22
ENSMUSG00000029053	Prkcz	protein kinase C, zeta [Source:MGI Symbol;Acc:MGI:97602]	4:155260129-155361361	protein_coding	ENSG00000067606	PRKCZ	1683	1202	10.4944	0.486	0.486	0.591871	0.998586	no	2	0	0	68	427	7.95128	-2.647	2.647	0.00168571	0.0381982	yes	2	1	1	1202	1683	427	68	624	1001	1980	4019	510	1091	1111	614	119	127	849	73	89	56	54
ENSMUSG00000117465	AC102496.1	novel transcript	18:30267249-30272133	lincRNA	<none>	<none>	40	55	5.56986	-0.468	0.468	0.595766	0.998586	no	1	0	0	7	51	4.85798	-2.909	2.909	0.000589393	0.0199212	yes	1	1	1	55	40	51	7	50	60	54	8	38	53	60	66	58	23	56	1	10	5	12
ENSMUSG00000021913	Ogdhl	oxoglutarate dehydrogenase-like [Source:MGI Symbol;Acc:MGI:3616088]	14:32322019-32348151	protein_coding	ENSG00000197444	OGDHL	702	384	9.08481	0.87	0.87	0.420714	0.998586	no	2	0	0	28	116	6.16993	-2.025	2.025	0.044688	0.278174	no	1	1	0	384	702	116	28	151	325	676	1570	191	454	592	171	26	0	267	15	40	19	39
ENSMUSG00000067279	Ppp1r3c	protein phosphatase 1, regulatory subunit 3C [Source:MGI Symbol;Acc:MGI:1858229]	19:36731731-36736653	protein_coding	ENSG00000119938	PPP1R3C	912	411	9.3696	1.152	1.152	0.221041	0.998586	no	2	1	0	37	152	6.56224	-2.035	2.035	0.0205032	0.179287	no	1	1	0	411	912	152	37	162	304	766	2239	225	494	691	458	45	16	88	26	52	47	24
ENSMUSG00000036377	C530008M17Rik	RIKEN cDNA C530008M17 gene [Source:MGI Symbol;Acc:MGI:2444817]	5:76656512-76873554	protein_coding	ENSG00000109265	KIAA1211	197	168	7.51175	0.225	0.225	0.819856	0.998586	no	2	0	0	8	48	4.80735	-2.596	2.596	0.00590554	0.084835	no	0	1	0	168	197	48	8	59	153	293	465	77	116	129	49	12	2	131	8	9	6	9
ENSMUSG00000003273	Car11	carbonic anhydrase 11 [Source:MGI Symbol;Acc:MGI:1336193]	7:45699843-45704682	protein_coding	ENSG00000063180	CA11	1222	866	10.0279	0.498	0.498	0.608725	0.998586	no	2	0	0	50	237	7.16491	-2.251	2.251	0.0129154	0.135545	no	2	1	0	866	1222	237	50	413	750	1434	3046	354	576	914	434	90	63	360	47	52	50	50
ENSMUSG00000025576	Rbfox3	RNA binding protein, fox-1 homolog (C. elegans) 3 [Source:MGI Symbol;Acc:MGI:106368]	11:118489762-118911597	protein_coding	ENSG00000167281	RBFOX3	1073	756	9.83684	0.505	0.505	0.611635	0.998586	no	2	0	0	44	341	7.58871	-2.962	2.962	0.00137444	0.0336105	yes	1	1	1	756	1073	341	44	372	643	1253	2682	313	585	711	781	102	23	457	48	51	31	45
ENSMUSG00000020926	Adam11	a disintegrin and metallopeptidase domain 11 [Source:MGI Symbol;Acc:MGI:1098667]	11:102761439-102780262	protein_coding	ENSG00000073670	ADAM11	422	269	8.43254	0.652	0.652	0.507749	0.998586	no	2	0	0	18	90	5.75489	-2.375	2.375	0.010314	0.119848	no	1	1	0	269	422	90	18	77	188	541	1158	143	188	201	133	20	47	158	11	23	15	21
ENSMUSG00000029309	Sparcl1	SPARC-like 1 [Source:MGI Symbol;Acc:MGI:108110]	5:104079111-104113733	protein_coding	ENSG00000152583	SPARCL1	33346	17831	14.6432	0.903	0.903	0.320358	0.998586	no	2	0	0	1362	5410	11.7254	-1.99	1.99	0.0180308	0.164997	no	2	1	0	17831	33346	5410	1362	5750	14788	32954	80893	9509	16316	26664	10997	1168	1695	7778	1121	1496	1190	1639
ENSMUSG00000030302	Atp2b2	ATPase, Ca++ transporting, plasma membrane 2 [Source:MGI Symbol;Acc:MGI:105368]	6:113743831-114042613	protein_coding	ENSG00000157087	ATP2B2	1466	1043	10.2929	0.491	0.491	0.626316	0.998586	no	2	0	0	60	326	7.59246	-2.447	2.447	0.00903711	0.11036	no	2	1	0	1043	1466	326	60	481	715	1932	3734	527	782	819	340	106	83	777	66	77	67	29
ENSMUSG00000028222	Calb1	calbindin 1 [Source:MGI Symbol;Acc:MGI:88248]	4:15881264-15908064	protein_coding	ENSG00000104327	CALB1	150	112	7.03342	0.42	0.42	0.694591	0.998586	no	2	0	0	6	39	4.49185	-2.659	2.659	0.00956598	0.114234	no	0	1	0	112	150	39	6	71	92	174	380	29	102	89	30	19	0	106	5	12	6	2
ENSMUSG00000034685	Fam171a2	family with sequence similarity 171, member A2 [Source:MGI Symbol;Acc:MGI:2448496]	11:102436981-102447682	protein_coding	ENSG00000161682	FAM171A2	190	172	7.49985	0.147	0.147	0.885349	0.998806	no	2	0	0	8	52	4.90689	-2.749	2.749	0.00486398	0.0747679	no	1	1	0	172	190	52	8	85	178	253	427	68	112	154	95	19	13	83	5	11	8	6
ENSMUSG00000032355	Mlip	muscular LMNA-interacting protein [Source:MGI Symbol;Acc:MGI:1916892]	9:77102081-77352969	protein_coding	ENSG00000146147	MLIP	168	87	6.99435	0.939	0.939	0.340819	0.998586	no	2	0	0	7	44	4.67243	-2.69	2.69	0.00443005	0.0706928	no	0	1	0	87	168	44	7	52	69	141	470	50	66	86	77	9	20	72	3	10	9	5
ENSMUSG00000034171	Faah	fatty acid amide hydrolase [Source:MGI Symbol;Acc:MGI:109609]	4:115967145-116017926	protein_coding	ENSG00000117480	FAAH	206	153	7.48784	0.425	0.425	0.703677	0.998586	no	2	0	0	8	36	4.45943	-2.102	2.102	0.0476768	0.288656	no	0	1	0	153	206	36	8	50	153	256	448	63	131	180	60	12	0	73	5	16	8	5
ENSMUSG00000039419	Cntnap2	contactin associated protein-like 2 [Source:MGI Symbol;Acc:MGI:1914047]	6:45059357-47304213	protein_coding	ENSG00000174469	CNTNAP2	147	133	7.12928	0.148	0.148	0.88405	0.998586	no	2	0	0	6	40	4.52356	-2.743	2.743	0.00502376	0.0761585	no	0	1	0	133	147	40	6	65	119	215	362	52	70	105	62	8	12	80	11	6	4	3
ENSMUSG00000017400	Stac2	SH3 and cysteine rich domain 2 [Source:MGI Symbol;Acc:MGI:2144518]	11:98036623-98053462	protein_coding	ENSG00000141750	STAC2	1249	999	10.1344	0.322	0.322	0.727154	0.998586	no	2	0	0	51	282	7.37938	-2.456	2.456	0.00425245	0.0691512	no	2	1	0	999	1249	282	51	327	848	1823	3116	410	583	886	454	102	116	454	56	66	45	38
ENSMUSG00000015568	Lpl	lipoprotein lipase [Source:MGI Symbol;Acc:MGI:96820]	8:68880491-68907448	protein_coding	ENSG00000175445	LPL	1151	718	9.86805	0.682	0.682	0.14474	0.998586	no	2	0	0	23207	15620	14.2448	0.571	0.571	0.185682	0.569539	no	2	0	0	718	1151	15620	23207	1068	715	370	823	1233	1416	1132	28977	6993	10419	16090	8827	23767	35666	24569
ENSMUSG00000033207	Mamdc2	MAM domain containing 2 [Source:MGI Symbol;Acc:MGI:1918988]	19:23302609-23448442	protein_coding	ENSG00000165072	MAMDC2	28	10	4.24793	1.499	1.499	0.05716	0.998586	no	0	1	0	410	240	8.3443	0.776	0.776	0.257249	0.655412	no	2	0	0	10	28	240	410	12	11	7	61	22	7	22	166	143	277	372	175	582	563	320
ENSMUSG00000033597	Caskin1	CASK interacting protein 1 [Source:MGI Symbol;Acc:MGI:2442952]	17:24488601-24508671	protein_coding	ENSG00000167971	CASKIN1	1021	653	9.70908	0.645	0.645	0.464615	0.998586	no	2	0	0	42	174	6.75489	-2.056	2.056	0.0125286	0.1337	no	1	1	0	653	1021	174	42	236	553	1170	2734	306	435	610	262	73	42	321	44	44	34	46
ENSMUSG00000018126	Baiap2l2	BAI1-associated protein 2-like 2 [Source:MGI Symbol;Acc:MGI:2652819]	15:79258195-79285537	protein_coding	ENSG00000128298	BAIAP2L2	29	6	4.12928	2.336	2.336	0.0103358	0.839868	no	0	1	0	411	118	8.04712	1.796	1.796	0.0216537	0.184108	no	2	1	0	6	29	118	411	4	7	6	40	24	8	44	254	62	48	110	54	411	646	532
ENSMUSG00000062444	Ap3b2	adaptor-related protein complex 3, beta 2 subunit [Source:MGI Symbol;Acc:MGI:1100869]	7:81460399-81493925	protein_coding	ENSG00000103723	AP3B2	301	204	7.98014	0.564	0.564	0.563993	0.998586	no	2	0	0	12	106	5.88264	-3.088	3.088	0.000832724	0.0247033	yes	1	1	1	204	301	106	12	92	154	365	733	83	186	203	168	26	22	206	7	18	13	12
ENSMUSG00000033763	Mtss1l	metastasis suppressor 1-like [Source:MGI Symbol;Acc:MGI:3039591]	8:110721476-110741400	protein_coding	ENSG00000132613	MTSS1L	3291	1705	11.2866	0.949	0.949	0.298809	0.998586	no	2	0	0	136	448	8.18982	-1.717	1.717	0.0428541	0.271068	no	2	1	0	1705	3291	448	136	510	1360	3244	8189	1067	1548	2361	615	147	218	811	95	177	131	142
ENSMUSG00000053963	Stum	mechanosensory transduction mediator [Source:MGI Symbol;Acc:MGI:2138735]	1:180432387-180483504	protein_coding	ENSG00000203685	STUM	1378	1141	10.2986	0.272	0.272	0.813264	0.998586	no	2	0	0	57	350	7.66888	-2.618	2.618	0.0144289	0.144326	no	2	1	0	1141	1378	350	57	392	1019	2012	3577	465	679	791	288	71	130	912	40	64	59	66
ENSMUSG00000056158	Car10	carbonic anhydrase 10 [Source:MGI Symbol;Acc:MGI:1919855]	11:93098028-93601749	protein_coding	ENSG00000154975	CA10	228	181	7.67596	0.33	0.33	0.750757	0.998586	no	2	0	0	10	85	5.56986	-3.168	3.168	0.00128973	0.0327195	yes	1	1	1	181	228	85	10	78	177	289	568	62	103	177	75	15	55	194	3	7	20	8
ENSMUSG00000052435	Cebpe	CCAAT/enhancer binding protein (C/EBP), epsilon [Source:MGI Symbol;Acc:MGI:103572]	14:54710360-54712174	protein_coding	ENSG00000092067	CEBPE	36	5	4.35755	2.937	2.937	0.0190571	0.991388	no	0	1	0	132	7	6.11894	4.238	4.238	0.000186899	0.0103352	yes	1	1	1	5	36	7	132	9	4	2	12	34	58	38	4	24	0	0	19	460	7	41
ENSMUSG00000046719	Nxph3	neurexophilin 3 [Source:MGI Symbol;Acc:MGI:1336188]	11:95509845-95514570	protein_coding	ENSG00000182575	NXPH3	127	89	6.75489	0.51	0.51	0.67008	0.998586	no	2	0	0	5	31	4.16993	-2.536	2.536	0.0267877	0.206015	no	0	1	0	89	127	31	5	48	67	153	320	25	59	104	71	6	0	46	4	16	1	0
ENSMUSG00000024665	Fads2	fatty acid desaturase 2 [Source:MGI Symbol;Acc:MGI:1930079]	19:10062765-10101746	protein_coding	ENSG00000134824	FADS2	3068	1616	11.1935	0.924	0.924	0.326799	0.998586	no	2	0	0	128	511	8.31967	-2	2	0.0221837	0.186284	no	2	1	0	1616	3068	511	128	508	1368	2973	7517	868	1416	2470	1001	165	175	702	108	129	145	129
ENSMUSG00000067879	Vxn	vexin [Source:MGI Symbol;Acc:MGI:1924232]	1:9601199-9627143	protein_coding	ENSG00000169085	VXN	998	694	9.72451	0.524	0.524	0.615615	0.998586	no	2	0	0	42	248	7.17991	-2.581	2.581	0.00787969	0.10124	no	1	1	0	694	998	248	42	303	648	1132	2568	305	614	504	285	94	24	590	36	52	48	30
ENSMUSG00000004366	Sst	somatostatin [Source:MGI Symbol;Acc:MGI:98326]	16:23889573-23890958	protein_coding	ENSG00000157005	SST	112	96	6.70044	0.218	0.218	0.842575	0.998586	no	2	0	0	5	50	4.78136	-3.408	3.408	0.00129447	0.0327195	yes	1	1	1	96	112	50	5	34	61	193	269	29	40	108	150	9	14	27	4	3	10	2
ENSMUSG00000026278	Bok	BCL2-related ovarian killer [Source:MGI Symbol;Acc:MGI:1858494]	1:93685660-93695764	protein_coding	ENSG00000176720	BOK	653	489	9.15735	0.418	0.418	0.676423	0.998586	no	2	0	0	28	138	6.37504	-2.337	2.337	0.0125736	0.133746	no	1	1	0	489	653	138	28	221	446	799	1572	180	345	515	336	39	13	163	15	40	27	28
ENSMUSG00000019577	Pdk4	pyruvate dehydrogenase kinase, isoenzyme 4 [Source:MGI Symbol;Acc:MGI:1351481]	6:5483351-5496309	protein_coding	ENSG00000004799	PDK4	248	135	7.5812	0.88	0.88	0.339825	0.998586	no	2	0	0	10	68	5.2854	-2.716	2.716	0.00195344	0.0419225	yes	1	1	1	135	248	68	10	36	102	266	606	48	133	206	153	9	28	83	15	17	6	3
ENSMUSG00000031561	Tenm3	teneurin transmembrane protein 3 [Source:MGI Symbol;Acc:MGI:1345183]	8:48227682-48843951	protein_coding	ENSG00000218336	TENM3	199	125	7.33985	0.667	0.667	0.551795	0.998586	no	2	0	0	8	33	4.35755	-2.001	2.001	0.0601423	0.325819	no	0	1	0	125	199	33	8	32	114	230	640	38	53	66	37	8	0	88	3	9	11	10
ENSMUSG00000002578	Ikzf4	IKAROS family zinc finger 4 [Source:MGI Symbol;Acc:MGI:1343139]	10:128630843-128645991	protein_coding	ENSG00000123411	IKZF4	101	83	6.52356	0.29	0.29	0.767927	0.998586	no	2	0	0	4	22	3.70044	-2.371	2.371	0.0140776	0.142348	no	0	1	0	83	101	22	4	37	100	111	278	39	17	70	32	9	11	35	5	7	1	4
ENSMUSG00000053279	Aldh1a1	aldehyde dehydrogenase family 1, subfamily A1 [Source:MGI Symbol;Acc:MGI:1353450]	19:20492715-20643465	protein_coding	<none>	<none>	897	395	9.33539	1.182	1.182	0.211611	0.998586	no	2	1	0	38	111	6.21917	-1.561	1.561	0.0771631	0.37401	no	1	1	0	395	897	111	38	148	347	691	2055	272	572	688	274	28	9	132	34	44	29	44
ENSMUSG00000027603	Ggt7	gamma-glutamyltransferase 7 [Source:MGI Symbol;Acc:MGI:1913385]	2:155490379-155518237	protein_coding	ENSG00000131067	GGT7	209	146	7.47168	0.515	0.515	0.609848	0.998586	no	2	0	0	9	70	5.30378	-3.002	3.002	0.00176731	0.0395409	yes	1	1	1	146	209	70	9	59	132	248	568	48	116	105	98	12	53	117	7	15	4	10
ENSMUSG00000032532	Cck	cholecystokinin [Source:MGI Symbol;Acc:MGI:88297]	9:121489824-121495694	protein_coding	ENSG00000187094	CCK	447	356	8.64926	0.332	0.332	0.752307	0.998586	no	2	0	0	19	140	6.31288	-2.896	2.896	0.0032734	0.0581889	no	1	1	0	356	447	140	19	179	385	503	1108	111	239	331	323	41	18	177	18	26	24	8
ENSMUSG00000029151	Slc30a3	solute carrier family 30 (zinc transporter), member 3 [Source:MGI Symbol;Acc:MGI:1345280]	5:31086106-31108237	protein_coding	ENSG00000115194	SLC30A3	176	106	7.13955	0.739	0.739	0.517484	0.998586	no	2	0	0	7	29	4.16993	-1.98	1.98	0.0683727	0.34861	no	0	1	0	106	176	29	7	62	95	160	467	40	87	111	40	8	0	69	3	8	13	5
ENSMUSG00000035184	Fam124a	family with sequence similarity 124, member A [Source:MGI Symbol;Acc:MGI:3645930]	14:62555737-62608486	protein_coding	ENSG00000150510	FAM124A	135	73	6.70044	0.895	0.895	0.409053	0.998586	no	2	0	0	6	22	3.80735	-1.929	1.929	0.0646652	0.338065	no	0	1	0	73	135	22	6	42	54	122	285	37	103	116	43	9	0	35	5	8	5	5
ENSMUSG00000040147	Maob	monoamine oxidase B [Source:MGI Symbol;Acc:MGI:96916]	X:16709282-16817366	protein_coding	ENSG00000069535	MAOB	569	301	8.76487	0.921	0.921	0.271271	0.998586	no	2	0	0	24	79	5.6865	-1.724	1.724	0.0287603	0.215232	no	1	1	0	301	569	79	24	128	256	519	1205	192	377	503	143	31	23	118	22	32	25	16
ENSMUSG00000049804	Armcx4	armadillo repeat containing, X-linked 4 [Source:MGI Symbol;Acc:MGI:2147887]	X:134686519-134696757	protein_coding	ENSG00000196440	ARMCX4	368	254	8.28077	0.534	0.534	0.522097	0.998586	no	2	0	0	16	103	5.89482	-2.732	2.732	0.000539177	0.0190473	yes	1	1	1	254	368	103	16	84	246	432	936	114	223	200	87	20	90	214	11	27	13	12
ENSMUSG00000037747	Phyhipl	phytanoyl-CoA hydroxylase interacting protein-like [Source:MGI Symbol;Acc:MGI:1918161]	10:70557682-70655965	protein_coding	ENSG00000165443	PHYHIPL	622	407	9.00703	0.615	0.615	0.555431	0.998586	no	2	0	0	26	180	6.6865	-2.756	2.756	0.00466097	0.0726874	no	1	1	0	407	622	180	26	195	287	738	1410	154	428	498	295	50	13	363	14	29	30	33
ENSMUSG00000015981	Stk32c	serine/threonine kinase 32C [Source:MGI Symbol;Acc:MGI:2385336]	7:139103638-139213307	protein_coding	ENSG00000165752	STK32C	233	163	7.62936	0.517	0.517	0.620066	0.998586	no	2	0	0	10	74	5.39232	-2.908	2.908	0.00322557	0.0577408	no	1	1	0	163	233	74	10	71	121	297	608	55	140	130	101	25	32	138	7	11	3	19
ENSMUSG00000056004	9330182L06Rik	RIKEN cDNA 9330182L06 gene [Source:MGI Symbol;Acc:MGI:2443264]	5:9266118-9481825	protein_coding	ENSG00000164659	KIAA1324L	80	62	6.14975	0.351	0.351	0.721909	0.998586	no	2	0	0	5	98	5.6865	-4.235	4.235	8.57855e-06	0.0012369	yes	1	1	1	62	80	98	5	54	47	85	213	16	36	54	169	6	22	196	4	2	8	6
ENSMUSG00000013921	Clip3	CAP-GLY domain containing linker protein 3 [Source:MGI Symbol;Acc:MGI:1923936]	7:30291728-30308367	protein_coding	ENSG00000105270	CLIP3	1265	787	10.0028	0.685	0.685	0.453874	0.998586	no	2	0	0	54	298	7.45943	-2.473	2.473	0.00367151	0.0625084	no	2	1	0	787	1265	298	54	368	645	1348	2916	444	724	976	385	91	85	632	59	54	48	54
ENSMUSG00000034295	Fhod3	formin homology 2 domain containing 3 [Source:MGI Symbol;Acc:MGI:1925847]	18:24708623-25133501	protein_coding	ENSG00000134775	FHOD3	104	72	6.45943	0.526	0.526	0.58278	0.998586	no	2	0	0	4	34	4.24793	-2.928	2.928	0.00179639	0.0398709	yes	0	1	0	72	104	34	4	42	62	113	272	32	61	53	30	5	36	65	5	4	4	5
ENSMUSG00000034796	Cpne7	copine VII [Source:MGI Symbol;Acc:MGI:2142747]	8:123117374-123135182	protein_coding	ENSG00000178773	CPNE7	118	84	6.65821	0.496	0.496	0.606833	0.998586	no	2	0	0	5	46	4.67243	-3.179	3.179	0.000692756	0.0219617	yes	0	1	0	84	118	46	5	34	77	141	304	22	71	76	97	23	16	47	6	8	4	2
ENSMUSG00000007097	Atp1a2	ATPase, Na+/K+ transporting, alpha 2 polypeptide [Source:MGI Symbol;Acc:MGI:88106]	1:172271709-172298064	protein_coding	ENSG00000018625	ATP1A2	23386	12400	14.1271	0.915	0.915	0.314245	0.998586	no	2	0	0	1001	4592	11.4494	-2.198	2.198	0.00906103	0.110509	no	2	1	0	12400	23386	4592	1001	4116	11259	21824	56473	6408	11371	19294	10506	943	1192	5726	782	1162	638	1421
ENSMUSG00000047495	Dlgap2	DLG associated protein 2 [Source:MGI Symbol;Acc:MGI:2443181]	8:14095865-14847680	protein_coding	ENSG00000198010	DLGAP2	361	265	8.29002	0.446	0.446	0.682807	0.998586	no	2	0	0	16	61	5.26679	-1.985	1.985	0.0527547	0.304619	no	1	1	0	265	361	61	16	87	177	532	1010	103	143	189	68	10	0	166	11	13	17	21
ENSMUSG00000036815	Dpp10	dipeptidylpeptidase 10 [Source:MGI Symbol;Acc:MGI:2442409]	1:123321471-124045559	protein_coding	ENSG00000175497	DPP10	100	80	6.49185	0.312	0.312	0.764281	0.998586	no	2	0	0	4	37	4.35755	-3.114	3.114	0.00210911	0.0440146	yes	0	1	0	80	100	37	4	38	71	131	264	32	54	48	50	9	1	88	3	6	7	1
ENSMUSG00000070304	Scn2b	sodium channel, voltage-gated, type II, beta [Source:MGI Symbol;Acc:MGI:106921]	9:45117782-45130070	protein_coding	ENSG00000149575	SCN2B	538	352	8.79766	0.615	0.615	0.497532	0.998586	no	2	0	0	23	132	6.27612	-2.507	2.507	0.00318265	0.0574146	no	1	1	0	352	538	132	23	114	294	647	1351	178	287	337	180	40	44	262	16	28	41	8
ENSMUSG00000004296	Il12b	interleukin 12b [Source:MGI Symbol;Acc:MGI:96540]	11:44400063-44414033	protein_coding	ENSG00000113302	IL12B	18	42	4.90689	-1.251	1.251	0.0235693	0.998586	no	0	1	0	416	377	8.63118	0.144	0.144	0.763105	0.929374	no	2	0	0	42	18	377	416	71	46	10	13	23	10	25	463	431	379	234	282	508	511	364
ENSMUSG00000011751	Sptbn4	spectrin beta, non-erythrocytic 4 [Source:MGI Symbol;Acc:MGI:1890574]	7:27356383-27447686	protein_coding	ENSG00000160460	SPTBN4	691	561	9.29002	0.302	0.302	0.746956	0.998586	no	2	0	0	30	155	6.53138	-2.382	2.382	0.00647115	0.0888927	no	1	1	0	561	691	155	30	176	525	981	1828	204	316	417	220	42	23	336	27	31	30	30
ENSMUSG00000028347	Tmeff1	transmembrane protein with EGF-like and two follistatin-like domains 1 [Source:MGI Symbol;Acc:MGI:1926810]	4:48585174-48663131	protein_coding	ENSG00000241697	TMEFF1	366	308	8.3966	0.25	0.25	0.774363	0.998586	no	2	0	0	16	158	6.44294	-3.318	3.318	5.73368e-05	0.00468933	yes	1	1	1	308	366	158	16	270	226	427	531	172	374	387	257	28	35	311	13	15	23	12
ENSMUSG00000032356	Rasgrf1	RAS protein-specific guanine nucleotide-releasing factor 1 [Source:MGI Symbol;Acc:MGI:99694]	9:89909908-90026977	protein_coding	ENSG00000058335	RASGRF1	502	432	8.86728	0.214	0.214	0.820253	0.998586	no	2	0	0	22	140	6.33985	-2.683	2.683	0.00239903	0.0483407	yes	1	1	1	432	502	140	22	167	372	758	1277	169	281	280	153	29	81	295	17	40	16	14
ENSMUSG00000052914	Cyp2j6	cytochrome P450, family 2, subfamily j, polypeptide 6 [Source:MGI Symbol;Acc:MGI:1270148]	4:96516138-96553661	protein_coding	<none>	<none>	256	159	7.69697	0.684	0.684	0.498519	0.998586	no	2	0	0	11	114	5.96578	-3.372	3.372	0.000414968	0.0163509	yes	1	1	1	159	256	114	11	74	101	302	584	65	140	233	269	18	16	154	9	12	11	12
ENSMUSG00000026833	Olfm1	olfactomedin 1 [Source:MGI Symbol;Acc:MGI:1860437]	2:28192992-28230736	protein_coding	ENSG00000130558	OLFM1	4742	3607	12.0274	0.395	0.395	0.66284	0.998586	no	2	0	0	206	1159	9.41469	-2.497	2.497	0.00293154	0.0544657	no	2	1	0	3607	4742	1159	206	1547	3145	6128	11847	1313	2393	3413	2382	282	304	1669	185	261	168	208
ENSMUSG00000028528	Dnajc6	DnaJ heat shock protein family (Hsp40) member C6 [Source:MGI Symbol;Acc:MGI:1919935]	4:101496648-101642799	protein_coding	ENSG00000116675	DNAJC6	660	503	9.18364	0.393	0.393	0.704185	0.998586	no	2	0	0	29	242	7.08215	-3.075	3.075	0.0014666	0.0348139	yes	1	1	1	503	660	242	29	264	477	768	1676	185	383	398	296	55	48	567	26	43	24	22
ENSMUSG00000017314	Mpp2	membrane protein, palmitoylated 2 (MAGUK p55 subfamily member 2) [Source:MGI Symbol;Acc:MGI:1858257]	11:102057015-102088515	protein_coding	ENSG00000108852	MPP2	577	385	8.90989	0.583	0.583	0.552491	0.998586	no	2	0	0	25	117	6.14975	-2.22	2.22	0.0156126	0.152026	no	1	1	0	385	577	117	25	195	333	627	1415	208	332	354	108	36	46	277	20	29	24	27
ENSMUSG00000039114	Nrn1	neuritin 1 [Source:MGI Symbol;Acc:MGI:1915654]	13:36725361-36735131	protein_coding	ENSG00000124785	NRN1	424	301	8.50184	0.493	0.493	0.584456	0.998586	no	2	0	0	18	98	5.85798	-2.402	2.402	0.00468673	0.0729817	no	1	1	0	301	424	98	18	177	237	490	942	150	245	361	133	34	23	200	24	25	13	12
ENSMUSG00000040640	Erc2	ELKS/RAB6-interacting/CAST family member 2 [Source:MGI Symbol;Acc:MGI:1098749]	14:27622428-28478537	protein_coding	ENSG00000187672	ERC2	286	212	7.96	0.428	0.428	0.694008	0.998586	no	2	0	0	12	80	5.52356	-2.695	2.695	0.00844653	0.105663	no	1	1	0	212	286	80	12	82	207	348	825	76	146	95	104	24	16	178	10	4	15	21
ENSMUSG00000022203	Efs	embryonal Fyn-associated substrate [Source:MGI Symbol;Acc:MGI:105311]	14:54916535-54926126	protein_coding	ENSG00000100842	EFS	140	58	6.62936	1.282	1.282	0.213544	0.998586	no	2	1	0	6	59	5.02237	-3.275	3.275	0.000901083	0.0258696	yes	1	1	1	58	140	59	6	27	53	93	290	49	74	149	131	14	0	92	7	10	2	5
ENSMUSG00000032418	Me1	malic enzyme 1, NADP(+)-dependent, cytosolic [Source:MGI Symbol;Acc:MGI:97043]	9:86581371-86695953	protein_coding	ENSG00000065833	ME1	564	368	8.86419	0.614	0.614	0.510303	0.998586	no	2	0	0	25	181	6.6865	-2.86	2.86	0.00105849	0.0287358	yes	1	1	1	368	564	181	25	148	365	591	1327	168	296	465	315	41	47	320	19	36	16	29
ENSMUSG00000042066	Tmcc2	transmembrane and coiled-coil domains 2 [Source:MGI Symbol;Acc:MGI:1916125]	1:132356315-132391281	protein_coding	ENSG00000133069	TMCC2	4554	3382	11.9542	0.429	0.429	0.62788	0.998586	no	2	0	0	199	905	9.10852	-2.184	2.184	0.00781214	0.10095	no	2	1	0	3382	4554	905	199	1346	2761	6040	10760	1599	2409	3449	1250	301	293	1777	225	244	176	152
ENSMUSG00000042671	Rgs8	regulator of G-protein signaling 8 [Source:MGI Symbol;Acc:MGI:108408]	1:153653025-153700323	protein_coding	ENSG00000135824	RGS8	218	174	7.61471	0.323	0.323	0.767271	0.998586	no	2	0	0	10	54	5	-2.51	2.51	0.0152551	0.150227	no	1	1	0	174	218	54	10	71	165	286	610	49	92	120	46	23	0	149	5	9	15	9
ENSMUSG00000051855	Mest	mesoderm specific transcript [Source:MGI Symbol;Acc:MGI:96968]	6:30723547-30748465	protein_coding	ENSG00000106484	MEST	101	30	6.03342	1.732	1.732	0.0723461	0.998586	no	1	1	0	4	28	4	-2.682	2.682	0.0043195	0.0697172	no	0	1	0	30	101	28	4	12	33	46	251	17	38	97	55	14	0	45	5	7	2	3
ENSMUSG00000030088	Aldh1l1	aldehyde dehydrogenase 1 family, member L1 [Source:MGI Symbol;Acc:MGI:1340024]	6:90486427-90600203	protein_coding	ENSG00000144908	ALDH1L1	1287	718	9.96939	0.842	0.842	0.349149	0.998586	no	2	0	0	57	281	7.40088	-2.308	2.308	0.00585138	0.0843682	no	2	1	0	718	1287	281	57	191	699	1263	2985	389	680	1094	556	142	74	352	72	47	60	48
ENSMUSG00000110080	Gm6145	predicted gene 6145 [Source:MGI Symbol;Acc:MGI:3779559]	14:105621015-105643725	processed_transcript	<none>	<none>	240	131	7.53528	0.867	0.867	0.418312	0.998586	no	2	0	0	10	46	4.80735	-2.107	2.107	0.0375492	0.251148	no	0	1	0	131	240	46	10	15	111	268	711	48	98	101	96	16	13	58	7	8	12	15
ENSMUSG00000055022	Cntn1	contactin 1 [Source:MGI Symbol;Acc:MGI:105980]	15:92051165-92341967	protein_coding	ENSG00000018236	CNTN1	1246	683	9.91364	0.867	0.867	0.390358	0.998586	no	2	0	0	55	248	7.24317	-2.174	2.174	0.0205419	0.179465	no	2	1	0	683	1246	248	55	209	616	1224	3113	358	646	865	390	66	45	492	47	65	53	55
ENSMUSG00000070509	Rgma	repulsive guidance molecule family member A [Source:MGI Symbol;Acc:MGI:2679262]	7:73375509-73419899	protein_coding	ENSG00000182175	RGMA	426	223	8.34207	0.929	0.929	0.326035	0.998586	no	2	0	0	19	80	5.62936	-2.086	2.086	0.0190653	0.171174	no	1	1	0	223	426	80	19	87	185	398	958	135	226	384	125	18	0	177	22	24	16	14
ENSMUSG00000024176	Sox8	SRY (sex determining region Y)-box 8 [Source:MGI Symbol;Acc:MGI:98370]	17:25565892-25570686	protein_coding	ENSG00000005513	SOX8	236	152	7.59991	0.635	0.635	0.501984	0.998586	no	2	0	0	10	110	5.90689	-3.39	3.39	0.000157473	0.00937372	yes	1	1	1	152	236	110	10	150	97	209	547	43	172	180	249	32	19	138	18	12	3	9
ENSMUSG00000049630	C1ql3	C1q-like 3 [Source:MGI Symbol;Acc:MGI:2387350]	2:13003457-13011806	protein_coding	ENSG00000165985	C1QL3	101	117	6.76818	-0.219	0.219	0.844454	0.998586	no	2	0	0	5	41	4.52356	-3.061	3.061	0.00428855	0.0694481	no	0	1	0	117	101	41	5	63	113	176	267	39	48	50	51	16	0	98	5	9	5	2
ENSMUSG00000030518	Fam189a1	family with sequence similarity 189, member A1 [Source:MGI Symbol;Acc:MGI:1917888]	7:64756091-65156570	protein_coding	ENSG00000104059	FAM189A1	151	126	7.11374	0.257	0.257	0.804282	0.998586	no	2	0	0	6	48	4.75489	-2.821	2.821	0.00454952	0.0714165	no	0	1	0	126	151	48	6	57	75	246	376	57	98	72	67	10	5	108	4	10	10	2
ENSMUSG00000024084	Qpct	glutaminyl-peptide cyclotransferase (glutaminyl cyclase) [Source:MGI Symbol;Acc:MGI:1917786]	17:79051906-79090378	protein_coding	ENSG00000115828	QPCT	91	1471	9.60918	-4.017	4.017	7.37469e-11	1.41118e-07	yes	2	1	1	114	987	9.1046	-3.108	3.108	5.07832e-08	2.1489e-05	yes	2	1	1	1471	91	987	114	1618	1585	1211	66	76	119	103	1257	1641	70	979	92	96	172	97
ENSMUSG00000067242	Lgi1	leucine-rich repeat LGI family, member 1 [Source:MGI Symbol;Acc:MGI:1861691]	19:38264536-38312214	protein_coding	ENSG00000108231	LGI1	190	167	7.47978	0.179	0.179	0.868949	0.998586	no	2	0	0	8	70	5.2854	-3.045	3.045	0.00313037	0.0566714	no	1	1	0	167	190	70	8	55	188	259	464	63	110	122	144	20	0	116	5	15	9	5
ENSMUSG00000032735	Ablim3	actin binding LIM protein family, member 3 [Source:MGI Symbol;Acc:MGI:2442582]	18:61799392-61911824	protein_coding	ENSG00000173210	ABLIM3	126	101	6.82655	0.308	0.308	0.765789	0.998586	no	2	0	0	6	27	4.04439	-2.241	2.241	0.0249391	0.199114	no	0	1	0	101	126	27	6	45	94	165	356	29	56	63	23	7	13	64	4	3	3	12
ENSMUSG00000086324	Gm15564	predicted gene 15564 [Source:MGI Symbol;Acc:MGI:3783013]	16:35966752-35983230	antisense	<none>	<none>	255	221	7.89482	0.211	0.211	0.832341	0.998586	no	2	0	0	188	1222	9.46148	-2.697	2.697	0.00351405	0.0607469	no	2	1	0	221	255	1222	188	275	253	134	542	94	283	102	3969	307	179	433	121	235	126	271
ENSMUSG00000024302	Dtna	dystrobrevin alpha [Source:MGI Symbol;Acc:MGI:106039]	18:23415135-23659715	protein_coding	ENSG00000134769	DTNA	1216	689	9.89558	0.819	0.819	0.388434	0.998586	no	2	0	0	54	251	7.25267	-2.202	2.202	0.0127426	0.134733	no	2	1	0	689	1216	251	54	238	643	1186	3189	336	533	806	482	50	56	416	53	49	54	62
ENSMUSG00000017740	Slc12a5	solute carrier family 12, member 5 [Source:MGI Symbol;Acc:MGI:1862037]	2:164960802-164999731	protein_coding	ENSG00000124140	SLC12A5	935	744	9.71339	0.328	0.328	0.716939	0.998586	no	2	0	0	42	260	7.2384	-2.628	2.628	0.00185758	0.0406073	yes	1	1	1	744	935	260	42	390	631	1212	2430	290	503	517	269	70	74	625	44	79	15	30
ENSMUSG00000054423	Cadps	Ca2+-dependent secretion activator [Source:MGI Symbol;Acc:MGI:1350922]	14:12372563-12823079	protein_coding	<none>	<none>	292	196	7.93074	0.577	0.577	0.566909	0.998586	no	2	0	0	13	68	5.33985	-2.363	2.363	0.0129243	0.135545	no	1	1	0	196	292	68	13	82	159	348	730	107	188	145	81	10	13	168	7	15	14	17
ENSMUSG00000020486	Sept4	septin 4 [Source:MGI Symbol;Acc:MGI:1270156]	11:87568903-87590539	protein_coding	ENSG00000108387	2021-09-04	1951	1662	10.819	0.231	0.231	0.794613	0.998586	no	2	0	0	88	1412	9.55075	-3.996	3.996	1.28728e-06	0.000294787	yes	2	1	1	1662	1951	1412	88	2058	1149	1779	1698	813	2226	3066	2922	206	277	2245	75	102	46	131
ENSMUSG00000029544	Cabp1	calcium binding protein 1 [Source:MGI Symbol;Acc:MGI:1352750]	5:115168689-115194381	protein_coding	ENSG00000157782	CABP1	705	492	9.22521	0.518	0.518	0.615183	0.998586	no	2	0	0	32	194	6.82018	-2.599	2.599	0.00687014	0.0923531	no	1	1	0	492	705	194	32	274	434	769	1595	202	441	582	350	54	27	345	24	46	18	39
ENSMUSG00000087651	1500009L16Rik	RIKEN cDNA 1500009L16 gene [Source:MGI Symbol;Acc:MGI:1917034]	10:83722865-83762762	protein_coding	ENSG00000235162	C12orf75	104	53	6.29462	0.963	0.963	0.355012	0.998586	no	2	0	0	5	22	3.75489	-2.247	2.247	0.026144	0.203558	no	0	1	0	53	104	22	5	26	42	92	224	26	59	107	61	3	0	26	5	6	1	7
ENSMUSG00000030270	Cpne9	copine family member IX [Source:MGI Symbol;Acc:MGI:2443052]	6:113282307-113305627	protein_coding	ENSG00000144550	CPNE9	161	122	7.14466	0.401	0.401	0.707107	0.998586	no	2	0	0	8	35	4.42626	-2.251	2.251	0.027219	0.207591	no	0	1	0	122	161	35	8	56	95	214	439	37	71	96	28	18	9	85	6	15	7	2
ENSMUSG00000061601	Pclo	piccolo (presynaptic cytomatrix protein) [Source:MGI Symbol;Acc:MGI:1349390]	5:14514918-14863459	protein_coding	ENSG00000186472	PCLO	238	187	7.73132	0.347	0.347	0.714346	0.998586	no	2	0	0	11	85	5.58496	-2.963	2.963	0.000974772	0.0269516	yes	1	1	1	187	238	85	11	82	133	347	720	54	86	93	84	17	31	209	9	10	14	10
ENSMUSG00000082229	Nap1l2	nucleosome assembly protein 1-like 2 [Source:MGI Symbol;Acc:MGI:106654]	X:103184176-103186640	protein_coding	ENSG00000186462	NAP1L2	136	110	6.94251	0.31	0.31	0.747208	0.998586	no	2	0	0	6	34	4.32193	-2.442	2.442	0.00856584	0.106265	no	0	1	0	110	136	34	6	54	133	143	266	53	121	104	30	20	13	73	4	6	9	5
ENSMUSG00000041794	Myrip	myosin VIIA and Rab interacting protein [Source:MGI Symbol;Acc:MGI:2384407]	9:120301513-120474841	protein_coding	ENSG00000170011	MYRIP	1084	785	9.86805	0.465	0.465	0.586253	0.998586	no	2	0	0	50	240	7.17991	-2.263	2.263	0.00450171	0.0710063	no	2	1	0	785	1084	240	50	262	652	1441	2714	381	436	803	424	41	121	372	63	52	33	51
ENSMUSG00000073988	Ttpa	tocopherol (alpha) transfer protein [Source:MGI Symbol;Acc:MGI:1354168]	4:20007938-20030785	protein_coding	ENSG00000137561	TTPA	70	47	5.87036	0.578	0.578	0.618135	0.998586	no	1	0	0	3	10	2.70044	-1.661	1.661	0.146062	0.512825	no	0	1	0	47	70	10	3	7	29	104	172	17	51	38	19	0	0	22	2	4	4	3
ENSMUSG00000024479	Mal2	mal, T cell differentiation protein 2 [Source:MGI Symbol;Acc:MGI:2146021]	15:54571192-54602847	protein_coding	ENSG00000147676	MAL2	211	152	7.50383	0.474	0.474	0.653259	0.998586	no	2	0	0	10	56	5.04439	-2.537	2.537	0.0110597	0.124151	no	1	1	0	152	211	56	10	79	131	246	501	50	129	164	90	14	7	114	7	11	9	12
ENSMUSG00000055407	Map6	microtubule-associated protein 6 [Source:MGI Symbol;Acc:MGI:1201690]	7:99267447-99337137	protein_coding	ENSG00000171533	MAP6	334	261	8.21675	0.356	0.356	0.66532	0.998586	no	2	0	0	15	92	5.74147	-2.585	2.585	0.000913793	0.0260806	yes	1	1	1	261	334	92	15	136	258	390	767	134	148	289	125	20	32	193	14	15	23	9
ENSMUSG00000047907	Tshz2	teashirt zinc finger family member 2 [Source:MGI Symbol;Acc:MGI:2153084]	2:169633013-170071816	protein_coding	ENSG00000182463	TSHZ2	996	654	9.68825	0.607	0.607	0.547477	0.998586	no	2	0	0	46	229	7.10329	-2.315	2.315	0.01376	0.140442	no	1	1	0	654	996	229	46	215	515	1231	2484	336	522	640	531	60	0	324	38	73	29	43
ENSMUSG00000019831	Wasf1	WAS protein family, member 1 [Source:MGI Symbol;Acc:MGI:1890563]	10:40883475-40938570	protein_coding	ENSG00000112290	WASF1	260	189	7.81057	0.455	0.455	0.679394	0.998586	no	2	0	0	12	85	5.59991	-2.826	2.826	0.00642913	0.0888169	no	1	1	0	189	260	85	12	103	125	340	581	80	188	189	138	22	20	161	11	15	2	20
ENSMUSG00000037605	Adgrl3	adhesion G protein-coupled receptor L3 [Source:MGI Symbol;Acc:MGI:2441950]	5:81020138-81825133	protein_coding	ENSG00000150471	ADGRL3	384	252	8.31288	0.603	0.603	0.534929	0.998586	no	2	0	0	18	111	6.01123	-2.646	2.646	0.00376673	0.0634107	no	1	1	0	252	384	111	18	89	198	470	1026	130	167	211	244	20	13	167	11	37	9	13
ENSMUSG00000031428	Zcchc18	zinc finger, CCHC domain containing 18 [Source:MGI Symbol;Acc:MGI:1914245]	X:136993155-136998472	protein_coding	<none>	<none>	454	320	8.59619	0.503	0.503	0.571948	0.998586	no	2	0	0	21	146	6.3837	-2.8	2.8	0.000801748	0.0241579	yes	1	1	1	320	454	146	21	153	285	523	1076	116	261	362	290	50	40	206	22	31	21	10
ENSMUSG00000031255	Sytl4	synaptotagmin-like 4 [Source:MGI Symbol;Acc:MGI:1351606]	X:133936385-133981812	protein_coding	ENSG00000102362	SYTL4	210	144	7.46761	0.542	0.542	0.602008	0.998586	no	2	0	0	10	37	4.55459	-1.908	1.908	0.0531881	0.305942	no	0	1	0	144	210	37	10	24	157	252	502	58	119	161	31	3	55	58	7	18	4	10
ENSMUSG00000044628	Rnf208	ring finger protein 208 [Source:MGI Symbol;Acc:MGI:1916096]	2:25242255-25244262	protein_coding	ENSG00000212864	RNF208	377	203	8.17991	0.893	0.893	0.394266	0.998586	no	2	0	0	18	70	5.45943	-1.988	1.988	0.0432728	0.272414	no	1	1	0	203	377	70	18	109	191	309	955	103	211	239	131	28	0	119	15	21	17	17
ENSMUSG00000037138	Aff3	AF4/FMR2 family, member 3 [Source:MGI Symbol;Acc:MGI:106927]	1:38177326-38664955	protein_coding	ENSG00000144218	AFF3	226	136	7.49985	0.734	0.734	0.465397	0.998586	no	2	0	0	10	42	4.70044	-2.018	2.018	0.0343924	0.238542	no	0	1	0	136	226	42	10	64	104	241	630	80	111	84	28	18	32	92	20	9	8	5
ENSMUSG00000020704	Asic2	acid-sensing (proton-gated) ion channel 2 [Source:MGI Symbol;Acc:MGI:1100867]	11:80880169-81968457	protein_coding	ENSG00000108684	ASIC2	164	150	7.29462	0.133	0.133	0.900274	0.999666	no	2	0	0	8	33	4.35755	-2.104	2.104	0.0379532	0.252185	no	0	1	0	150	164	33	8	35	138	277	404	79	88	87	28	14	0	90	12	9	6	3
ENSMUSG00000021373	Cap2	CAP, adenylate cyclase-associated protein, 2 (yeast) [Source:MGI Symbol;Acc:MGI:1914502]	13:46501848-46650281	protein_coding	ENSG00000112186	CAP2	454	315	8.58684	0.53	0.53	0.583867	0.998586	no	2	0	0	21	115	6.08746	-2.44	2.44	0.00715551	0.0946852	no	1	1	0	315	454	115	21	120	290	535	1101	128	267	322	150	39	54	218	16	32	15	22
ENSMUSG00000027612	Mmp24	matrix metallopeptidase 24 [Source:MGI Symbol;Acc:MGI:1341867]	2:155775342-155818366	protein_coding	ENSG00000125966	MMP24	214	194	7.67243	0.14	0.14	0.896688	0.999666	no	2	0	0	10	50	4.90689	-2.337	2.337	0.021998	0.185284	no	1	1	0	194	214	50	10	68	173	342	517	67	133	140	79	13	0	110	3	16	7	13
ENSMUSG00000002688	Prkd1	protein kinase D1 [Source:MGI Symbol;Acc:MGI:99879]	12:50341231-50649098	protein_coding	ENSG00000184304	PRKD1	145	68	6.73471	1.092	1.092	0.267802	0.998586	no	2	1	0	7	25	4	-1.868	1.868	0.0489378	0.292902	no	0	1	0	68	145	25	7	23	54	128	339	31	102	109	58	5	0	37	1	10	9	7
ENSMUSG00000074457	S100a16	S100 calcium binding protein A16 [Source:MGI Symbol;Acc:MGI:1915110]	3:90537254-90543151	protein_coding	ENSG00000188643	S100A16	967	650	9.6591	0.574	0.574	0.513124	0.998586	no	2	0	0	52	340	7.61471	-2.699	2.699	0.000961913	0.0267863	yes	2	1	1	650	967	340	52	355	568	1026	1915	299	687	966	812	67	134	346	39	67	60	43
ENSMUSG00000047181	Samd14	sterile alpha motif domain containing 14 [Source:MGI Symbol;Acc:MGI:2384945]	11:95009879-95026087	protein_coding	ENSG00000167100	SAMD14	657	423	9.07682	0.634	0.634	0.518921	0.998586	no	2	0	0	31	102	6.05528	-1.715	1.715	0.0617007	0.330582	no	1	1	0	423	657	102	31	174	353	743	1589	166	370	502	124	35	34	214	39	31	22	32
ENSMUSG00000013367	Iglon5	IgLON family member 5 [Source:MGI Symbol;Acc:MGI:2686277]	7:43472904-43490075	protein_coding	ENSG00000142549	IGLON5	116	81	6.62205	0.514	0.514	0.615736	0.998586	no	2	0	0	5	20	3.64386	-1.923	1.923	0.0526829	0.304557	no	0	1	0	81	116	20	5	31	88	124	280	46	58	79	25	7	3	47	7	4	6	4
ENSMUSG00000031872	Bean1	brain expressed, associated with Nedd4, 1 [Source:MGI Symbol;Acc:MGI:1929597]	8:104170442-104219122	protein_coding	ENSG00000166546	BEAN1	127	76	6.66534	0.728	0.728	0.500691	0.998586	no	2	0	0	6	16	3.45943	-1.423	1.423	0.172357	0.553253	no	0	1	0	76	127	16	6	40	42	147	261	23	82	142	25	7	0	32	8	9	5	2
ENSMUSG00000054034	Tceal5	transcription elongation factor A (SII)-like 5 [Source:MGI Symbol;Acc:MGI:3036236]	X:136200948-136203876	protein_coding	<none>	<none>	122	94	6.75489	0.37	0.37	0.749322	0.998586	no	2	0	0	6	44	4.64386	-2.929	2.929	0.00806663	0.102693	no	0	1	0	94	122	44	6	31	87	164	287	27	74	98	62	7	0	106	1	6	8	8
ENSMUSG00000027457	Snph	syntaphilin [Source:MGI Symbol;Acc:MGI:2139270]	2:151590549-151632593	protein_coding	ENSG00000101298	SNPH	3414	2622	11.5594	0.381	0.381	0.646875	0.998586	no	2	0	0	162	875	9.0182	-2.432	2.432	0.00161492	0.0371879	yes	2	1	1	2622	3414	875	162	1001	2227	4637	8344	1279	1782	2250	859	474	638	1530	184	201	135	128
ENSMUSG00000021268	Meg3	maternally expressed 3 [Source:MGI Symbol;Acc:MGI:1202886]	12:109541001-109571726	lincRNA	<none>	<none>	114	22	6.08746	2.349	2.349	0.0526013	0.998586	no	1	1	0	6	15	3.39232	-1.493	1.493	0.196423	0.582564	no	0	1	0	22	114	15	6	6	12	49	395	4	11	47	34	3	0	24	3	10	0	9
ENSMUSG00000031284	Pak3	p21 (RAC1) activated kinase 3 [Source:MGI Symbol;Acc:MGI:1339656]	X:143518591-143797796	protein_coding	ENSG00000077264	PAK3	157	163	7.32193	-0.055	0.055	0.955251	0.999666	no	2	0	0	8	60	5.08746	-3.005	3.005	0.00124723	0.0321256	yes	1	1	1	163	157	60	8	78	135	277	409	39	93	88	69	26	45	100	7	6	14	4
ENSMUSG00000041754	Trem3	triggering receptor expressed on myeloid cells 3 [Source:MGI Symbol;Acc:MGI:1930003]	17:48247777-48258841	protein_coding	<none>	<none>	45	6	4.67243	2.837	2.837	0.00598379	0.662609	no	0	1	0	110	5	5.84549	4.394	4.394	3.93964e-06	0.000649874	yes	1	1	1	6	45	5	110	10	1	8	5	25	66	84	0	12	1	7	48	308	15	68
ENSMUSG00000115263	Gm5089	predicted gene 5089 [Source:MGI Symbol;Acc:MGI:3644731]	14:122365239-122406743	antisense	<none>	<none>	82	43	5.96578	0.93	0.93	0.337293	0.998586	no	1	0	0	4	15	3.24793	-1.955	1.955	0.0418434	0.266519	no	0	1	0	43	82	15	4	21	39	69	201	17	55	53	31	5	0	24	3	3	2	7
ENSMUSG00000026090	2010300C02Rik	RIKEN cDNA 2010300C02 gene [Source:MGI Symbol;Acc:MGI:1919347]	1:37611677-37720085	protein_coding	ENSG00000196872	KIAA1211L	753	533	9.32867	0.497	0.497	0.585272	0.998586	no	2	0	0	36	215	6.97154	-2.578	2.578	0.00244666	0.0488454	yes	1	1	1	533	753	215	36	251	445	903	1932	275	405	399	366	71	54	369	40	44	35	25
ENSMUSG00000029153	Ociad2	OCIA domain containing 2 [Source:MGI Symbol;Acc:MGI:1916377]	5:73322199-73341028	protein_coding	ENSG00000145247	OCIAD2	374	247	8.27845	0.603	0.603	0.527185	0.998586	no	2	0	0	18	116	6.06609	-2.694	2.694	0.00263247	0.0510878	no	1	1	0	247	374	116	18	125	244	372	862	100	198	338	249	31	0	183	16	28	10	17
ENSMUSG00000042216	Sgsm1	small G protein signaling modulator 1 [Source:MGI Symbol;Acc:MGI:107320]	5:113243220-113310786	protein_coding	ENSG00000167037	SGSM1	314	213	8.04166	0.562	0.562	0.59098	0.998586	no	2	0	0	15	66	5.33985	-2.136	2.136	0.0299216	0.220874	no	1	1	0	213	314	66	15	79	183	378	753	74	154	277	95	15	0	154	15	18	18	10
ENSMUSG00000001802	Lrp3	low density lipoprotein receptor-related protein 3 [Source:MGI Symbol;Acc:MGI:3584516]	7:35200027-35215498	protein_coding	ENSG00000130881	LRP3	252	195	7.80413	0.366	0.366	0.721836	0.998586	no	2	0	0	12	72	5.39232	-2.567	2.567	0.00810698	0.103136	no	1	1	0	195	252	72	12	84	168	334	635	80	123	171	120	9	19	138	18	15	4	12
ENSMUSG00000026156	B3gat2	beta-1,3-glucuronyltransferase 2 (glucuronosyltransferase S) [Source:MGI Symbol;Acc:MGI:2389490]	1:23761753-23849158	protein_coding	ENSG00000112309	B3GAT2	138	80	6.76818	0.783	0.783	0.363399	0.998586	no	2	0	0	6	28	4.08746	-2.075	2.075	0.013485	0.13925	no	0	1	0	80	138	28	6	36	38	166	365	44	68	74	27	20	45	19	5	7	9	5
ENSMUSG00000004187	Kifc2	kinesin family member C2 [Source:MGI Symbol;Acc:MGI:109187]	15:76659858-76668196	protein_coding	ENSG00000167702	KIFC2	5640	4439	12.2991	0.345	0.345	0.696067	0.998586	no	2	0	0	270	1186	9.50779	-2.132	2.132	0.00930807	0.112535	no	2	1	0	4439	5640	1186	270	1612	3710	7995	14888	1690	2550	3432	1576	356	371	2440	288	340	246	208
ENSMUSG00000053025	Sv2b	synaptic vesicle glycoprotein 2 b [Source:MGI Symbol;Acc:MGI:1927338]	7:75114894-75309262	protein_coding	ENSG00000185518	SV2B	250	180	7.74819	0.478	0.478	0.652084	0.998586	no	2	0	0	12	64	5.24793	-2.409	2.409	0.015947	0.154048	no	1	1	0	180	250	64	12	97	148	294	641	69	154	138	44	18	0	193	14	15	15	5
ENSMUSG00000061751	Kalrn	kalirin, RhoGEF kinase [Source:MGI Symbol;Acc:MGI:2685385]	16:33969073-34573532	protein_coding	ENSG00000160145	KALRN	1756	1141	10.5003	0.622	0.622	0.486865	0.998586	no	2	0	0	84	389	7.8857	-2.204	2.204	0.00804257	0.102537	no	2	1	0	1141	1756	389	84	408	998	2017	4737	599	793	897	423	117	86	930	90	98	79	70
ENSMUSG00000015090	Ptgds	prostaglandin D2 synthase (brain) [Source:MGI Symbol;Acc:MGI:99261]	2:25466709-25470046	protein_coding	<none>	<none>	2455	1687	11.0161	0.541	0.541	0.540527	0.998586	no	2	0	0	118	948	9.05799	-3.004	3.004	0.00025211	0.0124231	yes	2	1	1	1687	2455	948	118	1914	1141	2006	2772	948	2672	3427	2373	199	123	1097	179	152	72	70	PC2 pattern
ENSMUSG00000042750	Bex2	brain expressed X-linked 2 [Source:MGI Symbol;Acc:MGI:1338017]	X:136066564-136068236	protein_coding	<none>	<none>	539	434	8.9263	0.312	0.312	0.749047	0.998586	no	2	0	0	26	198	6.80735	-2.932	2.932	0.00130761	0.0328749	yes	1	1	1	434	539	198	26	176	456	670	1250	146	320	439	380	51	34	328	20	28	27	29
ENSMUSG00000025932	Eya1	EYA transcriptional coactivator and phosphatase 1 [Source:MGI Symbol;Acc:MGI:109344]	1:14168954-14310235	protein_coding	ENSG00000104313	EYA1	60	52	5.80735	0.216	0.216	0.83069	0.998586	no	2	0	0	3	8	2.45943	-1.482	1.482	0.147618	0.515406	no	0	1	0	52	60	8	3	13	59	84	127	23	46	46	4	9	0	19	2	7	0	2
ENSMUSG00000039601	Rcan2	regulator of calcineurin 2 [Source:MGI Symbol;Acc:MGI:1858219]	17:43801351-44039516	protein_coding	ENSG00000172348	RCAN2	1385	1302	10.3918	0.089	0.089	0.916974	0.999666	no	2	0	0	68	940	8.97728	-3.782	3.782	2.08424e-06	0.000422504	yes	2	1	1	1302	1385	940	68	1010	1173	1723	2371	656	1197	1317	1900	204	369	1285	55	65	49	104
ENSMUSG00000039716	Dock3	dedicator of cyto-kinesis 3 [Source:MGI Symbol;Acc:MGI:2429763]	9:106892825-107231909	protein_coding	ENSG00000088538	DOCK3	513	372	8.78953	0.463	0.463	0.653519	0.998586	no	2	0	0	25	153	6.47573	-2.617	2.617	0.006577	0.0899657	no	1	1	0	372	513	153	25	190	285	642	1437	142	281	192	165	38	29	380	16	24	33	26
ENSMUSG00000041658	Rragb	Ras-related GTP binding B [Source:MGI Symbol;Acc:MGI:3038613]	X:153139981-153171943	protein_coding	ENSG00000083750	RRAGB	202	128	7.36632	0.66	0.66	0.508415	0.998586	no	2	0	0	10	51	4.93074	-2.365	2.365	0.0125939	0.133884	no	1	1	0	128	202	51	10	75	99	210	445	68	98	199	122	9	0	72	11	18	5	5
ENSMUSG00000029436	Mmp17	matrix metallopeptidase 17 [Source:MGI Symbol;Acc:MGI:1346076]	5:129584169-129611099	protein_coding	ENSG00000198598	MMP17	279	189	7.87036	0.561	0.561	0.58371	0.998586	no	2	0	0	14	64	5.2854	-2.239	2.239	0.0202481	0.177776	no	1	1	0	189	279	64	14	94	155	317	646	79	162	229	98	14	0	145	9	22	3	21
ENSMUSG00000000416	Cttnbp2	cortactin binding protein 2 [Source:MGI Symbol;Acc:MGI:1353467]	6:18366478-18514843	protein_coding	ENSG00000077063	CTTNBP2	124	104	6.83289	0.256	0.256	0.790293	0.998586	no	2	0	0	6	68	5.20945	-3.486	3.486	0.000171177	0.00981152	yes	1	1	1	104	124	68	6	92	88	132	233	53	90	121	102	13	12	145	7	10	6	1
ENSMUSG00000050556	Kcnb1	potassium voltage gated channel, Shab-related subfamily, member 1 [Source:MGI Symbol;Acc:MGI:96666]	2:167095969-167190155	protein_coding	ENSG00000158445	KCNB1	495	385	8.78136	0.363	0.363	0.666958	0.998586	no	2	0	0	24	132	6.2854	-2.456	2.456	0.00191931	0.0413724	yes	1	1	1	385	495	132	24	128	299	728	1300	154	227	300	120	48	65	296	26	22	12	36
ENSMUSG00000063919	Srrm4	serine/arginine repetitive matrix 4 [Source:MGI Symbol;Acc:MGI:1916205]	5:116439275-116591817	protein_coding	ENSG00000139767	SRRM4	122	67	6.56224	0.859	0.859	0.397477	0.998586	no	2	0	0	6	30	4.16993	-2.354	2.354	0.0161101	0.154871	no	0	1	0	67	122	30	6	20	57	124	344	46	45	51	36	2	15	68	5	13	5	1
ENSMUSG00000040003	Magi2	membrane associated guanylate kinase, WW and PDZ domain containing 2 [Source:MGI Symbol;Acc:MGI:1354953]	5:19227036-20704792	protein_coding	ENSG00000187391	MAGI2	422	242	8.37504	0.801	0.801	0.408522	0.998586	no	2	0	0	20	139	6.31288	-2.753	2.753	0.00242731	0.0486363	yes	1	1	1	242	422	139	20	126	170	431	1017	147	235	288	211	27	36	283	27	21	18	16
ENSMUSG00000067786	Nnat	neuronatin [Source:MGI Symbol;Acc:MGI:104716]	2:157560078-157562522	protein_coding	<none>	<none>	2059	1146	10.6461	0.845	0.845	0.383263	0.998586	no	2	0	0	101	588	8.42836	-2.543	2.543	0.00470463	0.0730872	no	2	1	0	1146	2059	588	101	486	1071	1881	5464	470	805	1497	1641	120	72	520	106	165	69	63	PC2 pattern
ENSMUSG00000025964	Adam23	a disintegrin and metallopeptidase domain 23 [Source:MGI Symbol;Acc:MGI:1345162]	1:63445891-63596276	protein_coding	ENSG00000114948	ADAM23	311	215	8.03892	0.531	0.531	0.567126	0.998586	no	2	0	0	16	74	5.49185	-2.28	2.28	0.00927711	0.112359	no	1	1	0	215	311	74	16	101	173	372	939	86	110	110	121	16	7	153	12	19	16	15
ENSMUSG00000048040	Arxes2	adipocyte-related X-chromosome expressed sequence 2 [Source:MGI Symbol;Acc:MGI:1924226]	X:135993824-135995355	protein_coding	<none>	<none>	164	83	6.94837	0.974	0.974	0.374641	0.998586	no	2	0	0	8	25	4.04439	-1.632	1.632	0.11821	0.460558	no	0	1	0	83	164	25	8	39	75	135	352	19	144	139	62	7	0	31	5	6	10	11
ENSMUSG00000005045	Chd5	chromodomain helicase DNA binding protein 5 [Source:MGI Symbol;Acc:MGI:3036258]	4:152338651-152390194	protein_coding	ENSG00000116254	CHD5	1366	1002	10.2095	0.446	0.446	0.629783	0.998586	no	2	0	0	67	384	7.81698	-2.517	2.517	0.0034577	0.0603084	no	2	1	0	1002	1366	384	67	332	848	1827	3627	399	646	790	504	103	110	818	68	74	56	70
ENSMUSG00000029095	Ablim2	actin-binding LIM protein 2 [Source:MGI Symbol;Acc:MGI:2385758]	5:35757880-35884973	protein_coding	ENSG00000163995	ABLIM2	425	317	8.53528	0.422	0.422	0.631105	0.998586	no	2	0	0	21	136	6.29462	-2.702	2.702	0.00107105	0.0290362	yes	1	1	1	317	425	136	21	212	237	502	1033	146	234	287	167	40	53	283	28	29	18	9
ENSMUSG00000061576	Dpp6	dipeptidylpeptidase 6 [Source:MGI Symbol;Acc:MGI:94921]	5:26817203-27727505	protein_coding	ENSG00000130226	DPP6	280	223	7.97441	0.325	0.325	0.755477	0.998586	no	2	0	0	14	66	5.32193	-2.253	2.253	0.0219049	0.18482	no	1	1	0	223	280	66	14	90	167	412	692	80	153	193	107	14	5	136	9	18	10	18
ENSMUSG00000046480	Scn4b	sodium channel, type IV, beta [Source:MGI Symbol;Acc:MGI:2687406]	9:45138395-45154152	protein_coding	ENSG00000177098	SCN4B	218	155	7.54303	0.485	0.485	0.621044	0.998586	no	2	0	0	10	46	4.80735	-2.106	2.106	0.0237729	0.193521	no	0	1	0	155	218	46	10	85	158	223	419	96	144	211	28	5	22	129	9	12	2	19
ENSMUSG00000055733	Nap1l3	nucleosome assembly protein 1-like 3 [Source:MGI Symbol;Acc:MGI:1859565]	X:122394565-122397401	protein_coding	ENSG00000186310	NAP1L3	87	66	6.25739	0.401	0.401	0.679874	0.998586	no	2	0	0	4	19	3.52356	-2.102	2.102	0.0280525	0.211973	no	0	1	0	66	87	19	4	52	59	88	141	39	66	103	41	9	0	25	5	5	5	3
ENSMUSG00000024059	Clip4	CAP-GLY domain containing linker protein family, member 4 [Source:MGI Symbol;Acc:MGI:1919100]	17:71768473-71864273	protein_coding	ENSG00000115295	CLIP4	227	137	7.50779	0.726	0.726	0.465003	0.998586	no	2	0	0	11	68	5.30378	-2.583	2.583	0.00600333	0.0853835	no	1	1	0	137	227	68	11	45	134	233	548	51	145	165	141	18	0	111	9	15	20	1
ENSMUSG00000038357	Camp	cathelicidin antimicrobial peptide [Source:MGI Symbol;Acc:MGI:108443]	9:109847379-109849617	protein_coding	ENSG00000164047	CAMP	828	259	9.08614	1.674	1.674	0.0744621	0.998586	no	2	1	0	3542	194	10.8673	4.186	4.186	1.44187e-06	0.000324186	yes	2	1	1	259	828	194	3542	226	325	227	179	731	1111	1290	45	414	220	99	775	11356	206	1832
ENSMUSG00000041272	Tox	thymocyte selection-associated high mobility group box [Source:MGI Symbol;Acc:MGI:2181659]	4:6686353-6991557	protein_coding	ENSG00000198846	TOX	78	54	6.04439	0.542	0.542	0.604629	0.998586	no	2	0	0	4	16	3.32193	-1.997	1.997	0.0521605	0.303372	no	0	1	0	54	78	16	4	11	33	117	180	27	54	51	20	7	0	35	5	4	4	2
ENSMUSG00000020297	Nsg2	neuron specific gene family member 2 [Source:MGI Symbol;Acc:MGI:1202070]	11:32000463-32059202	protein_coding	ENSG00000170091	NSG2	1074	847	9.90764	0.342	0.342	0.737888	0.998586	no	2	0	0	53	325	7.56224	-2.61	2.61	0.00605939	0.0857789	no	2	1	0	847	1074	325	53	334	867	1340	2406	307	695	886	521	94	69	617	46	62	37	68
ENSMUSG00000050071	Bex1	brain expressed X-linked 1 [Source:MGI Symbol;Acc:MGI:1328321]	X:136213972-136215513	protein_coding	<none>	<none>	151	116	7.0607	0.381	0.381	0.726606	0.998586	no	2	0	0	8	63	5.14975	-3.069	3.069	0.00301522	0.0552649	no	1	1	0	116	151	63	8	66	114	169	354	49	75	127	145	16	5	87	4	5	12	9
ENSMUSG00000003974	Grm3	glutamate receptor, metabotropic 3 [Source:MGI Symbol;Acc:MGI:1351340]	5:9485541-9725170	protein_coding	ENSG00000198822	GRM3	769	418	9.2131	0.879	0.879	0.352196	0.998586	no	2	0	0	38	138	6.45943	-1.854	1.854	0.0353871	0.242602	no	1	1	0	418	769	138	38	188	285	781	1941	170	348	616	259	53	22	218	32	44	39	39
ENSMUSG00000024654	Asrgl1	asparaginase like 1 [Source:MGI Symbol;Acc:MGI:1913764]	19:9109868-9135636	protein_coding	ENSG00000162174	ASRGL1	4226	2332	11.679	0.858	0.858	0.326875	0.998586	no	2	0	0	210	771	8.93811	-1.878	1.878	0.0206197	0.179902	no	2	1	0	2332	4226	771	210	681	2090	4225	10332	1180	2393	3000	1597	237	379	871	187	264	217	171
ENSMUSG00000058966	Fam57b	family with sequence similarity 57, member B [Source:MGI Symbol;Acc:MGI:1916202]	7:126797668-126830219	protein_coding	ENSG00000149926	FAM57B	322	183	7.98014	0.82	0.82	0.360778	0.998586	no	2	0	0	16	80	5.58496	-2.321	2.321	0.00613641	0.0863289	no	1	1	0	183	322	80	16	81	151	316	839	115	138	198	144	19	9	148	15	26	17	6
ENSMUSG00000030688	Stard10	START domain containing 10 [Source:MGI Symbol;Acc:MGI:1860093]	7:101317086-101346626	protein_coding	ENSG00000214530	STARD10	628	453	9.07815	0.47	0.47	0.640828	0.998586	no	2	0	0	32	141	6.43463	-2.167	2.167	0.0212153	0.182401	no	1	1	0	453	628	141	32	193	380	787	1452	162	399	500	318	33	36	177	26	50	31	19
ENSMUSG00000000567	Sox9	SRY (sex determining region Y)-box 9 [Source:MGI Symbol;Acc:MGI:98371]	11:112782224-112787760	protein_coding	ENSG00000125398	SOX9	532	286	8.67596	0.898	0.898	0.370617	0.998586	no	2	0	0	27	128	6.27612	-2.26	2.26	0.0159124	0.153847	no	1	1	0	286	532	128	27	123	188	546	1226	170	300	434	287	33	23	167	13	38	35	21
ENSMUSG00000094626	Tmem121b	transmembrane protein 121B [Source:MGI Symbol;Acc:MGI:2136977]	6:120488939-120493807	protein_coding	ENSG00000183307	TMEM121B	116	85	6.65105	0.453	0.453	0.662452	0.998586	no	2	0	0	6	30	4.16993	-2.397	2.397	0.0163554	0.1563	no	0	1	0	85	116	30	6	32	87	135	267	37	79	79	22	13	28	59	3	6	6	9
ENSMUSG00000028373	Astn2	astrotactin 2 [Source:MGI Symbol;Acc:MGI:1889277]	4:65380803-66404611	protein_coding	ENSG00000148219	ASTN2	95	69	6.35755	0.456	0.456	0.612244	0.998586	no	2	0	0	4	18	3.45943	-1.899	1.899	0.0328116	0.232922	no	0	1	0	69	95	18	4	29	54	124	221	38	46	74	19	11	0	41	4	2	6	6
ENSMUSG00000033460	Armcx1	armadillo repeat containing, X-linked 1 [Source:MGI Symbol;Acc:MGI:1925498]	X:134717963-134721917	protein_coding	ENSG00000126947	ARMCX1	266	202	7.87036	0.399	0.399	0.630049	0.998586	no	2	0	0	14	66	5.32193	-2.302	2.302	0.0035082	0.0606997	no	1	1	0	202	266	66	14	91	186	329	599	93	201	172	64	18	26	157	5	17	18	15
ENSMUSG00000074415	3110039I08Rik	RIKEN cDNA 3110039I08 gene [Source:MGI Symbol;Acc:MGI:1920394]	9:41327077-41716994	processed_transcript	<none>	<none>	189	132	7.32643	0.515	0.515	0.620762	0.998586	no	2	0	0	10	58	5.08746	-2.614	2.614	0.0080413	0.102537	no	1	1	0	132	189	58	10	28	140	229	530	40	99	88	76	9	23	125	8	18	5	8
ENSMUSG00000025666	Tmem47	transmembrane protein 47 [Source:MGI Symbol;Acc:MGI:2177570]	X:81070698-81097872	protein_coding	ENSG00000147027	TMEM47	1780	1042	10.4625	0.772	0.772	0.396333	0.998586	no	2	0	0	90	300	7.60733	-1.736	1.736	0.0400766	0.259857	no	2	1	0	1042	1780	300	90	376	897	1853	4523	467	979	1149	629	87	60	424	64	111	82	103
ENSMUSG00000028517	Plpp3	phospholipid phosphatase 3 [Source:MGI Symbol;Acc:MGI:1915166]	4:105157347-105232764	protein_coding	<none>	<none>	4690	2658	11.8431	0.819	0.819	0.352157	0.998586	no	2	0	0	238	790	9.00562	-1.735	1.735	0.0335412	0.235357	no	2	1	0	2658	4690	790	238	890	2257	4826	12109	1242	2068	3340	1423	249	377	1111	226	263	228	233	PC2 pattern
ENSMUSG00000063428	Ddo	D-aspartate oxidase [Source:MGI Symbol;Acc:MGI:1925528]	10:40630011-40681847	protein_coding	ENSG00000203797	DDO	128	63	6.57743	1.007	1.007	0.281316	0.998586	no	2	1	0	6	28	4.08746	-2.112	2.112	0.0194828	0.173696	no	0	1	0	63	128	28	6	24	20	146	342	34	54	81	47	7	0	58	9	9	3	5
ENSMUSG00000000202	Btbd17	BTB (POZ) domain containing 17 [Source:MGI Symbol;Acc:MGI:1919264]	11:114791217-114795945	protein_coding	ENSG00000204347	BTBD17	399	234	8.30606	0.771	0.771	0.396522	0.998586	no	2	0	0	20	65	5.40939	-1.683	1.683	0.0492736	0.294296	no	1	1	0	234	399	65	20	89	183	429	886	147	188	375	151	36	22	51	26	14	14	27
ENSMUSG00000020331	Hcn2	hyperpolarization-activated, cyclic nucleotide-gated K+ 2 [Source:MGI Symbol;Acc:MGI:1298210]	10:79716634-79736108	protein_coding	ENSG00000099822	HCN2	1650	1142	10.4471	0.53	0.53	0.517426	0.998586	no	2	0	0	84	485	8.15228	-2.527	2.527	0.000905996	0.0259723	yes	2	1	1	1142	1650	485	84	616	953	1858	3229	614	1264	1491	665	192	132	950	106	110	58	63
ENSMUSG00000015829	Tnr	tenascin R [Source:MGI Symbol;Acc:MGI:99516]	1:159523769-159931729	protein_coding	ENSG00000116147	TNR	197	122	7.31741	0.687	0.687	0.541411	0.998586	no	2	0	0	10	93	5.6865	-3.215	3.215	0.00241563	0.0486248	yes	1	1	1	122	197	93	10	62	105	200	521	51	91	126	43	14	0	316	6	16	6	12
ENSMUSG00000027500	Stmn2	stathmin-like 2 [Source:MGI Symbol;Acc:MGI:98241]	3:8509360-8561606	protein_coding	ENSG00000104435	STMN2	763	595	9.40727	0.359	0.359	0.68737	0.998586	no	2	0	0	39	219	7.01123	-2.489	2.489	0.00277722	0.0527915	no	1	1	0	595	763	219	39	280	604	901	1642	239	522	648	346	54	91	385	28	36	49	43
ENSMUSG00000036306	Lzts1	leucine zipper, putative tumor suppressor 1 [Source:MGI Symbol;Acc:MGI:2684762]	8:69132669-69184225	protein_coding	ENSG00000061337	LZTS1	434	290	8.49985	0.583	0.583	0.566134	0.998586	no	2	0	0	22	129	6.2384	-2.54	2.54	0.00759534	0.0988345	no	1	1	0	290	434	129	22	129	246	495	1040	145	269	284	174	56	21	265	22	22	23	22
ENSMUSG00000049670	Morn4	MORN repeat containing 4 [Source:MGI Symbol;Acc:MGI:2449568]	19:42074939-42086357	protein_coding	ENSG00000171160	MORN4	488	307	8.63481	0.668	0.668	0.467296	0.998586	no	2	0	0	25	94	5.89482	-1.91	1.91	0.0265216	0.205102	no	1	1	0	307	488	94	25	126	281	514	1192	146	257	356	96	30	12	237	37	22	18	23
ENSMUSG00000024304	Cdh2	cadherin 2 [Source:MGI Symbol;Acc:MGI:88355]	18:16588877-16809246	protein_coding	ENSG00000170558	CDH2	455	272	8.50581	0.742	0.742	0.461997	0.998586	no	2	0	0	23	121	6.16993	-2.377	2.377	0.0117915	0.129225	no	1	1	0	272	455	121	23	121	214	480	1140	122	266	293	262	18	9	195	21	27	19	26
ENSMUSG00000028176	Lrrc7	leucine rich repeat containing 7 [Source:MGI Symbol;Acc:MGI:2676665]	3:158082891-158562221	protein_coding	ENSG00000033122	LRRC7	112	73	6.53138	0.631	0.631	0.519086	0.998586	no	2	0	0	6	35	4.35755	-2.609	2.609	0.00578526	0.0837249	no	0	1	0	73	112	35	6	26	73	119	337	15	43	55	42	11	9	79	5	6	8	4
ENSMUSG00000041261	Car8	carbonic anhydrase 8 [Source:MGI Symbol;Acc:MGI:88253]	4:8143362-8239041	protein_coding	ENSG00000178538	CA8	214	106	7.32193	1.01	1.01	0.360347	0.998586	no	2	1	0	11	21	4	-0.936	0.936	0.371387	0.748877	no	0	0	0	106	214	21	11	45	95	178	584	47	89	135	40	10	0	34	7	12	12	13
ENSMUSG00000023495	Pcbp4	poly(rC) binding protein 4 [Source:MGI Symbol;Acc:MGI:1890471]	9:106453291-106464012	protein_coding	ENSG00000090097	PCBP4	1638	1150	10.445	0.509	0.509	0.547817	0.998586	no	2	0	0	84	538	8.28077	-2.673	2.673	0.000692062	0.0219617	yes	2	1	1	1150	1638	538	84	685	920	1846	3845	510	911	1284	1113	129	125	784	80	103	86	69
ENSMUSG00000021130	Galnt16	polypeptide N-acetylgalactosaminyltransferase 16 [Source:MGI Symbol;Acc:MGI:1917754]	12:80518277-80630972	protein_coding	ENSG00000100626	GALNT16	466	358	8.6865	0.379	0.379	0.653236	0.998586	no	2	0	0	24	143	6.3837	-2.57	2.57	0.00117191	0.030826	yes	1	1	1	358	466	143	24	162	273	640	1146	132	260	327	316	42	5	209	32	28	23	12
ENSMUSG00000087143	A830082K12Rik	RIKEN cDNA A830082K12 gene [Source:MGI Symbol;Acc:MGI:2443527]	13:78198017-78279391	antisense	<none>	<none>	124	88	6.72792	0.498	0.498	0.629208	0.998586	no	2	0	0	6	37	4.42626	-2.538	2.538	0.0103193	0.119848	no	0	1	0	88	124	37	6	26	84	154	299	42	87	69	107	6	0	36	2	15	4	5
ENSMUSG00000037771	Slc32a1	solute carrier family 32 (GABA vesicular transporter), member 1 [Source:MGI Symbol;Acc:MGI:1194488]	2:158610767-158615748	protein_coding	ENSG00000101438	SLC32A1	130	117	6.94837	0.161	0.161	0.884225	0.998586	no	2	0	0	7	34	4.35755	-2.358	2.358	0.0258787	0.202464	no	0	1	0	117	130	34	7	61	66	223	323	35	83	81	77	6	0	55	6	13	6	2
ENSMUSG00000066129	Kndc1	kinase non-catalytic C-lobe domain (KIND) containing 1 [Source:MGI Symbol;Acc:MGI:1923734]	7:139894696-139941537	protein_coding	ENSG00000171798	KNDC1	235	250	7.92184	-0.089	0.089	0.928813	0.999666	no	2	0	0	12	171	6.5157	-3.809	3.809	4.70521e-05	0.00412126	yes	1	1	1	250	235	171	12	202	162	386	382	86	215	258	362	22	9	292	15	15	16	3
ENSMUSG00000034573	Ptpn13	protein tyrosine phosphatase, non-receptor type 13 [Source:MGI Symbol;Acc:MGI:103293]	5:103425192-103598303	protein_coding	ENSG00000163629	PTPN13	216	119	7.38802	0.864	0.864	0.382837	0.998586	no	2	0	0	11	52	4.97728	-2.213	2.213	0.0182969	0.166893	no	1	1	0	119	216	52	11	37	107	212	601	39	103	122	78	20	23	88	13	12	4	16
ENSMUSG00000004552	Ctse	cathepsin E [Source:MGI Symbol;Acc:MGI:107361]	1:131638306-131675505	protein_coding	ENSG00000196188	CTSE	235	39	7.09803	2.589	2.589	0.000148281	0.0592789	no	1	1	0	1412	297	9.73894	2.249	2.249	0.000294384	0.0133635	yes	2	1	1	39	235	297	1412	37	48	33	139	202	313	287	253	225	286	424	656	2451	1492	1049
ENSMUSG00000032875	Arhgef17	Rho guanine nucleotide exchange factor (GEF) 17 [Source:MGI Symbol;Acc:MGI:2673002]	7:100869752-100932107	protein_coding	ENSG00000110237	ARHGEF17	1104	691	9.80977	0.675	0.675	0.434998	0.998586	no	2	0	0	57	268	7.3443	-2.221	2.221	0.0058561	0.0843738	no	2	1	0	691	1104	268	57	286	565	1222	2713	415	577	709	269	60	86	656	46	79	23	81
ENSMUSG00000039313	Minar1	membrane integral NOTCH2 associated receptor 1 [Source:MGI Symbol;Acc:MGI:2667167]	9:89587216-89623125	protein_coding	ENSG00000169330	MINAR1	68	79	6.19967	-0.222	0.222	0.669286	0.998586	no	2	0	0	570	607	9.2009	-0.091	0.091	0.846067	0.95803	no	2	0	0	79	68	607	570	62	102	74	97	77	52	47	464	227	689	1049	405	653	807	415
ENSMUSG00000015476	Prrt1	proline-rich transmembrane protein 1 [Source:MGI Symbol;Acc:MGI:1932118]	17:34629533-34633126	protein_coding	ENSG00000204314	PRRT1	274	186	7.84549	0.555	0.555	0.546391	0.998586	no	2	0	0	14	86	5.64386	-2.587	2.587	0.00290186	0.05426	no	1	1	0	186	274	86	14	115	135	307	576	72	181	265	136	28	41	137	15	19	7	16
ENSMUSG00000057715	A830018L16Rik	RIKEN cDNA A830018L16 gene [Source:MGI Symbol;Acc:MGI:2444149]	1:11414105-11975901	protein_coding	ENSG00000165084	C8orf34	150	105	6.99435	0.525	0.525	0.589254	0.998586	no	2	0	0	8	44	4.70044	-2.489	2.489	0.00745782	0.0974926	no	0	1	0	105	150	44	8	38	106	170	396	38	87	80	45	18	23	91	13	6	8	4
ENSMUSG00000037428	Vgf	VGF nerve growth factor inducible [Source:MGI Symbol;Acc:MGI:1343180]	5:137026392-137033351	protein_coding	ENSG00000128564	VGF	202	167	7.52748	0.269	0.269	0.798378	0.998586	no	2	0	0	10	70	5.32193	-2.738	2.738	0.00597929	0.0853343	no	1	1	0	167	202	70	10	82	135	284	506	57	122	121	122	42	28	89	15	19	6	1
ENSMUSG00000026888	Grb14	growth factor receptor bound protein 14 [Source:MGI Symbol;Acc:MGI:1355324]	2:64912476-65024987	protein_coding	ENSG00000115290	GRB14	136	129	7.04985	0.074	0.074	0.928738	0.999666	no	2	0	0	16	178	6.59991	-3.407	3.407	1.21269e-05	0.00156325	yes	1	1	1	129	136	178	16	158	97	133	118	59	167	201	235	31	25	422	11	25	8	22
ENSMUSG00000045348	Nyap1	neuronal tyrosine-phosphorylated phosphoinositide 3-kinase adaptor 1 [Source:MGI Symbol;Acc:MGI:2443880]	5:137729899-137741607	protein_coding	ENSG00000166924	NYAP1	631	403	9.01402	0.645	0.645	0.458211	0.998586	no	2	0	0	33	118	6.2384	-1.828	1.828	0.024768	0.19848	no	1	1	0	403	631	118	33	170	320	719	1606	179	296	443	153	55	65	197	30	45	31	26
ENSMUSG00000024924	Vldlr	very low density lipoprotein receptor [Source:MGI Symbol;Acc:MGI:98935]	19:27216484-27254231	protein_coding	ENSG00000147852	VLDLR	220	183	7.65464	0.269	0.269	0.797165	0.998586	no	2	0	0	14	104	5.88264	-2.957	2.957	0.00269569	0.0517994	no	1	1	0	183	220	104	14	107	150	292	490	57	151	183	106	12	6	294	8	19	16	12
ENSMUSG00000053395	Cacng8	calcium channel, voltage-dependent, gamma subunit 8 [Source:MGI Symbol;Acc:MGI:1932376]	7:3390683-3415648	protein_coding	ENSG00000142408	CACNG8	117	47	6.35755	1.318	1.318	0.230223	0.998586	no	1	1	0	6	22	3.80735	-1.813	1.813	0.0848863	0.393127	no	0	1	0	47	117	22	6	18	53	70	329	31	42	67	48	3	0	36	7	8	3	7
ENSMUSG00000042156	Dzip1	DAZ interacting protein 1 [Source:MGI Symbol;Acc:MGI:1914311]	14:118875520-118925460	protein_coding	ENSG00000134874	DZIP1	962	711	9.70822	0.437	0.437	0.668527	0.998586	no	2	0	0	51	188	6.90087	-1.897	1.897	0.0456728	0.281724	no	2	1	0	711	962	188	51	231	593	1308	2526	301	466	555	229	50	88	387	59	45	61	38
ENSMUSG00000053646	Plxnb1	plexin B1 [Source:MGI Symbol;Acc:MGI:2154238]	9:109095389-109119917	protein_coding	ENSG00000164050	PLXNB1	1770	1059	10.4661	0.742	0.742	0.404461	0.998586	no	2	0	0	93	356	7.81057	-1.931	1.931	0.0195266	0.173952	no	2	1	0	1059	1770	356	93	376	811	1989	4436	540	751	1355	585	88	76	673	88	104	59	121
ENSMUSG00000068205	Macrod2	MACRO domain containing 2 [Source:MGI Symbol;Acc:MGI:1920149]	2:140395309-142392966	protein_coding	ENSG00000172264	MACROD2	122	114	6.88264	0.087	0.087	0.920173	0.999666	no	2	0	0	6	45	4.67243	-2.812	2.812	0.000900444	0.0258696	yes	0	1	0	114	122	45	6	71	112	160	247	48	86	106	84	17	41	39	7	6	11	2
ENSMUSG00000037196	Pacrg	PARK2 co-regulated [Source:MGI Symbol;Acc:MGI:1916560]	17:10403012-10840311	protein_coding	ENSG00000112530	PACRG	100	83	6.5157	0.271	0.271	0.788117	0.998586	no	2	0	0	5	31	4.16993	-2.572	2.572	0.00842438	0.105522	no	0	1	0	83	100	31	5	35	78	135	213	22	75	90	69	14	16	26	12	4	0	5
ENSMUSG00000000794	Kcnn3	potassium intermediate/small conductance calcium-activated channel, subfamily N, member 3 [Source:MGI Symbol;Acc:MGI:2153183]	3:89520164-89675132	protein_coding	ENSG00000143603	KCNN3	178	98	7.10852	0.853	0.853	0.36105	0.998586	no	2	0	0	10	35	4.49185	-1.879	1.879	0.0352029	0.242019	no	0	1	0	98	178	35	10	34	67	194	518	35	73	86	50	7	29	53	9	10	4	15
ENSMUSG00000031775	Pllp	plasma membrane proteolipid [Source:MGI Symbol;Acc:MGI:1915051]	8:94674894-94696278	protein_coding	ENSG00000102934	PLLP	489	418	8.82496	0.226	0.226	0.792029	0.998586	no	2	0	0	31	464	7.95128	-3.913	3.913	1.02074e-06	0.000254726	yes	1	1	1	418	489	464	31	485	293	476	484	163	600	709	894	69	120	773	32	37	26	29
ENSMUSG00000027805	Pfn2	profilin 2 [Source:MGI Symbol;Acc:MGI:97550]	3:57841895-57848079	protein_coding	ENSG00000070087	PFN2	2094	1383	10.7636	0.598	0.598	0.541575	0.998586	no	2	0	0	111	476	8.19722	-2.101	2.101	0.0208161	0.180645	no	2	1	0	1383	2094	476	111	588	1259	2303	4989	528	1417	1440	894	149	103	759	75	127	123	120
ENSMUSG00000027347	Rasgrp1	RAS guanyl releasing protein 1 [Source:MGI Symbol;Acc:MGI:1314635]	2:117279993-117343001	protein_coding	ENSG00000172575	RASGRP1	588	455	9.02652	0.372	0.372	0.668419	0.998586	no	2	0	0	31	202	6.86419	-2.692	2.692	0.00091041	0.0260222	yes	1	1	1	455	588	202	31	214	399	752	1422	181	383	368	180	53	109	466	31	47	25	22
ENSMUSG00000079598	Clec2l	C-type lectin domain family 2, member L [Source:MGI Symbol;Acc:MGI:2141402]	6:38663069-38680864	protein_coding	ENSG00000236279	CLEC2L	266	177	7.79116	0.583	0.583	0.563677	0.998586	no	2	0	0	14	67	5.33985	-2.237	2.237	0.0186852	0.168894	no	1	1	0	177	266	67	14	96	165	271	648	60	136	219	127	15	36	89	9	19	19	9
ENSMUSG00000024558	Mapk4	mitogen-activated protein kinase 4 [Source:MGI Symbol;Acc:MGI:2444559]	18:73928486-74065359	protein_coding	ENSG00000141639	MAPK4	434	237	8.39017	0.872	0.872	0.377673	0.998586	no	2	0	0	23	81	5.70044	-1.8	1.8	0.0518186	0.302839	no	1	1	0	237	434	81	23	80	205	426	1112	119	199	305	119	22	18	164	25	31	9	27
ENSMUSG00000026620	Mark1	MAP/microtubule affinity regulating kinase 1 [Source:MGI Symbol;Acc:MGI:2664902]	1:184896789-184999570	protein_coding	ENSG00000116141	MARK1	458	308	8.5812	0.572	0.572	0.538259	0.998586	no	2	0	0	24	88	5.80735	-1.844	1.844	0.0343996	0.238542	no	1	1	0	308	458	88	24	120	281	522	1130	130	199	373	79	27	25	221	18	32	27	21
ENSMUSG00000021318	Gli3	GLI-Kruppel family member GLI3 [Source:MGI Symbol;Acc:MGI:95729]	13:15463235-15730026	protein_coding	ENSG00000106571	GLI3	132	90	6.79442	0.562	0.562	0.571912	0.998586	no	2	0	0	7	21	3.80735	-1.533	1.533	0.109522	0.445808	no	0	1	0	90	132	21	7	9	77	184	368	20	51	90	23	4	23	33	5	11	6	7
ENSMUSG00000027296	Itpka	inositol 1,4,5-trisphosphate 3-kinase A [Source:MGI Symbol;Acc:MGI:1333822]	2:119742337-119751263	protein_coding	ENSG00000137825	ITPKA	610	489	9.10198	0.319	0.319	0.783013	0.998586	no	2	0	0	33	176	6.70736	-2.416	2.416	0.0252393	0.200278	no	1	1	0	489	610	176	33	264	436	768	1512	156	333	440	367	35	26	274	30	30	53	18
ENSMUSG00000046447	Camk2n1	calcium/calmodulin-dependent protein kinase II inhibitor 1 [Source:MGI Symbol;Acc:MGI:1913509]	4:138454314-138460123	protein_coding	ENSG00000162545	CAMK2N1	42113	28959	15.117	0.54	0.54	0.522546	0.998586	no	2	0	0	2267	9931	12.5744	-2.131	2.131	0.0064475	0.0888463	no	2	1	0	28959	42113	9931	2267	13589	28412	44876	99101	12334	24161	32857	20453	4046	2605	12621	2113	2540	2062	2353
ENSMUSG00000071073	Lrrc73	leucine rich repeat containing 73 [Source:MGI Symbol;Acc:MGI:2684934]	17:46253531-46257315	protein_coding	ENSG00000204052	LRRC73	172	67	6.90087	1.365	1.365	0.168693	0.998586	no	2	1	0	10	23	4.04439	-1.3	1.3	0.169504	0.54835	no	0	1	0	67	172	23	10	21	47	132	374	40	135	138	29	15	16	31	9	13	14	2
ENSMUSG00000048988	Elfn1	leucine rich repeat and fibronectin type III, extracellular 1 [Source:MGI Symbol;Acc:MGI:2442479]	5:139907943-139974722	protein_coding	ENSG00000225968	ELFN1	111	104	6.74819	0.1	0.1	0.925312	0.999666	no	2	0	0	6	22	3.80735	-1.845	1.845	0.0712188	0.356094	no	0	1	0	104	111	22	6	34	72	205	301	29	66	48	15	3	0	68	6	7	8	2
ENSMUSG00000022791	Tnk2	tyrosine kinase, non-receptor, 2 [Source:MGI Symbol;Acc:MGI:1858308]	16:32643874-32683493	protein_coding	ENSG00000061938	TNK2	3560	2353	11.5297	0.597	0.597	0.486823	0.998586	no	2	0	0	192	699	8.79928	-1.863	1.863	0.0193946	0.173173	no	2	1	0	2353	3560	699	192	871	1991	4196	8775	1256	1807	2400	999	208	207	1382	214	295	133	127
ENSMUSG00000050272	Dscam	DS cell adhesion molecule [Source:MGI Symbol;Acc:MGI:1196281]	16:96590840-97170752	protein_coding	ENSG00000171587	DSCAM	131	95	6.82018	0.469	0.469	0.657806	0.998586	no	2	0	0	7	50	4.83289	-2.811	2.811	0.00538002	0.0796971	no	1	1	0	95	131	50	7	26	86	172	352	41	59	72	7	12	19	161	6	6	12	4
ENSMUSG00000027499	Pkia	protein kinase inhibitor, alpha [Source:MGI Symbol;Acc:MGI:104747]	3:7366669-7445366	protein_coding	ENSG00000171033	PKIA	652	424	9.07146	0.618	0.618	0.462104	0.998586	no	2	0	0	36	158	6.59991	-2.157	2.157	0.00603511	0.0854975	no	1	1	0	424	652	158	36	170	427	676	1621	199	403	383	208	42	116	268	24	30	32	56
ENSMUSG00000050908	Tvp23a	trans-golgi network vesicle protein 23A [Source:MGI Symbol;Acc:MGI:3665441]	16:10420557-10447362	protein_coding	ENSG00000166676	TVP23A	147	101	6.9542	0.547	0.547	0.572483	0.998586	no	2	0	0	8	50	4.85798	-2.636	2.636	0.00438369	0.0704888	no	1	1	0	101	147	50	8	24	73	206	362	49	75	102	68	16	34	82	5	15	9	2
ENSMUSG00000102918	Pcdhgc3	protocadherin gamma subfamily C, 3 [Source:MGI Symbol;Acc:MGI:1935201]	18:37806364-37841873	protein_coding	ENSG00000240184	PCDHGC3	794	424	9.2503	0.907	0.907	0.358135	0.998586	no	2	0	0	43	118	6.33092	-1.445	1.445	0.116219	0.457474	no	1	1	0	424	794	118	43	95	339	837	1998	241	371	567	161	44	46	222	57	63	34	19
ENSMUSG00000002265	Peg3	paternally expressed 3 [Source:MGI Symbol;Acc:MGI:104748]	7:6703892-6730431	protein_coding	ENSG00000198300	PEG3	531	326	8.74315	0.702	0.702	0.45099	0.998586	no	2	0	0	29	182	6.7211	-2.639	2.639	0.00241966	0.0486363	yes	1	1	1	326	531	182	29	185	287	507	1510	116	188	310	277	47	16	386	26	41	11	39
ENSMUSG00000029167	Ppargc1a	peroxisome proliferative activated receptor, gamma, coactivator 1 alpha [Source:MGI Symbol;Acc:MGI:1342774]	5:51454250-51567726	protein_coding	ENSG00000109819	PPARGC1A	200	107	7.26209	0.895	0.895	0.282511	0.998586	no	2	0	0	11	44	4.78136	-2.025	2.025	0.0110573	0.124151	no	0	1	0	107	200	44	11	42	101	179	542	36	90	130	82	11	25	60	11	13	9	11
ENSMUSG00000002006	Pdzd4	PDZ domain containing 4 [Source:MGI Symbol;Acc:MGI:2443483]	X:73793359-73824969	protein_coding	ENSG00000067840	PDZD4	1909	1375	10.6812	0.473	0.473	0.618034	0.998586	no	2	0	0	105	410	8.00843	-1.965	1.965	0.0255359	0.201389	no	2	1	0	1375	1909	410	105	495	1182	2449	4942	490	973	1231	676	149	46	767	87	108	117	108
ENSMUSG00000022103	Gfra2	glial cell line derived neurotrophic factor family receptor alpha 2 [Source:MGI Symbol;Acc:MGI:1195462]	14:70890120-70979838	protein_coding	ENSG00000168546	GFRA2	209	160	7.52748	0.384	0.384	0.657799	0.998586	no	2	0	0	13	55	5.08746	-2.113	2.113	0.0103256	0.11985	no	1	1	0	160	209	55	13	103	100	278	475	105	98	159	83	29	5	103	18	20	6	7
ENSMUSG00000050357	Carmil2	capping protein regulator and myosin 1 linker 2 [Source:MGI Symbol;Acc:MGI:2685431]	8:105686274-105698187	protein_coding	ENSG00000159753	CARMIL2	668	464	9.14466	0.523	0.523	0.570526	0.998586	no	2	0	0	36	113	6.21917	-1.619	1.619	0.0602739	0.326274	no	1	1	0	464	668	113	36	202	345	846	1621	178	337	535	187	45	10	210	24	77	23	22
ENSMUSG00000027894	Slc6a17	solute carrier family 6 (neurotransmitter transporter), member 17 [Source:MGI Symbol;Acc:MGI:2442535]	3:107467543-107518018	protein_coding	ENSG00000197106	SLC6A17	901	664	9.61195	0.441	0.441	0.647712	0.998586	no	2	0	0	50	200	6.96578	-2.004	2.004	0.0256994	0.201894	no	2	1	0	664	901	200	50	228	553	1211	2166	310	544	585	148	55	7	589	38	35	39	87
ENSMUSG00000017412	Cacnb4	calcium channel, voltage-dependent, beta 4 subunit [Source:MGI Symbol;Acc:MGI:103301]	2:52428320-52676831	protein_coding	ENSG00000182389	CACNB4	404	325	8.50978	0.313	0.313	0.725131	0.998586	no	2	0	0	22	173	6.60733	-2.953	2.953	0.000406154	0.0161673	yes	1	1	1	325	404	173	22	201	268	505	1081	117	233	184	201	29	100	362	16	27	20	26
ENSMUSG00000042078	Svop	SV2 related protein [Source:MGI Symbol;Acc:MGI:1915916]	5:114026910-114091570	protein_coding	ENSG00000166111	SVOP	443	324	8.58308	0.45	0.45	0.702799	0.998586	no	2	0	0	24	104	6	-2.085	2.085	0.0578785	0.319416	no	1	1	0	324	443	104	24	176	274	522	1117	117	235	303	177	37	0	202	12	35	30	20
ENSMUSG00000015599	Ttbk1	tau tubulin kinase 1 [Source:MGI Symbol;Acc:MGI:2147036]	17:46442448-46487675	protein_coding	ENSG00000146216	TTBK1	1450	964	10.2372	0.59	0.59	0.497011	0.998586	no	2	0	0	80	299	7.56605	-1.892	1.892	0.01918	0.171729	no	2	1	0	964	1450	299	80	313	788	1790	3829	507	657	808	435	66	71	625	90	105	64	63
ENSMUSG00000036882	Arhgap33	Rho GTPase activating protein 33 [Source:MGI Symbol;Acc:MGI:2673998]	7:30522226-30535060	protein_coding	ENSG00000004777	ARHGAP33	1830	1138	10.5353	0.685	0.685	0.483716	0.998586	no	2	0	0	102	350	7.82018	-1.777	1.777	0.0503422	0.297123	no	2	1	0	1138	1830	350	102	381	909	2124	4615	669	889	1146	327	140	144	788	98	144	108	58
ENSMUSG00000040037	Negr1	neuronal growth regulator 1 [Source:MGI Symbol;Acc:MGI:2444846]	3:156561794-157316445	protein_coding	ENSG00000172260	NEGR1	633	388	8.99577	0.708	0.708	0.487264	0.998586	no	2	0	0	35	125	6.32193	-1.826	1.826	0.0547188	0.310706	no	1	1	0	388	633	125	35	165	343	655	1562	195	372	404	251	44	11	194	40	31	51	19
ENSMUSG00000052852	Reep1	receptor accessory protein 1 [Source:MGI Symbol;Acc:MGI:1098827]	6:71707561-71810710	protein_coding	ENSG00000068615	REEP1	188	116	7.24793	0.699	0.699	0.393992	0.998586	no	2	0	0	10	40	4.64386	-1.943	1.943	0.0135805	0.139422	no	0	1	0	116	188	40	10	56	106	185	373	80	132	165	56	12	0	92	11	14	6	10
ENSMUSG00000019852	Arfgef3	ARFGEF family member 3 [Source:MGI Symbol;Acc:MGI:106387]	10:18581839-18743949	protein_coding	ENSG00000112379	ARFGEF3	174	158	7.37504	0.151	0.151	0.879025	0.998586	no	2	0	0	10	53	4.97728	-2.43	2.43	0.0100606	0.118254	no	1	1	0	158	174	53	10	59	183	231	468	34	88	108	49	14	31	117	11	8	10	10
ENSMUSG00000016028	Celsr1	cadherin, EGF LAG seven-pass G-type receptor 1 [Source:MGI Symbol;Acc:MGI:1100883]	15:85898929-86033777	protein_coding	ENSG00000075275	CELSR1	127	79	6.6865	0.675	0.675	0.533028	0.998586	no	2	0	0	7	21	3.80735	-1.581	1.581	0.126886	0.477725	no	0	1	0	79	127	21	7	25	73	140	342	31	35	100	41	3	0	41	7	19	0	2
ENSMUSG00000026435	Slc45a3	solute carrier family 45, member 3 [Source:MGI Symbol;Acc:MGI:1922082]	1:131962967-131982969	protein_coding	ENSG00000158715	SLC45A3	9	16	3.64386	-0.868	0.868	0.235375	0.998586	no	0	0	0	156	260	7.70044	-0.733	0.733	0.2378	0.635371	no	2	0	0	16	9	260	156	32	4	11	8	8	7	12	233	153	329	324	127	164	172	162
ENSMUSG00000032496	Ltf	lactotransferrin [Source:MGI Symbol;Acc:MGI:96837]	9:111019271-111042767	protein_coding	ENSG00000012223	LTF	3554	1002	11.1536	1.826	1.826	0.0585879	0.998586	no	2	1	0	11582	649	12.5783	4.157	4.157	3.32077e-06	0.000587625	yes	2	1	1	1002	3554	649	11582	912	1061	1034	557	3651	4512	5497	37	1275	1000	284	3314	35683	914	6416
ENSMUSG00000025128	Bhlhe22	basic helix-loop-helix family, member e22 [Source:MGI Symbol;Acc:MGI:1930001]	3:18054174-18057517	protein_coding	ENSG00000180828	BHLHE22	171	143	7.29462	0.258	0.258	0.806651	0.998586	no	2	0	0	10	55	5.02237	-2.511	2.511	0.0118831	0.129662	no	1	1	0	143	171	55	10	85	121	222	449	51	92	92	59	9	11	140	8	6	25	0
ENSMUSG00000021313	Ryr2	ryanodine receptor 2, cardiac [Source:MGI Symbol;Acc:MGI:99685]	13:11553102-12106945	protein_coding	ENSG00000198626	RYR2	122	103	6.81378	0.234	0.234	0.789641	0.998586	no	2	0	0	7	66	5.18982	-3.268	3.268	0.000111926	0.00753856	yes	1	1	1	103	122	66	7	71	69	170	310	56	68	54	97	9	30	129	5	9	10	4
ENSMUSG00000026380	Tfcp2l1	transcription factor CP2-like 1 [Source:MGI Symbol;Acc:MGI:2444691]	1:118627945-118685168	protein_coding	ENSG00000115112	TFCP2L1	81	41	5.93074	0.964	0.964	0.282147	0.998586	no	1	0	0	5	18	3.52356	-1.987	1.987	0.0249018	0.198979	no	0	1	0	41	81	18	5	13	27	84	208	32	56	29	32	5	21	15	4	8	6	1
ENSMUSG00000040563	Plppr2	phospholipid phosphatase related 2 [Source:MGI Symbol;Acc:MGI:2384575]	9:21937033-21948907	protein_coding	ENSG00000105520	PLPPR2	436	287	8.49785	0.604	0.604	0.505332	0.998586	no	2	0	0	25	125	6.22882	-2.345	2.345	0.00579563	0.0837505	no	1	1	0	287	436	125	25	142	239	481	1036	117	261	332	170	37	40	254	22	26	26	25
ENSMUSG00000061718	Ppp1r1b	protein phosphatase 1, regulatory inhibitor subunit 1B [Source:MGI Symbol;Acc:MGI:94860]	11:98348404-98357796	protein_coding	ENSG00000131771	PPP1R1B	1049	682	9.75739	0.621	0.621	0.480076	0.998586	no	2	0	0	59	256	7.29921	-2.109	2.109	0.00995051	0.117173	no	2	1	0	682	1049	256	59	269	756	1022	2152	293	672	1079	457	90	52	424	53	93	27	64
ENSMUSG00000029695	Aass	aminoadipate-semialdehyde synthase [Source:MGI Symbol;Acc:MGI:1353573]	6:23072173-23132986	protein_coding	ENSG00000008311	AASS	161	67	6.83289	1.266	1.266	0.232071	0.998586	no	2	1	0	9	15	3.58496	-0.693	0.693	0.49399	0.818899	no	0	0	0	67	161	15	9	24	55	121	343	49	86	167	36	4	0	19	8	15	4	10
ENSMUSG00000052727	Map1b	microtubule-associated protein 1B [Source:MGI Symbol;Acc:MGI:1306778]	13:99421446-99516540	protein_coding	ENSG00000131711	MAP1B	2456	1779	11.0481	0.465	0.465	0.616833	0.998586	no	2	0	0	139	1257	9.44708	-3.174	3.174	0.000232127	0.0119355	yes	2	1	1	1779	2456	1257	139	951	1615	2772	6076	759	1348	1642	2330	184	389	2124	127	148	133	149
ENSMUSG00000017978	Cadps2	Ca2+-dependent activator protein for secretion 2 [Source:MGI Symbol;Acc:MGI:2443963]	6:23262773-23839421	protein_coding	ENSG00000081803	CADPS2	204	134	7.40088	0.606	0.606	0.496615	0.998586	no	2	0	0	12	49	4.93074	-2.09	2.09	0.0137245	0.140235	no	0	1	0	134	204	49	12	67	98	237	489	93	126	109	61	14	0	122	9	11	16	10
ENSMUSG00000036095	Dgkb	diacylglycerol kinase, beta [Source:MGI Symbol;Acc:MGI:2442474]	12:37817726-38634239	protein_coding	ENSG00000136267	DGKB	534	331	8.75656	0.689	0.689	0.442647	0.998586	no	2	0	0	30	113	6.15987	-1.9	1.9	0.0237216	0.193278	no	1	1	0	331	534	113	30	126	325	543	1339	154	299	345	132	31	4	286	15	26	31	50
ENSMUSG00000062209	Erbb4	erb-b2 receptor tyrosine kinase 4 [Source:MGI Symbol;Acc:MGI:104771]	1:68032186-69108059	protein_coding	ENSG00000178568	ERBB4	120	123	6.92481	-0.032	0.032	0.974815	1	no	2	0	0	7	80	5.44294	-3.512	3.512	0.000249741	0.0123695	yes	1	1	1	123	120	80	7	73	108	187	357	24	50	51	106	10	27	176	5	15	1	8
ENSMUSG00000035615	Frmpd1	FERM and PDZ domain containing 1 [Source:MGI Symbol;Acc:MGI:2446274]	4:45184875-45285936	protein_coding	ENSG00000070601	FRMPD1	133	63	6.61471	1.073	1.073	0.259598	0.998586	no	2	1	0	8	30	4.24793	-1.978	1.978	0.0303131	0.222565	no	0	1	0	63	133	30	8	19	60	111	357	30	54	92	55	2	29	34	2	19	3	6
ENSMUSG00000040740	Slc25a34	solute carrier family 25, member 34 [Source:MGI Symbol;Acc:MGI:2686215]	4:141618824-141623821	protein_coding	ENSG00000162461	SLC25A34	149	82	6.85175	0.853	0.853	0.364541	0.998586	no	2	0	0	8	27	4.12928	-1.658	1.658	0.0661448	0.342113	no	0	1	0	82	149	27	8	35	72	140	372	42	81	100	78	10	0	19	7	11	12	4
ENSMUSG00000086968	4933431E20Rik	RIKEN cDNA 4933431E20 gene [Source:MGI Symbol;Acc:MGI:3584041]	3:107888850-107896213	antisense	<none>	<none>	1076	644	9.74819	0.741	0.741	0.443222	0.998586	no	2	0	0	61	194	6.99435	-1.665	1.665	0.0640922	0.336333	no	2	1	0	644	1076	194	61	285	509	1137	2642	357	631	673	269	71	61	374	57	63	66	58
ENSMUSG00000097649	Gm10561	predicted gene 10561 [Source:MGI Symbol;Acc:MGI:3648163]	1:55226251-55235622	antisense	<none>	<none>	130	92	6.79442	0.496	0.496	0.636196	0.998586	no	2	0	0	8	20	3.80735	-1.465	1.465	0.1447	0.510216	no	0	1	0	92	130	20	8	29	74	174	315	13	85	107	38	9	0	35	3	12	6	9
ENSMUSG00000032060	Cryab	crystallin, alpha B [Source:MGI Symbol;Acc:MGI:88516]	9:50751325-50756636	protein_coding	ENSG00000109846	CRYAB	740	498	9.2738	0.57	0.57	0.525985	0.998586	no	2	0	0	42	559	8.23122	-3.73	3.73	8.42841e-06	0.00122432	yes	1	1	1	498	740	559	42	551	347	597	1057	292	631	982	1396	95	74	670	45	41	34	48
ENSMUSG00000062785	Kcnc3	potassium voltage gated channel, Shaw-related subfamily, member 3 [Source:MGI Symbol;Acc:MGI:96669]	7:44590664-44604754	protein_coding	ENSG00000131398	KCNC3	198	125	7.33539	0.667	0.667	0.481359	0.998586	no	2	0	0	11	74	5.40939	-2.715	2.715	0.00249459	0.0493468	yes	1	1	1	125	198	74	11	60	98	216	516	69	106	99	172	11	30	83	11	18	11	5
ENSMUSG00000028445	Enho	energy homeostasis associated [Source:MGI Symbol;Acc:MGI:1916888]	4:41638144-41640324	protein_coding	ENSG00000168913	ENHO	724	495	9.25148	0.546	0.546	0.582973	0.998586	no	2	0	0	41	173	6.74147	-2.067	2.067	0.0258439	0.202379	no	1	1	0	495	724	173	41	252	424	810	1580	186	510	619	500	60	20	113	34	41	32	58
ENSMUSG00000022883	Robo1	roundabout guidance receptor 1 [Source:MGI Symbol;Acc:MGI:1274781]	16:72308306-73046095	protein_coding	ENSG00000169855	ROBO1	132	71	6.66534	0.886	0.886	0.37651	0.998586	no	2	0	0	8	28	4.16993	-1.854	1.854	0.0532934	0.306005	no	0	1	0	71	132	28	8	24	71	119	378	25	59	66	32	7	37	34	5	10	7	8
ENSMUSG00000047216	Cdh19	cadherin 19, type 2 [Source:MGI Symbol;Acc:MGI:3588198]	1:110888326-110977584	protein_coding	ENSG00000071991	CDH19	128	88	6.75489	0.529	0.529	0.590108	0.998586	no	2	0	0	8	64	5.16993	-3.039	3.039	0.00116278	0.0307103	yes	1	1	1	88	128	64	8	67	80	118	296	42	66	106	89	10	17	141	7	15	5	5
ENSMUSG00000020396	Nefh	neurofilament, heavy polypeptide [Source:MGI Symbol;Acc:MGI:97309]	11:4938754-4948064	protein_coding	ENSG00000100285	NEFH	273	221	7.94837	0.304	0.304	0.757703	0.998586	no	2	0	0	16	61	5.26679	-1.959	1.959	0.0348112	0.240284	no	1	1	0	221	273	61	16	67	226	371	612	114	166	200	74	14	48	107	9	13	4	36
ENSMUSG00000049723	Mmp12	matrix metallopeptidase 12 [Source:MGI Symbol;Acc:MGI:97005]	9:7344381-7369499	protein_coding	ENSG00000262406	MMP12	74	84	6.30378	-0.203	0.203	0.745896	0.998586	no	2	0	0	1097	1482	10.3326	-0.433	0.433	0.446611	0.793146	no	2	0	0	84	74	1482	1097	158	46	49	19	95	105	75	2099	956	1123	1748	1120	1462	895	911
ENSMUSG00000017167	Cntnap1	contactin associated protein-like 1 [Source:MGI Symbol;Acc:MGI:1858201]	11:101170523-101190724	protein_coding	ENSG00000108797	CNTNAP1	1152	844	9.9629	0.448	0.448	0.6435	0.998586	no	2	0	0	66	214	7.12928	-1.698	1.698	0.0594222	0.323966	no	2	1	0	844	1152	214	66	330	666	1537	2885	404	547	773	246	81	108	421	69	75	66	54
ENSMUSG00000052105	Mtcl1	microtubule crosslinking factor 1 [Source:MGI Symbol;Acc:MGI:1915867]	17:66336982-66449750	protein_coding	ENSG00000168502	MTCL1	284	152	7.76818	0.899	0.899	0.312267	0.998586	no	2	0	0	16	55	5.14975	-1.754	1.754	0.0370519	0.249458	no	1	1	0	152	284	55	16	61	183	213	681	110	131	213	60	24	45	90	20	23	3	19
ENSMUSG00000078794	Dact3	dishevelled-binding antagonist of beta-catenin 3 [Source:MGI Symbol;Acc:MGI:3654828]	7:16875317-16887462	protein_coding	ENSG00000197380	DACT3	2642	1861	11.1367	0.506	0.506	0.557635	0.998586	no	2	0	0	152	549	8.45327	-1.854	1.854	0.0205698	0.179629	no	2	1	0	1861	2642	549	152	891	1539	3153	6261	917	1394	1997	1099	225	73	799	163	190	111	143
ENSMUSG00000027375	Mal	myelin and lymphocyte protein, T cell differentiation protein [Source:MGI Symbol;Acc:MGI:892970]	2:127633226-127656695	protein_coding	ENSG00000172005	MAL	2047	1907	10.9491	0.102	0.102	0.911339	0.999666	no	2	0	0	118	1137	9.29347	-3.264	3.264	0.000121906	0.00798957	yes	2	1	1	1907	2047	1137	118	2472	1241	2009	1240	970	2741	3238	2755	103	160	1531	117	104	81	171
ENSMUSG00000032484	Ngp	neutrophilic granule protein [Source:MGI Symbol;Acc:MGI:105983]	9:110419747-110423012	protein_coding	<none>	<none>	4097	1245	11.3832	1.718	1.718	0.0666792	0.998586	no	2	1	0	14558	843	12.9107	4.11	4.11	2.16021e-06	0.000429067	yes	2	1	1	1245	4097	843	14558	1109	1415	1211	903	4390	5104	5991	74	1724	1233	340	3994	44653	962	8621	PC2 pattern
ENSMUSG00000026255	Efhd1	EF hand domain containing 1 [Source:MGI Symbol;Acc:MGI:1921607]	1:87264363-87310839	protein_coding	ENSG00000115468	EFHD1	319	237	8.11894	0.43	0.43	0.665195	0.998586	no	2	0	0	18	126	6.16993	-2.761	2.761	0.00305482	0.0557283	no	1	1	0	237	319	126	18	185	186	339	477	119	293	387	244	25	19	214	14	17	17	26
ENSMUSG00000060206	Zfp462	zinc finger protein 462 [Source:MGI Symbol;Acc:MGI:107690]	4:54945048-55083563	protein_coding	ENSG00000148143	ZNF462	143	121	7.04439	0.244	0.244	0.798148	0.998586	no	2	0	0	8	74	5.35755	-3.154	3.154	0.000534822	0.0189623	yes	1	1	1	121	143	74	8	67	100	195	333	68	95	76	118	12	36	132	15	8	2	9
ENSMUSG00000021364	Elovl2	elongation of very long chain fatty acids (FEN1/Elo2, SUR4/Elo3, yeast)-like 2 [Source:MGI Symbol;Acc:MGI:1858960]	13:41182381-41220405	protein_coding	ENSG00000197977	ELOVL2	208	101	7.27146	1.036	1.036	0.333289	0.998586	no	2	1	0	12	41	4.72792	-1.761	1.761	0.0812052	0.383942	no	0	1	0	101	208	41	12	27	69	208	527	51	118	136	108	15	13	28	11	17	14	7
ENSMUSG00000030411	Nova2	neuro-oncological ventral antigen 2 [Source:MGI Symbol;Acc:MGI:104296]	7:18925888-18965319	protein_coding	ENSG00000104967	NOVA2	468	286	8.55842	0.707	0.707	0.391588	0.998586	no	2	0	0	27	119	6.18982	-2.123	2.123	0.00613816	0.0863289	no	1	1	0	286	468	119	27	154	259	445	1052	178	266	374	171	30	49	225	25	34	23	27
ENSMUSG00000022763	Aifm3	apoptosis-inducing factor, mitochondrion-associated 3 [Source:MGI Symbol;Acc:MGI:1919418]	16:17489611-17507485	protein_coding	ENSG00000183773	AIFM3	585	304	8.79604	0.943	0.943	0.330477	0.998586	no	2	0	0	34	118	6.24793	-1.795	1.795	0.0472148	0.28745	no	1	1	0	304	585	118	34	72	308	533	1348	137	286	570	244	29	76	124	26	50	38	23
ENSMUSG00000026822	Lcn2	lipocalin 2 [Source:MGI Symbol;Acc:MGI:96757]	2:32384633-32388252	protein_coding	ENSG00000148346	LCN2	1046	259	9.34983	2.012	2.012	0.0185071	0.978782	no	2	1	0	3451	201	10.8345	4.099	4.099	2.17019e-07	7.28322e-05	yes	2	1	1	259	1046	201	3451	263	273	242	226	1030	1345	1585	61	400	279	65	1065	10616	213	1910
ENSMUSG00000088185	Scarna2	small Cajal body-specific RNA 2 [Source:MGI Symbol;Acc:MGI:3819484]	3:108554338-108554751	scaRNA	ENSG00000278249	SCARNA2	42	31	5.18982	0.46	0.46	0.672674	0.998586	no	0	0	0	18	42	4.90689	-1.168	1.168	0.2476	0.646049	no	0	1	0	31	42	42	18	35	44	13	43	38	27	61	116	39	0	11	26	23	15	9
ENSMUSG00000116165	Pdxp	pyridoxal (pyridoxine, vitamin B6) phosphatase [Source:MGI Symbol;Acc:MGI:1919282]	15:78913919-78919517	protein_coding	ENSG00000241360	PDXP	337	218	8.11634	0.628	0.628	0.548218	0.998586	no	2	0	0	20	77	5.59991	-1.963	1.963	0.0452176	0.280306	no	1	1	0	218	337	77	20	111	241	302	813	97	194	245	182	28	0	98	18	19	11	30
ENSMUSG00000024039	Cbs	cystathionine beta-synthase [Source:MGI Symbol;Acc:MGI:88285]	17:31608894-31637238	protein_coding	<none>	<none>	465	266	8.51373	0.809	0.809	0.400752	0.998586	no	2	0	0	27	94	5.91886	-1.785	1.785	0.0474862	0.288242	no	1	1	0	266	465	94	27	83	234	480	1067	124	246	424	213	43	21	99	25	33	23	28
ENSMUSG00000025597	Klhl4	kelch-like 4 [Source:MGI Symbol;Acc:MGI:2442829]	X:114474333-114560829	protein_coding	ENSG00000102271	KLHL4	206	147	7.46352	0.486	0.486	0.585095	0.998586	no	2	0	0	12	112	5.9542	-3.196	3.196	0.000151333	0.00917664	yes	1	1	1	147	206	112	12	159	105	178	220	112	214	280	177	18	16	236	9	21	8	11
ENSMUSG00000027546	Atp9a	ATPase, class II, type 9A [Source:MGI Symbol;Acc:MGI:1330826]	2:168634438-168742409	protein_coding	ENSG00000054793	ATP9A	1432	1082	10.2958	0.405	0.405	0.681463	0.998586	no	2	0	0	84	491	8.16742	-2.541	2.541	0.00551482	0.0811383	no	2	1	0	1082	1432	491	84	513	976	1757	3332	532	825	1041	738	128	167	932	88	114	78	57
ENSMUSG00000092528	Nlrp1c-ps	NLR family, pyrin domain containing 1C, pseudogene [Source:MGI Symbol;Acc:MGI:3582962]	11:71242430-71285232	transcribed_unprocessed_pseudogene	<none>	<none>	234	353	8.19722	-0.595	0.595	0.642968	0.998586	no	2	0	0	503	354	8.74315	0.509	0.509	0.668033	0.901535	no	2	0	0	353	234	354	503	315	334	411	363	371	83	120	52	223	649	490	826	434	500	251
ENSMUSG00000037736	Limch1	LIM and calponin homology domains 1 [Source:MGI Symbol;Acc:MGI:1924819]	5:66745827-67057158	protein_coding	ENSG00000064042	LIMCH1	1059	616	9.70995	0.782	0.782	0.410116	0.998586	no	2	0	0	63	227	7.17991	-1.855	1.855	0.0357504	0.243965	no	2	1	0	616	1059	227	63	357	479	1011	2208	353	746	929	470	45	54	338	56	74	41	80
ENSMUSG00000026173	Plcd4	phospholipase C, delta 4 [Source:MGI Symbol;Acc:MGI:107469]	1:74542888-74567794	protein_coding	ENSG00000115556	PLCD4	238	132	7.53138	0.854	0.854	0.44507	0.998586	no	2	0	0	14	62	5.24793	-2.124	2.124	0.0430444	0.271327	no	1	1	0	132	238	62	14	30	111	255	605	69	94	184	164	16	0	67	13	17	9	17
ENSMUSG00000024524	Gnal	guanine nucleotide binding protein, alpha stimulating, olfactory type [Source:MGI Symbol;Acc:MGI:95774]	18:67088216-67226792	protein_coding	ENSG00000141404	GNAL	922	660	9.62753	0.482	0.482	0.584996	0.998586	no	2	0	0	55	173	6.83289	-1.656	1.656	0.0441545	0.275668	no	2	1	0	660	922	173	55	259	597	1124	2471	278	422	517	141	47	68	436	55	66	78	20
ENSMUSG00000025885	Myo5b	myosin VB [Source:MGI Symbol;Acc:MGI:106598]	18:74440936-74771493	protein_coding	<none>	<none>	149	109	7.01123	0.448	0.448	0.647543	0.998586	no	2	0	0	9	54	4.97728	-2.596	2.596	0.00537205	0.079664	no	1	1	0	109	149	54	9	47	106	175	295	65	89	147	49	14	29	123	11	6	7	12
ENSMUSG00000020639	Pfn4	profilin family, member 4 [Source:MGI Symbol;Acc:MGI:1920121]	12:4769022-4778813	protein_coding	ENSG00000176732	PFN4	110	57	6.3837	0.953	0.953	0.255137	0.998586	no	2	0	0	7	22	3.85798	-1.73	1.73	0.0346215	0.239569	no	0	1	0	57	110	22	7	29	62	80	237	40	66	98	39	12	4	33	5	10	7	5
ENSMUSG00000048240	Gng7	guanine nucleotide binding protein (G protein), gamma 7 [Source:MGI Symbol;Acc:MGI:95787]	10:80948624-81014945	protein_coding	ENSG00000176533	GNG7	2366	1567	10.9414	0.594	0.594	0.487044	0.998586	no	2	0	0	141	394	8.0634	-1.482	1.482	0.0619958	0.331211	no	2	1	0	1567	2366	394	141	543	1500	2657	5732	742	1426	1562	404	203	162	808	146	164	128	125
ENSMUSG00000018849	Wwc1	WW, C2 and coiled-coil domain containing 1 [Source:MGI Symbol;Acc:MGI:2388637]	11:35838400-35980527	protein_coding	ENSG00000113645	WWC1	1402	861	10.144	0.703	0.703	0.424484	0.998586	no	2	0	0	84	285	7.52748	-1.768	1.768	0.030732	0.224381	no	2	1	0	861	1402	285	84	329	722	1532	3316	430	756	1104	473	95	97	475	101	83	65	85
ENSMUSG00000025582	Nptx1	neuronal pentraxin 1 [Source:MGI Symbol;Acc:MGI:107811]	11:119538719-119547753	protein_coding	ENSG00000171246	NPTX1	383	335	8.48784	0.196	0.196	0.849367	0.998586	no	2	0	0	23	124	6.19967	-2.436	2.436	0.0114059	0.126361	no	1	1	0	335	383	124	23	148	265	591	847	181	251	254	138	42	84	233	25	29	29	9
ENSMUSG00000045333	Zfp423	zinc finger protein 423 [Source:MGI Symbol;Acc:MGI:1891217]	8:87661810-87959595	protein_coding	ENSG00000102935	ZNF423	276	144	7.71425	0.934	0.934	0.319947	0.998586	no	2	0	0	16	43	4.88264	-1.375	1.375	0.120854	0.465736	no	0	1	0	144	276	43	16	53	128	251	622	90	172	218	68	15	5	83	20	19	15	12
ENSMUSG00000058070	Eml1	echinoderm microtubule associated protein like 1 [Source:MGI Symbol;Acc:MGI:1915769]	12:108370957-108539617	protein_coding	ENSG00000066629	EML1	404	327	8.51373	0.306	0.306	0.698688	0.998586	no	2	0	0	30	332	7.49985	-3.468	3.468	2.85553e-06	0.000524367	yes	1	1	1	327	404	332	30	291	272	418	494	224	409	490	540	47	88	654	23	44	20	33
ENSMUSG00000028583	Pdpn	podoplanin [Source:MGI Symbol;Acc:MGI:103098]	4:143267431-143299564	protein_coding	ENSG00000162493	PDPN	103	44	6.19967	1.243	1.243	0.2223	0.998586	no	1	1	0	6	12	3.16993	-0.887	0.887	0.369737	0.74858	no	0	0	0	44	103	12	6	20	44	67	241	41	50	81	14	5	0	27	9	5	6	5
ENSMUSG00000034275	Igsf9b	immunoglobulin superfamily, member 9B [Source:MGI Symbol;Acc:MGI:2685354]	9:27299204-27357546	protein_coding	ENSG00000080854	IGSF9B	108	63	6.41785	0.774	0.774	0.474139	0.998586	no	2	0	0	6	35	4.35755	-2.444	2.444	0.0178872	0.164405	no	0	1	0	63	108	35	6	25	72	93	278	29	57	69	24	7	0	110	3	11	8	3
ENSMUSG00000101778	Gm29488	predicted gene 29488 [Source:MGI Symbol;Acc:MGI:5580194]	1:131406812-131409213	sense_intronic	<none>	<none>	9	18	3.75489	-1.079	1.079	0.318785	0.998586	no	0	1	0	41	22	4.97728	0.854	0.854	0.382878	0.756068	no	0	0	0	18	9	22	41	25	11	18	24	3	5	3	17	30	36	7	53	30	23	58
ENSMUSG00000058756	Thra	thyroid hormone receptor alpha [Source:MGI Symbol;Acc:MGI:98742]	11:98740638-98769006	protein_coding	ENSG00000126351	THRA	7526	5431	12.6614	0.471	0.471	0.587925	0.998586	no	2	0	0	454	1871	10.183	-2.045	2.045	0.0110343	0.124151	no	2	1	0	5431	7526	1871	454	2525	4812	8957	18715	2516	3810	5065	3175	611	462	3235	490	581	364	379
ENSMUSG00000028758	Kif17	kinesin family member 17 [Source:MGI Symbol;Acc:MGI:1098229]	4:138250435-138301967	protein_coding	ENSG00000117245	KIF17	143	116	7.01681	0.309	0.309	0.786368	0.998586	no	2	0	0	9	21	3.90689	-1.259	1.259	0.245309	0.644044	no	0	1	0	116	143	21	9	42	99	207	369	36	66	102	14	11	0	58	3	27	5	0
ENSMUSG00000030683	Sez6l2	seizure related 6 homolog like 2 [Source:MGI Symbol;Acc:MGI:2385295]	7:126950563-126970606	protein_coding	ENSG00000174938	SEZ6L2	696	531	9.26092	0.387	0.387	0.671579	0.998586	no	2	0	0	42	222	7.04439	-2.398	2.398	0.00487959	0.0747679	no	1	1	0	531	696	222	42	641	274	679	801	277	811	893	408	77	13	389	51	56	36	26
ENSMUSG00000036745	Ttll7	tubulin tyrosine ligase-like family, member 7 [Source:MGI Symbol;Acc:MGI:1918142]	3:146852367-146984009	protein_coding	ENSG00000137941	TTLL7	820	790	9.65284	0.053	0.053	0.956067	0.999666	no	2	0	0	50	514	8.13955	-3.373	3.373	0.000169933	0.00979562	yes	2	1	1	790	820	514	50	748	613	1009	1477	363	739	701	695	77	256	1028	44	54	39	61
ENSMUSG00000030029	Lrig1	leucine-rich repeats and immunoglobulin-like domains 1 [Source:MGI Symbol;Acc:MGI:107935]	6:94604529-94700158	protein_coding	ENSG00000144749	LRIG1	552	309	8.74987	0.837	0.837	0.434529	0.998586	no	2	0	0	34	131	6.36632	-1.962	1.962	0.0493706	0.294418	no	1	1	0	309	552	131	34	135	244	548	1249	127	290	542	317	21	0	185	32	43	30	29
ENSMUSG00000064337	mt-Rnr1	mitochondrially encoded 12S rRNA [Source:MGI Symbol;Acc:MGI:102493]	MT:70-1024	Mt_rRNA	<none>	<none>	205711	159885	17.4799	0.364	0.364	0.680183	0.998586	no	2	0	0	12506	55770	15.0591	-2.157	2.157	0.00826422	0.104321	no	2	1	0	159885	205711	55770	12506	78895	150863	249896	505112	48845	109857	159029	121290	16377	13859	71553	7681	10970	13380	17995	PC2 pattern
ENSMUSG00000071753	C230004F18Rik	RIKEN cDNA C230004F18 gene [Source:MGI Symbol;Acc:MGI:3041217]	X:61116378-61292484	lincRNA	<none>	<none>	125	92	6.76155	0.445	0.445	0.678441	0.998586	no	2	0	0	8	42	4.64386	-2.451	2.451	0.0164322	0.156504	no	0	1	0	92	125	42	8	38	139	99	365	37	44	55	97	11	0	59	3	11	3	13
ENSMUSG00000039706	Ldb2	LIM domain binding 2 [Source:MGI Symbol;Acc:MGI:894670]	5:44472132-44799680	protein_coding	ENSG00000169744	LDB2	112	72	6.52356	0.638	0.638	0.45699	0.998586	no	2	0	0	7	25	4	-1.862	1.862	0.0257567	0.202154	no	0	1	0	72	112	25	7	68	51	97	211	46	83	108	44	5	0	51	9	10	7	1
ENSMUSG00000031548	Sfrp1	secreted frizzled-related protein 1 [Source:MGI Symbol;Acc:MGI:892014]	8:23411502-23449632	protein_coding	ENSG00000104332	SFRP1	134	94	6.83289	0.512	0.512	0.575956	0.998586	no	2	0	0	8	46	4.75489	-2.499	2.499	0.00436383	0.0703163	no	0	1	0	94	134	46	8	13	86	182	313	46	66	110	89	7	13	76	9	9	8	6
ENSMUSG00000038143	Stox2	storkhead box 2 [Source:MGI Symbol;Acc:MGI:1918319]	8:47180048-47446362	protein_coding	ENSG00000173320	STOX2	969	616	9.63027	0.652	0.652	0.445188	0.998586	no	2	0	0	60	239	7.224	-2.002	2.002	0.0118778	0.129662	no	2	1	0	616	969	239	60	251	611	987	2655	311	476	434	338	66	70	482	63	60	52	64
ENSMUSG00000040809	Chil3	chitinase-like 3 [Source:MGI Symbol;Acc:MGI:1330860]	3:106147554-106167564	protein_coding	<none>	<none>	1050	315	9.41469	1.736	1.736	0.0594833	0.998586	no	2	1	0	4007	271	11.0627	3.885	3.885	5.21743e-06	0.00080601	yes	2	1	1	315	1050	271	4007	338	288	319	222	887	1799	1290	52	537	373	122	1311	12403	264	2050	PC2 pattern
ENSMUSG00000059325	Hopx	HOP homeobox [Source:MGI Symbol;Acc:MGI:1916782]	5:77086988-77115121	protein_coding	ENSG00000171476	HOPX	715	448	9.18364	0.673	0.673	0.452264	0.998586	no	2	0	0	44	128	6.42626	-1.523	1.523	0.068127	0.347964	no	1	1	0	448	715	128	44	127	385	833	1607	187	463	602	305	30	31	144	27	86	22	42
ENSMUSG00000029359	Tesc	tescalcin [Source:MGI Symbol;Acc:MGI:1930803]	5:118027743-118061878	protein_coding	ENSG00000088992	TESC	124	87	6.7211	0.512	0.512	0.606254	0.998586	no	2	0	0	8	44	4.70044	-2.498	2.498	0.00850141	0.105847	no	0	1	0	87	124	44	8	48	53	160	266	28	96	106	66	15	0	93	7	8	8	8
ENSMUSG00000035246	Pcyt1b	phosphate cytidylyltransferase 1, choline, beta isoform [Source:MGI Symbol;Acc:MGI:2147987]	X:93654863-93749951	protein_coding	ENSG00000102230	PCYT1B	208	162	7.53138	0.362	0.362	0.730359	0.998586	no	2	0	0	13	59	5.16993	-2.188	2.188	0.0269091	0.206362	no	1	1	0	162	208	59	13	83	125	277	494	80	113	145	59	24	0	153	8	18	18	9
ENSMUSG00000033287	Kctd17	potassium channel tetramerisation domain containing 17 [Source:MGI Symbol;Acc:MGI:1920094]	15:78428564-78439303	protein_coding	ENSG00000100379	KCTD17	908	591	9.54978	0.617	0.617	0.47748	0.998586	no	2	0	0	56	228	7.14975	-2.008	2.008	0.0130941	0.136663	no	2	1	0	591	908	228	56	258	493	1023	2200	281	478	673	388	71	70	383	36	95	53	42
ENSMUSG00000055003	Lrtm2	leucine-rich repeats and transmembrane domains 2 [Source:MGI Symbol;Acc:MGI:2141485]	6:119315133-119330766	protein_coding	ENSG00000166159	LRTM2	138	89	6.82655	0.626	0.626	0.530044	0.998586	no	2	0	0	8	31	4.2854	-1.829	1.829	0.0544798	0.309878	no	0	1	0	89	138	31	8	38	93	136	334	44	53	119	56	16	0	51	5	8	16	5
ENSMUSG00000051910	Sox6	SRY (sex determining region Y)-box 6 [Source:MGI Symbol;Acc:MGI:98368]	7:115470872-116038796	protein_coding	ENSG00000110693	SOX6	182	99	7.13443	0.884	0.884	0.385348	0.998586	no	2	0	0	12	49	4.93074	-2.096	2.096	0.0293698	0.218117	no	0	1	0	99	182	49	12	36	84	176	496	47	82	103	60	7	0	128	3	18	14	12
ENSMUSG00000003378	Grik5	glutamate receptor, ionotropic, kainate 5 (gamma 2) [Source:MGI Symbol;Acc:MGI:95818]	7:25009849-25072346	protein_coding	ENSG00000105737	GRIK5	1720	1137	10.4803	0.597	0.597	0.520493	0.998586	no	2	0	0	109	384	7.94544	-1.82	1.82	0.0349106	0.240629	no	2	1	0	1137	1720	384	109	417	1169	1824	4112	588	927	1252	718	184	14	620	110	112	106	107
ENSMUSG00000015709	Arnt2	aryl hydrocarbon receptor nuclear translocator 2 [Source:MGI Symbol;Acc:MGI:107188]	7:84246278-84410176	protein_coding	ENSG00000172379	ARNT2	2316	1511	10.902	0.616	0.616	0.542374	0.998586	no	2	0	0	146	534	8.40939	-1.868	1.868	0.0463773	0.284206	no	2	1	0	1511	2316	534	146	583	1345	2605	6005	768	1172	1318	498	156	99	1385	121	190	169	105
ENSMUSG00000032184	Lysmd2	LysM, putative peptidoglycan-binding, domain containing 2 [Source:MGI Symbol;Acc:MGI:1917332]	9:75625741-75637771	protein_coding	ENSG00000140280	LYSMD2	154	123	7.11374	0.33	0.33	0.690924	0.998586	no	2	0	0	10	70	5.32193	-2.846	2.846	0.000340992	0.0147664	yes	1	1	1	123	154	70	10	56	107	206	276	66	144	132	151	25	19	87	9	8	15	7
ENSMUSG00000086567	Gm2830	predicted gene 2830 [Source:MGI Symbol;Acc:MGI:3781002]	13:54499705-54500089	processed_pseudogene	<none>	<none>	108	70	6.47573	0.621	0.621	0.504308	0.998586	no	2	0	0	7	62	5.10852	-3.194	3.194	0.000347812	0.0148266	yes	1	1	1	70	108	62	7	32	58	119	232	29	67	102	173	9	9	59	5	4	5	13
ENSMUSG00000001313	Rnd2	Rho family GTPase 2 [Source:MGI Symbol;Acc:MGI:1338755]	11:101464999-101471853	protein_coding	ENSG00000108830	RND2	2032	1362	10.7288	0.577	0.577	0.508139	0.998586	no	2	0	0	129	488	8.26913	-1.918	1.918	0.0178171	0.164074	no	2	1	0	1362	2032	488	129	596	1249	2242	4655	604	1158	1713	974	170	117	690	118	135	137	126
ENSMUSG00000025422	Agap2	ArfGAP with GTPase domain, ankyrin repeat and PH domain 2 [Source:MGI Symbol;Acc:MGI:3580016]	10:127075284-127093169	protein_coding	ENSG00000135439	AGAP2	11682	8245	13.2824	0.503	0.503	0.55555	0.998586	no	2	0	0	742	2625	10.7172	-1.822	1.822	0.021072	0.182072	no	2	1	0	8245	11682	2625	742	3225	7166	14344	29501	3811	5595	7823	3387	980	901	5231	908	870	662	528
ENSMUSG00000029838	Ptn	pleiotrophin [Source:MGI Symbol;Acc:MGI:97804]	6:36714929-36810220	protein_coding	ENSG00000105894	PTN	4714	3001	11.9135	0.652	0.652	0.443129	0.998586	no	2	0	0	300	1501	9.81458	-2.32	2.32	0.0032267	0.0577408	no	2	1	0	3001	4714	1501	300	1447	2635	4920	9724	1488	2994	4652	2803	337	327	2536	206	319	245	432
ENSMUSG00000044349	Snhg11	small nucleolar RNA host gene 11 [Source:MGI Symbol;Acc:MGI:2441845]	2:158375638-158386145	protein_coding	<none>	<none>	160	127	7.16491	0.334	0.334	0.681236	0.998586	no	2	0	0	10	58	5.08746	-2.496	2.496	0.00137092	0.0336083	yes	1	1	1	127	160	58	10	51	112	217	352	71	77	138	117	18	13	82	12	15	10	3
ENSMUSG00000054793	Cadm4	cell adhesion molecule 4 [Source:MGI Symbol;Acc:MGI:2449088]	7:24482023-24504539	protein_coding	ENSG00000105767	CADM4	2640	1816	11.1215	0.54	0.54	0.597346	0.998586	no	2	0	0	168	800	8.91886	-2.249	2.249	0.0176385	0.163104	no	2	1	0	1816	2640	800	168	1024	1429	2995	5826	842	1527	2366	1676	246	158	1122	137	203	165	168
ENSMUSG00000039611	Tmem246	transmembrane protein 246 [Source:MGI Symbol;Acc:MGI:1914313]	4:49584506-49597876	protein_coding	ENSG00000165152	TMEM246	222	137	7.48784	0.697	0.697	0.500256	0.998586	no	2	0	0	14	52	5.04439	-1.862	1.862	0.0559773	0.314368	no	1	1	0	137	222	52	14	90	127	193	416	95	170	207	85	22	0	100	9	15	6	26
ENSMUSG00000029406	Pitpnm2	phosphatidylinositol transfer protein, membrane-associated 2 [Source:MGI Symbol;Acc:MGI:1336192]	5:124118690-124249760	protein_coding	ENSG00000090975	PITPNM2	1095	744	9.84471	0.557	0.557	0.568726	0.998586	no	2	0	0	70	290	7.49185	-2.043	2.043	0.0244824	0.197003	no	2	1	0	744	1095	290	70	279	603	1351	2753	406	496	724	364	79	70	645	54	98	60	70
ENSMUSG00000019817	Plagl1	pleiomorphic adenoma gene-like 1 [Source:MGI Symbol;Acc:MGI:1100874]	10:13060504-13131694	protein_coding	ENSG00000118495	PLAGL1	164	112	7.10852	0.557	0.557	0.543481	0.998586	no	2	0	0	10	66	5.24793	-2.657	2.657	0.00229763	0.0467818	yes	1	1	1	112	164	66	10	57	93	185	407	37	95	117	153	13	0	100	11	9	10	12
ENSMUSG00000051515	Fam181b	family with sequence similarity 181, member B [Source:MGI Symbol;Acc:MGI:1930951]	7:93079865-93081867	protein_coding	ENSG00000182103	FAM181B	388	221	8.2503	0.81	0.81	0.351426	0.998586	no	2	0	0	25	69	5.55459	-1.464	1.464	0.0729804	0.361534	no	1	1	0	221	388	69	25	97	223	344	880	103	216	352	131	29	20	96	17	28	29	26
ENSMUSG00000064372	mt-Tp	mitochondrially encoded tRNA proline [Source:MGI Symbol;Acc:MGI:102478]	MT:15356-15422	Mt_tRNA	<none>	<none>	431	318	8.54882	0.438	0.438	0.617553	0.998586	no	2	0	0	28	90	5.88264	-1.705	1.705	0.0380062	0.252185	no	1	1	0	318	431	90	28	107	390	457	1013	147	211	352	151	24	23	164	22	27	29	32
ENSMUSG00000029669	Tspan12	tetraspanin 12 [Source:MGI Symbol;Acc:MGI:1889818]	6:21771395-21852515	protein_coding	ENSG00000106025	TSPAN12	398	235	8.30606	0.758	0.758	0.351196	0.998586	no	2	0	0	26	71	5.59991	-1.466	1.466	0.0555311	0.313324	no	1	1	0	235	398	71	26	123	207	375	831	140	263	358	99	17	18	150	16	35	20	32
ENSMUSG00000001986	Gria3	glutamate receptor, ionotropic, AMPA3 (alpha 3) [Source:MGI Symbol;Acc:MGI:95810]	X:41400854-41678601	protein_coding	ENSG00000125675	GRIA3	230	156	7.59246	0.559	0.559	0.560535	0.998586	no	2	0	0	15	55	5.12928	-1.881	1.881	0.0379193	0.252185	no	1	1	0	156	230	55	15	84	121	264	594	45	143	140	77	9	44	91	9	35	6	9
ENSMUSG00000040183	Ankrd6	ankyrin repeat domain 6 [Source:MGI Symbol;Acc:MGI:2154278]	4:32804035-32950841	protein_coding	ENSG00000135299	ANKRD6	248	157	7.66178	0.651	0.651	0.526906	0.998586	no	2	0	0	16	54	5.12928	-1.73	1.73	0.0736764	0.363532	no	1	1	0	157	248	54	16	45	155	272	575	63	151	201	81	9	0	124	16	22	16	11
ENSMUSG00000054728	Phactr1	phosphatase and actin regulator 1 [Source:MGI Symbol;Acc:MGI:2659021]	13:42680623-43138526	protein_coding	ENSG00000112137	PHACTR1	3988	2947	11.7597	0.437	0.437	0.610069	0.998586	no	2	0	0	260	1110	9.41996	-2.096	2.096	0.00827437	0.104381	no	2	1	0	2947	3988	1110	260	1301	2572	4969	9789	1233	2314	2617	1746	443	312	1937	262	279	284	214
ENSMUSG00000035237	Lcat	lecithin cholesterol acyltransferase [Source:MGI Symbol;Acc:MGI:96755]	8:105939551-105943382	protein_coding	ENSG00000213398	LCAT	189	120	7.27146	0.657	0.657	0.481159	0.998586	no	2	0	0	12	39	4.67243	-1.662	1.662	0.0605597	0.326807	no	0	1	0	120	189	39	12	50	97	213	375	98	94	189	94	15	8	39	11	11	10	17
ENSMUSG00000072214	Sept5	septin 5 [Source:MGI Symbol;Acc:MGI:1195461]	16:18620502-18629954	protein_coding	<none>	<none>	268	208	7.89482	0.37	0.37	0.714914	0.998586	no	2	0	0	18	60	5.2854	-1.783	1.783	0.0611198	0.328373	no	1	1	0	208	268	60	18	103	205	316	623	85	142	224	96	14	16	116	4	47	6	14
ENSMUSG00000034586	Hid1	HID1 domain containing [Source:MGI Symbol;Acc:MGI:2445087]	11:115347707-115367756	protein_coding	ENSG00000167861	HID1	285	205	7.93664	0.478	0.478	0.596638	0.998586	no	2	0	0	19	172	6.57743	-3.202	3.202	0.000159956	0.00944474	yes	1	1	1	205	285	172	19	208	160	246	429	122	259	331	393	21	27	247	21	22	17	15
ENSMUSG00000000157	Itgb2l	integrin beta 2-like [Source:MGI Symbol;Acc:MGI:1277979]	16:96422288-96443619	protein_coding	<none>	<none>	132	28	6.32193	2.223	2.223	0.0265196	0.998586	no	1	1	0	459	30	7.93369	3.929	3.929	2.13692e-05	0.00231315	yes	1	1	1	28	132	30	459	34	19	32	11	160	145	214	5	41	65	10	142	1376	34	284
ENSMUSG00000029769	Ccdc136	coiled-coil domain containing 136 [Source:MGI Symbol;Acc:MGI:1918128]	6:29396309-29426994	protein_coding	ENSG00000128596	CCDC136	305	188	7.94544	0.697	0.697	0.479278	0.998586	no	2	0	0	20	56	5.24793	-1.479	1.479	0.109901	0.446602	no	1	1	0	188	305	56	20	90	128	346	769	57	179	214	89	23	11	101	9	33	9	29
ENSMUSG00000024421	Lama3	laminin, alpha 3 [Source:MGI Symbol;Acc:MGI:99909]	18:12333819-12583013	protein_coding	ENSG00000053747	LAMA3	86	71	6.29462	0.28	0.28	0.70347	0.998586	no	2	0	0	21	40	4.93074	-0.947	0.947	0.172978	0.55423	no	0	0	0	71	86	40	21	31	52	129	135	80	37	90	74	8	0	80	22	27	20	15
ENSMUSG00000052212	Cd177	CD177 antigen [Source:MGI Symbol;Acc:MGI:1916141]	7:24743983-24760311	protein_coding	ENSG00000204936	CD177	518	175	8.43671	1.566	1.566	0.0884506	0.998586	no	2	1	0	1663	110	9.79198	3.921	3.921	4.08729e-06	0.000662992	yes	2	1	1	175	518	110	1663	148	205	171	141	591	596	742	17	186	204	31	542	5117	147	845
ENSMUSG00000010066	Cacna2d2	calcium channel, voltage-dependent, alpha 2/delta subunit 2 [Source:MGI Symbol;Acc:MGI:1929813]	9:107399612-107529343	protein_coding	ENSG00000007402	CACNA2D2	94	65	6.31288	0.527	0.527	0.583392	0.998586	no	2	0	0	6	16	3.45943	-1.32	1.32	0.157744	0.529852	no	0	1	0	65	94	16	6	24	34	138	220	37	61	59	23	10	0	29	5	8	4	8
ENSMUSG00000044024	Rell2	RELT-like 2 [Source:MGI Symbol;Acc:MGI:1918044]	18:37955079-37959179	protein_coding	ENSG00000164620	RELL2	1187	828	9.97656	0.52	0.52	0.590512	0.998586	no	2	0	0	79	242	7.32643	-1.62	1.62	0.0711903	0.356052	no	2	1	0	828	1187	242	79	379	749	1355	2959	370	535	883	350	136	96	386	73	97	62	84
ENSMUSG00000025911	Adhfe1	alcohol dehydrogenase, iron containing, 1 [Source:MGI Symbol;Acc:MGI:1923437]	1:9547948-9580673	protein_coding	<none>	<none>	319	173	7.94251	0.883	0.883	0.371706	0.998586	no	2	0	0	22	55	5.26679	-1.384	1.384	0.135597	0.494212	no	1	1	0	173	319	55	22	51	178	291	842	88	138	209	122	24	14	61	20	23	25	18
ENSMUSG00000021061	Sptb	spectrin beta, erythrocytic [Source:MGI Symbol;Acc:MGI:98387]	12:76580488-76710547	protein_coding	ENSG00000070182	SPTB	718	570	9.33092	0.333	0.333	0.697321	0.998586	no	2	0	0	48	200	6.9542	-2.067	2.067	0.00958095	0.114343	no	1	1	0	570	718	200	48	225	471	1014	1933	286	327	326	168	51	70	513	53	68	28	43
ENSMUSG00000027858	Tspan2	tetraspanin 2 [Source:MGI Symbol;Acc:MGI:1917997]	3:102734529-102801513	protein_coding	ENSG00000134198	TSPAN2	1092	1014	10.0403	0.105	0.105	0.912881	0.999666	no	2	0	0	72	883	8.89936	-3.602	3.602	5.71926e-05	0.00468933	yes	2	1	1	1014	1092	883	72	1315	695	1033	1040	560	1366	1401	1952	114	70	1396	43	142	42	63
ENSMUSG00000049097	Ankrd34a	ankyrin repeat domain 34A [Source:MGI Symbol;Acc:MGI:3617846]	3:96596636-96599775	protein_coding	ENSG00000272031	ANKRD34A	116	84	6.64386	0.467	0.467	0.675957	0.998586	no	2	0	0	8	21	3.85798	-1.447	1.447	0.174688	0.556694	no	0	1	0	84	116	21	8	37	82	132	321	36	36	72	22	9	0	54	12	10	8	1
ENSMUSG00000007989	Fzd3	frizzled class receptor 3 [Source:MGI Symbol;Acc:MGI:108476]	14:65192449-65262463	protein_coding	ENSG00000104290	FZD3	222	152	7.54689	0.55	0.55	0.562587	0.998586	no	2	0	0	15	69	5.39232	-2.223	2.223	0.013012	0.136172	no	1	1	0	152	222	69	15	76	120	259	627	50	78	134	96	17	25	139	20	18	12	9
ENSMUSG00000048078	Tenm4	teneurin transmembrane protein 4 [Source:MGI Symbol;Acc:MGI:2447063]	7:96171246-96911093	protein_coding	ENSG00000149256	TENM4	234	150	7.58496	0.651	0.651	0.494443	0.998586	no	2	0	0	16	131	6.19967	-3.062	3.062	0.000632768	0.0209114	yes	1	1	1	150	234	131	16	62	171	216	559	73	117	189	159	21	30	313	13	22	17	11
ENSMUSG00000055629	B4galnt4	beta-1,4-N-acetyl-galactosaminyl transferase 4 [Source:MGI Symbol;Acc:MGI:2652891]	7:141061104-141072400	protein_coding	ENSG00000182272	B4GALNT4	114	99	6.73471	0.206	0.206	0.84858	0.998586	no	2	0	0	8	23	3.9542	-1.6	1.6	0.120893	0.465793	no	0	1	0	99	114	23	8	35	79	184	284	37	57	80	46	13	0	34	4	12	14	1
ENSMUSG00000049265	Kcnk3	potassium channel, subfamily K, member 3 [Source:MGI Symbol;Acc:MGI:1100509]	5:30588170-30625271	protein_coding	ENSG00000171303	KCNK3	161	94	6.99435	0.785	0.785	0.463944	0.998586	no	2	0	0	11	36	4.55459	-1.744	1.744	0.0853733	0.39407	no	0	1	0	94	161	36	11	42	95	144	343	49	111	142	83	12	0	50	6	6	7	24
ENSMUSG00000039470	Zdhhc2	zinc finger, DHHC domain containing 2 [Source:MGI Symbol;Acc:MGI:1923452]	8:40423815-40510268	protein_coding	ENSG00000104219	ZDHHC2	288	225	8.00282	0.355	0.355	0.699175	0.998586	no	2	0	0	19	142	6.33092	-2.884	2.884	0.00081633	0.0244084	yes	1	1	1	225	288	142	19	78	207	389	686	66	217	181	229	82	112	145	22	23	21	11
ENSMUSG00000028179	Cth	cystathionase (cystathionine gamma-lyase) [Source:MGI Symbol;Acc:MGI:1339968]	3:157894248-157925077	protein_coding	ENSG00000116761	CTH	64	38	5.67243	0.748	0.748	0.541242	0.998586	no	1	0	0	4	10	2.80735	-1.301	1.301	0.272031	0.67067	no	0	1	0	38	64	10	4	9	40	65	156	10	38	53	15	3	0	24	6	2	0	9
ENSMUSG00000031209	Heph	hephaestin [Source:MGI Symbol;Acc:MGI:1332240]	X:96455359-96574485	protein_coding	ENSG00000089472	HEPH	176	86	7.03342	1.041	1.041	0.321259	0.998586	no	2	1	0	12	46	4.85798	-1.951	1.951	0.0487867	0.292375	no	0	1	0	86	176	46	12	27	65	165	432	58	104	109	114	9	0	59	21	11	6	9
ENSMUSG00000021662	Arhgef28	Rho guanine nucleotide exchange factor (GEF) 28 [Source:MGI Symbol;Acc:MGI:1346016]	13:97899469-98206439	protein_coding	ENSG00000214944	ARHGEF28	225	158	7.5812	0.512	0.512	0.612695	0.998586	no	2	0	0	15	76	5.50779	-2.316	2.316	0.0148326	0.147154	no	1	1	0	158	225	76	15	106	101	266	423	113	171	194	140	15	0	147	11	21	22	6
ENSMUSG00000020758	Itgb4	integrin beta 4 [Source:MGI Symbol;Acc:MGI:96613]	11:115974709-116008412	protein_coding	ENSG00000132470	ITGB4	170	130	7.22882	0.384	0.384	0.67959	0.998586	no	2	0	0	12	63	5.22882	-2.463	2.463	0.00519421	0.0779531	no	1	1	0	130	170	63	12	146	72	172	145	127	186	220	94	16	13	129	11	14	12	9
ENSMUSG00000023092	Fhl1	four and a half LIM domains 1 [Source:MGI Symbol;Acc:MGI:1298387]	X:56731787-56793346	protein_coding	ENSG00000022267	FHL1	496	330	8.69	0.588	0.588	0.524017	0.998586	no	2	0	0	34	185	6.77479	-2.465	2.465	0.00422592	0.0689502	no	1	1	0	330	496	185	34	251	301	438	980	169	358	478	369	46	31	295	35	48	26	26
ENSMUSG00000029223	Uchl1	ubiquitin carboxy-terminal hydrolase L1 [Source:MGI Symbol;Acc:MGI:103149]	5:66676091-66687234	protein_coding	ENSG00000154277	UCHL1	778	584	9.41151	0.415	0.415	0.658872	0.998586	no	2	0	0	53	255	7.26679	-2.273	2.273	0.00939518	0.113167	no	2	1	0	584	778	255	53	289	516	947	1672	225	551	664	482	85	38	415	40	79	39	53
ENSMUSG00000037032	Apbb1	amyloid beta (A4) precursor protein-binding, family B, member 1 [Source:MGI Symbol;Acc:MGI:107765]	7:105558483-105581653	protein_coding	ENSG00000166313	APBB1	2422	1822	11.0512	0.411	0.411	0.611756	0.998586	no	2	0	0	165	717	8.78463	-2.114	2.114	0.00491011	0.0750788	no	2	1	0	1822	2422	717	165	1041	1613	2811	5265	884	1468	2073	1284	228	197	1158	221	195	100	145
ENSMUSG00000027489	Necab3	N-terminal EF-hand calcium binding protein 3 [Source:MGI Symbol;Acc:MGI:1861721]	2:154544399-154558890	protein_coding	ENSG00000125967	NECAB3	102	95	6.62205	0.102	0.102	0.91963	0.999666	no	2	0	0	7	55	4.9542	-2.907	2.907	0.00260517	0.0506525	no	1	1	0	95	102	55	7	44	94	146	215	29	91	73	97	14	56	52	11	6	7	5
ENSMUSG00000028931	Kcnab2	potassium voltage-gated channel, shaker-related subfamily, beta member 2 [Source:MGI Symbol;Acc:MGI:109239]	4:152390742-152477871	protein_coding	ENSG00000069424	KCNAB2	4180	2995	11.8088	0.481	0.481	0.582748	0.998586	no	2	0	0	288	926	9.24555	-1.683	1.683	0.0380979	0.252581	no	2	1	0	2995	4180	926	288	1133	2656	5196	10327	1493	2187	2714	1248	280	376	1799	222	543	212	177
ENSMUSG00000059146	Ntrk3	neurotrophic tyrosine kinase, receptor, type 3 [Source:MGI Symbol;Acc:MGI:97385]	7:78175959-78738012	protein_coding	ENSG00000140538	NTRK3	230	158	7.59991	0.539	0.539	0.560714	0.998586	no	2	0	0	16	66	5.35755	-2.065	2.065	0.0179841	0.164657	no	1	1	0	158	230	66	16	81	108	286	578	70	110	162	114	12	22	118	10	18	15	21
ENSMUSG00000037035	Inhbb	inhibin beta-B [Source:MGI Symbol;Acc:MGI:96571]	1:119415465-119422248	protein_coding	ENSG00000163083	INHBB	72	40	5.80735	0.84	0.84	0.426689	0.998586	no	1	0	0	5	14	3.24793	-1.471	1.471	0.15144	0.519449	no	0	1	0	40	72	14	5	15	20	85	168	12	46	63	32	3	0	21	7	5	4	4
ENSMUSG00000030162	Olr1	oxidized low density lipoprotein (lectin-like) receptor 1 [Source:MGI Symbol;Acc:MGI:1261434]	6:129485244-129507165	protein_coding	ENSG00000173391	OLR1	30	48	5.2854	-0.657	0.657	0.274485	0.998586	no	0	0	0	437	585	8.99718	-0.42	0.42	0.433161	0.78888	no	2	0	0	48	30	585	437	65	68	10	28	31	25	37	592	369	628	751	370	762	356	261
ENSMUSG00000040690	Col16a1	collagen, type XVI, alpha 1 [Source:MGI Symbol;Acc:MGI:1095396]	4:130047840-130099283	protein_coding	ENSG00000084636	COL16A1	125	82	6.69349	0.595	0.595	0.549259	0.998586	no	2	0	0	10	106	5.85798	-3.372	3.372	0.000329016	0.0144241	yes	1	1	1	82	125	106	10	54	42	151	237	49	80	134	138	22	13	252	11	14	6	10
ENSMUSG00000030465	Psd3	pleckstrin and Sec7 domain containing 3 [Source:MGI Symbol;Acc:MGI:1918215]	8:67689082-68212027	protein_coding	ENSG00000156011	PSD3	3872	2629	11.6664	0.559	0.559	0.524856	0.998586	no	2	0	0	270	981	9.28887	-1.864	1.864	0.022159	0.186157	no	2	1	0	2629	3872	981	270	1160	2355	4372	10878	1198	1752	1661	919	279	277	2449	293	276	304	205
ENSMUSG00000111118	Gm6545	predicted gene 6545 [Source:MGI Symbol;Acc:MGI:3643874]	19:12528755-12530540	processed_pseudogene	<none>	<none>	7	11	3.16993	-0.709	0.709	0.43747	0.998586	no	0	0	0	94	155	6.96	-0.732	0.732	0.350151	0.736831	no	2	0	0	11	7	155	94	7	25	2	13	2	9	3	24	89	252	254	85	54	110	125
ENSMUSG00000044835	Ankrd45	ankyrin repeat domain 45 [Source:MGI Symbol;Acc:MGI:1921094]	1:161142691-161170498	protein_coding	<none>	<none>	155	108	7.03892	0.517	0.517	0.622171	0.998586	no	2	0	0	11	59	5.12928	-2.448	2.448	0.0135342	0.139347	no	1	1	0	108	155	59	11	62	105	158	368	46	73	133	72	11	0	153	13	11	13	6
ENSMUSG00000056258	Kcnq3	potassium voltage-gated channel, subfamily Q, member 3 [Source:MGI Symbol;Acc:MGI:1336181]	15:65986387-66286642	protein_coding	ENSG00000184156	KCNQ3	330	265	8.21675	0.318	0.318	0.731941	0.998586	no	2	0	0	23	102	5.96578	-2.144	2.144	0.0137617	0.140442	no	1	1	0	265	330	102	23	94	210	490	910	97	177	136	113	25	9	260	15	33	25	19
ENSMUSG00000037166	Ppp1r14a	protein phosphatase 1, regulatory inhibitor subunit 14A [Source:MGI Symbol;Acc:MGI:1931139]	7:29289308-29293801	protein_coding	ENSG00000167641	PPP1R14A	212	144	7.47573	0.558	0.558	0.599901	0.998586	no	2	0	0	15	57	5.16993	-1.938	1.938	0.0525093	0.304104	no	1	1	0	144	212	57	15	201	71	160	122	112	231	384	144	13	0	71	7	8	8	36
ENSMUSG00000046818	Ddit4l	DNA-damage-inducible transcript 4-like [Source:MGI Symbol;Acc:MGI:1920534]	3:137621612-137628333	protein_coding	ENSG00000145358	DDIT4L	95	46	6.13955	1.031	1.031	0.314158	0.998586	no	1	1	0	7	10	3.08746	-0.612	0.612	0.537908	0.842174	no	0	0	0	46	95	10	7	35	40	63	217	28	64	70	6	3	0	31	4	12	2	9
ENSMUSG00000022995	Enah	ENAH actin regulator [Source:MGI Symbol;Acc:MGI:108360]	1:181896384-182019990	protein_coding	ENSG00000154380	ENAH	1414	808	10.1176	0.807	0.807	0.358317	0.998586	no	2	0	0	99	298	7.633	-1.585	1.585	0.0522459	0.303372	no	2	1	0	808	1414	298	99	225	745	1454	3463	459	619	1116	564	72	84	473	81	128	80	108
ENSMUSG00000041540	Sox5	SRY (sex determining region Y)-box 5 [Source:MGI Symbol;Acc:MGI:98367]	6:143828425-144781977	protein_coding	ENSG00000134532	SOX5	206	117	7.33539	0.824	0.824	0.31681	0.998586	no	2	0	0	14	48	4.9542	-1.735	1.735	0.0266217	0.205306	no	0	1	0	117	206	48	14	46	112	192	564	66	94	102	84	15	22	73	9	22	9	18
ENSMUSG00000036570	Fxyd1	FXYD domain-containing ion transport regulator 1 [Source:MGI Symbol;Acc:MGI:1889273]	7:31051678-31057199	protein_coding	ENSG00000266964	FXYD1	380	227	8.24555	0.74	0.74	0.373465	0.998586	no	2	0	0	27	110	6.09803	-2.027	2.027	0.00936993	0.112932	no	1	1	0	227	380	110	27	88	266	328	754	96	224	446	273	26	18	121	22	46	12	27
ENSMUSG00000030789	Itgax	integrin alpha X [Source:MGI Symbol;Acc:MGI:96609]	7:128129547-128150657	protein_coding	ENSG00000140678	ITGAX	755	726	9.53236	0.058	0.058	0.898932	0.999666	no	2	0	0	9442	10234	13.2641	-0.116	0.116	0.782159	0.935591	no	2	0	0	726	755	10234	9442	713	933	533	512	986	783	740	7832	6341	9936	16829	8166	11214	10947	7439
ENSMUSG00000028362	Tnfsf8	tumor necrosis factor (ligand) superfamily, member 8 [Source:MGI Symbol;Acc:MGI:88328]	4:63831308-63861347	protein_coding	ENSG00000106952	TNFSF8	44	44	5.45943	0.02	0.02	0.976002	1	no	0	0	0	324	258	8.18488	0.325	0.325	0.596037	0.869771	no	2	0	0	44	44	258	324	23	60	48	25	49	58	46	82	174	358	420	128	247	569	352
ENSMUSG00000030643	Rab30	RAB30, member RAS oncogene family [Source:MGI Symbol;Acc:MGI:1923235]	7:92741603-92844535	protein_coding	ENSG00000137502	RAB30	163	106	7.07146	0.615	0.615	0.545071	0.998586	no	2	0	0	12	33	4.49185	-1.504	1.504	0.117935	0.459673	no	0	1	0	106	163	33	12	47	115	157	483	33	58	78	36	9	0	87	13	9	15	10
ENSMUSG00000038555	Reep2	receptor accessory protein 2 [Source:MGI Symbol;Acc:MGI:2385070]	18:34840589-34847463	protein_coding	ENSG00000132563	REEP2	176	109	7.15482	0.694	0.694	0.480711	0.998586	no	2	0	0	13	36	4.61471	-1.517	1.517	0.103239	0.432087	no	0	1	0	109	176	36	13	49	107	171	364	66	165	110	77	12	0	55	8	15	14	14
ENSMUSG00000026576	Atp1b1	ATPase, Na+/K+ transporting, beta 1 polypeptide [Source:MGI Symbol;Acc:MGI:88108]	1:164437109-164458355	protein_coding	ENSG00000143153	ATP1B1	1230	789	9.97943	0.641	0.641	0.448539	0.998586	no	2	0	0	88	355	7.79116	-2.012	2.012	0.0104772	0.120924	no	2	1	0	789	1230	355	88	369	781	1216	2567	392	776	1185	520	119	113	668	66	98	59	128
ENSMUSG00000026185	Igfbp5	insulin-like growth factor binding protein 5 [Source:MGI Symbol;Acc:MGI:96440]	1:72857932-72874884	protein_coding	ENSG00000115461	IGFBP5	1308	618	9.91139	1.081	1.081	0.227051	0.998586	no	2	1	0	94	278	7.53916	-1.569	1.569	0.0591974	0.323703	no	2	1	0	618	1308	278	94	273	522	1060	3296	446	658	831	402	78	128	503	96	142	66	70
ENSMUSG00000086040	Wipf3	WAS/WASL interacting protein family, member 3 [Source:MGI Symbol;Acc:MGI:3044681]	6:54429603-54503768	protein_coding	ENSG00000122574	WIPF3	354	252	8.24317	0.487	0.487	0.641549	0.998586	no	2	0	0	26	132	6.30378	-2.385	2.385	0.0146978	0.146239	no	1	1	0	252	354	132	26	99	194	463	822	113	205	276	185	33	5	307	17	32	39	14
ENSMUSG00000037712	Fermt2	fermitin family member 2 [Source:MGI Symbol;Acc:MGI:2385001]	14:45458795-45530118	protein_coding	ENSG00000073712	FERMT2	1290	866	10.0741	0.575	0.575	0.4983	0.998586	no	2	0	0	93	357	7.81378	-1.942	1.942	0.0137926	0.140567	no	2	1	0	866	1290	357	93	453	710	1435	2684	476	804	1195	682	60	103	582	77	85	75	134
ENSMUSG00000019775	Rgs17	regulator of G-protein signaling 17 [Source:MGI Symbol;Acc:MGI:1927469]	10:5825663-5922400	protein_coding	ENSG00000091844	RGS17	142	104	6.94251	0.451	0.451	0.691211	0.998586	no	2	0	0	10	39	4.61471	-1.929	1.929	0.0720774	0.358715	no	0	1	0	104	142	39	10	61	98	154	360	37	75	98	71	10	0	75	2	15	8	16
ENSMUSG00000020601	Trib2	tribbles pseudokinase 2 [Source:MGI Symbol;Acc:MGI:2145021]	12:15791727-15816922	protein_coding	ENSG00000071575	TRIB2	316	169	7.92184	0.905	0.905	0.260107	0.998586	no	2	0	0	23	64	5.44294	-1.5	1.5	0.047716	0.288804	no	1	1	0	169	316	64	23	57	195	254	654	100	199	311	106	15	20	117	19	31	7	34
ENSMUSG00000037259	Dzank1	double zinc ribbon and ankyrin repeat domains 1 [Source:MGI Symbol;Acc:MGI:2139080]	2:144470557-144527414	protein_coding	ENSG00000089091	DZANK1	1148	982	10.0566	0.225	0.225	0.792844	0.998586	no	2	0	0	83	316	7.64024	-1.929	1.929	0.0154001	0.15089	no	2	1	0	982	1148	316	83	422	938	1587	2943	354	591	706	360	121	129	656	84	71	100	77
ENSMUSG00000035863	Palm	paralemmin [Source:MGI Symbol;Acc:MGI:1261814]	10:79793572-79820896	protein_coding	ENSG00000099864	PALM	3987	2818	11.7324	0.501	0.501	0.561729	0.998586	no	2	0	0	289	926	9.24674	-1.678	1.678	0.0358797	0.244452	no	2	1	0	2818	3987	926	289	1227	2341	4887	9480	1285	2052	3132	1428	251	336	1687	222	590	170	175
ENSMUSG00000102051	I830127L07Rik	RIKEN cDNA I830127L07 gene [Source:MGI Symbol;Acc:MGI:3612406]	15:75131377-75135128	transcribed_unprocessed_pseudogene	<none>	<none>	150	44	6.59991	1.777	1.777	0.0770282	0.998586	no	1	1	0	412	30	7.7879	3.785	3.785	4.75996e-05	0.00413628	yes	1	1	1	44	150	30	412	35	58	38	26	145	219	208	0	70	29	20	117	1296	29	207
ENSMUSG00000060548	Tnfrsf19	tumor necrosis factor receptor superfamily, member 19 [Source:MGI Symbol;Acc:MGI:1352474]	14:60963875-61046490	protein_coding	ENSG00000127863	TNFRSF19	814	498	9.35755	0.708	0.708	0.363008	0.998586	no	2	0	0	59	150	6.70736	-1.338	1.338	0.0655407	0.340563	no	2	1	0	498	814	150	59	208	437	850	1588	310	586	773	152	39	73	334	46	89	33	69
ENSMUSG00000028469	Npr2	natriuretic peptide receptor 2 [Source:MGI Symbol;Acc:MGI:97372]	4:43631935-43651244	protein_coding	ENSG00000159899	NPR2	238	120	7.48382	0.988	0.988	0.30843	0.998586	no	2	0	0	17	61	5.2854	-1.807	1.807	0.0474368	0.288099	no	1	1	0	120	238	61	17	32	82	246	540	69	152	193	147	17	0	79	7	28	14	20
ENSMUSG00000056071	S100a9	S100 calcium binding protein A9 (calgranulin B) [Source:MGI Symbol;Acc:MGI:1338947]	3:90692632-90695721	protein_coding	<none>	<none>	5716	1816	11.8788	1.654	1.654	0.0654897	0.998586	no	2	1	0	16302	1278	13.1016	3.673	3.673	1.0011e-05	0.00136269	yes	2	1	1	1816	5716	1278	16302	1838	1978	1632	1293	4672	7662	9235	193	2512	1861	547	4644	49757	1420	9387	PC2 pattern
ENSMUSG00000021779	Thrb	thyroid hormone receptor beta [Source:MGI Symbol;Acc:MGI:98743]	14:17660261-18038090	protein_coding	ENSG00000151090	THRB	180	110	7.17991	0.718	0.718	0.409735	0.998586	no	2	0	0	13	47	4.90689	-1.844	1.844	0.0256478	0.201711	no	0	1	0	110	180	47	13	83	111	135	497	52	99	72	39	15	16	119	12	13	12	15
ENSMUSG00000056054	S100a8	S100 calcium binding protein A8 (calgranulin A) [Source:MGI Symbol;Acc:MGI:88244]	3:90668978-90670035	protein_coding	ENSG00000143546	S100A8	3769	1120	11.2553	1.75	1.75	0.056873	0.998586	no	2	1	0	11940	872	12.6452	3.775	3.775	9.17322e-06	0.00126636	yes	2	1	1	1120	3769	872	11940	1121	1238	1002	832	3130	5291	5823	40	1671	1441	337	3286	36128	1013	7335
ENSMUSG00000025104	Hdgfl3	HDGF like 3 [Source:MGI Symbol;Acc:MGI:1352760]	7:81881251-81934473	protein_coding	ENSG00000166503	HDGFL3	604	369	8.9263	0.712	0.712	0.392561	0.998586	no	2	0	0	44	197	6.91289	-2.154	2.154	0.00555342	0.0813373	no	1	1	0	369	604	197	44	196	316	596	1407	208	469	333	251	67	31	440	40	65	50	23
ENSMUSG00000072875	Gpr27	G protein-coupled receptor 27 [Source:MGI Symbol;Acc:MGI:1202299]	6:99692679-99695066	protein_coding	ENSG00000170837	GPR27	380	265	8.33316	0.521	0.521	0.612984	0.998586	no	2	0	0	28	84	5.80735	-1.594	1.594	0.0976725	0.421039	no	1	1	0	265	380	84	28	87	237	470	866	110	268	277	193	22	7	115	13	66	10	22
ENSMUSG00000027002	Nckap1	NCK-associated protein 1 [Source:MGI Symbol;Acc:MGI:1355333]	2:80500512-80581380	protein_coding	ENSG00000061676	NCKAP1	2040	1336	10.7211	0.611	0.611	0.454361	0.998586	no	2	0	0	150	484	8.30834	-1.686	1.686	0.0261394	0.203558	no	2	1	0	1336	2040	484	150	605	1173	2230	4845	701	1300	1316	613	148	167	1008	122	160	143	176
ENSMUSG00000062480	Acat3	acetyl-Coenzyme A acetyltransferase 3 [Source:MGI Symbol;Acc:MGI:109182]	17:12923813-12940600	protein_coding	<none>	<none>	108	59	6.3837	0.876	0.876	0.379597	0.998586	no	2	0	0	8	13	3.39232	-0.697	0.697	0.4682	0.803786	no	0	0	0	59	108	13	8	28	51	97	241	36	65	88	12	14	0	25	8	15	8	0
ENSMUSG00000032883	Acsl3	acyl-CoA synthetase long-chain family member 3 [Source:MGI Symbol;Acc:MGI:1921455]	1:78657825-78707743	protein_coding	ENSG00000123983	ACSL3	2033	1367	10.7313	0.573	0.573	0.480757	0.998586	no	2	0	0	150	519	8.38586	-1.787	1.787	0.0178033	0.164074	no	2	1	0	1367	2033	519	150	634	1112	2355	4771	568	1045	1749	1096	210	231	540	142	151	158	151
ENSMUSG00000064147	Rab44	RAB44, member RAS oncogene family [Source:MGI Symbol;Acc:MGI:3045302]	17:29114145-29148980	protein_coding	ENSG00000255587	RAB44	75	25	5.64386	1.597	1.597	0.113224	0.998586	no	1	1	0	325	24	7.44708	3.757	3.757	5.28426e-05	0.00441451	yes	1	1	1	25	75	24	325	28	26	20	11	70	95	123	13	46	31	6	108	1043	23	126
ENSMUSG00000041688	Amot	angiomotin [Source:MGI Symbol;Acc:MGI:108440]	X:145446425-145505181	protein_coding	ENSG00000126016	AMOT	456	262	8.48784	0.801	0.801	0.277266	0.998586	no	2	0	0	34	99	6.05528	-1.551	1.551	0.0250547	0.199593	no	1	1	0	262	456	99	34	82	288	415	1020	147	310	346	138	24	48	187	33	46	29	28
ENSMUSG00000025265	Fgd1	FYVE, RhoGEF and PH domain containing 1 [Source:MGI Symbol;Acc:MGI:104566]	X:151046150-151089521	protein_coding	ENSG00000102302	FGD1	115	66	6.49985	0.793	0.793	0.376277	0.998586	no	2	0	0	8	20	3.80735	-1.238	1.238	0.152132	0.520065	no	0	1	0	66	115	20	8	22	81	96	265	49	54	91	25	12	0	44	11	6	5	12
ENSMUSG00000041729	Coro2b	coronin, actin binding protein, 2B [Source:MGI Symbol;Acc:MGI:2444283]	9:62419492-62537044	protein_coding	ENSG00000103647	CORO2B	586	379	8.91439	0.627	0.627	0.478746	0.998586	no	2	0	0	44	136	6.49185	-1.64	1.64	0.0470159	0.286526	no	1	1	0	379	586	136	44	200	334	602	1256	201	338	547	157	39	113	235	52	56	30	36
ENSMUSG00000000296	Tpd52l1	tumor protein D52-like 1 [Source:MGI Symbol;Acc:MGI:1298386]	10:31332376-31445958	protein_coding	ENSG00000111907	TPD52L1	130	74	6.67243	0.814	0.814	0.366342	0.998586	no	2	0	0	10	39	4.61471	-1.994	1.994	0.0204248	0.178924	no	0	1	0	74	130	39	10	33	72	117	264	44	103	108	60	5	24	66	11	10	7	10
ENSMUSG00000037060	Cavin3	caveolae associated 3 [Source:MGI Symbol;Acc:MGI:1923422]	7:105480083-105482300	protein_coding	ENSG00000170955	CAVIN3	274	146	7.71425	0.909	0.909	0.213674	0.998586	no	2	0	0	20	84	5.70044	-2.023	2.023	0.00344451	0.0602413	no	1	1	0	146	274	84	20	102	101	236	439	100	214	345	176	21	20	117	22	28	7	24
ENSMUSG00000051527	Usp29	ubiquitin specific peptidase 29 [Source:MGI Symbol;Acc:MGI:1888998]	7:6730578-6967219	protein_coding	ENSG00000131864	USP29	76	59	6.07682	0.385	0.385	0.693247	0.998586	no	2	0	0	6	13	3.24793	-1.192	1.192	0.210325	0.602322	no	0	1	0	59	76	13	6	24	73	79	207	20	42	37	13	7	0	32	5	9	6	3
ENSMUSG00000027257	Pacsin3	protein kinase C and casein kinase substrate in neurons 3 [Source:MGI Symbol;Acc:MGI:1891410]	2:91255954-91264679	protein_coding	ENSG00000165912	PACSIN3	480	349	8.69523	0.458	0.458	0.565151	0.998586	no	2	0	0	36	153	6.56224	-2.092	2.092	0.00501634	0.0761585	no	1	1	0	349	480	153	36	195	312	541	1028	154	299	440	336	48	74	155	32	51	29	32
ENSMUSG00000041911	Dlx1	distal-less homeobox 1 [Source:MGI Symbol;Acc:MGI:94901]	2:71528113-71533981	protein_coding	ENSG00000144355	DLX1	113	91	6.67243	0.325	0.325	0.759409	0.998586	no	2	0	0	8	37	4.49185	-2.135	2.135	0.0341064	0.237185	no	0	1	0	91	113	37	8	19	93	160	321	20	31	81	96	9	0	44	10	4	2	18
ENSMUSG00000058740	Kcnt1	potassium channel, subfamily T, member 1 [Source:MGI Symbol;Acc:MGI:1924627]	2:25863734-25918273	protein_coding	ENSG00000107147	KCNT1	134	105	6.90087	0.35	0.35	0.725071	0.998586	no	2	0	0	10	51	4.93074	-2.329	2.329	0.0135375	0.139347	no	1	1	0	105	134	51	10	27	81	208	352	39	70	76	66	8	21	108	11	2	10	16
ENSMUSG00000040009	Gnaz	guanine nucleotide binding protein, alpha z subunit [Source:MGI Symbol;Acc:MGI:95780]	10:74967177-75016907	protein_coding	ENSG00000128266	GNAZ	204	172	7.55459	0.248	0.248	0.770636	0.998586	no	2	0	0	15	65	5.32193	-2.085	2.085	0.00962499	0.1146	no	1	1	0	172	204	65	15	65	148	302	476	84	140	116	76	26	20	139	13	26	6	15
ENSMUSG00000064036	Mro	maestro [Source:MGI Symbol;Acc:MGI:2152817]	18:73859385-73881333	protein_coding	ENSG00000134042	MRO	155	71	6.82018	1.13	1.13	0.293086	0.998586	no	2	1	0	12	30	4.39232	-1.341	1.341	0.186377	0.570478	no	0	1	0	71	155	30	12	24	74	114	369	37	94	120	51	9	0	59	11	15	12	9
ENSMUSG00000048960	Prex2	phosphatidylinositol-3,4,5-trisphosphate-dependent Rac exchange factor 2 [Source:MGI Symbol;Acc:MGI:1923385]	1:10993465-11303681	protein_coding	ENSG00000046889	PREX2	1405	756	10.0775	0.894	0.894	0.309084	0.998586	no	2	0	0	106	300	7.66534	-1.503	1.503	0.0654345	0.340466	no	2	1	0	756	1405	300	106	280	702	1287	4181	377	472	590	500	62	120	519	89	135	98	102
ENSMUSG00000008575	Nfib	nuclear factor I/B [Source:MGI Symbol;Acc:MGI:103188]	4:82290173-82705750	protein_coding	ENSG00000147862	NFIB	1000	603	9.64656	0.73	0.73	0.370265	0.998586	no	2	0	0	76	288	7.50779	-1.924	1.924	0.0111941	0.125082	no	2	1	0	603	1000	288	76	313	520	976	2243	310	581	868	600	58	84	409	59	101	49	94
ENSMUSG00000049422	Chchd10	coiled-coil-helix-coiled-coil-helix domain containing 10 [Source:MGI Symbol;Acc:MGI:2143558]	10:75933130-75937747	protein_coding	ENSG00000250479	CHCHD10	670	386	9.04439	0.795	0.795	0.379573	0.998586	no	2	0	0	51	168	6.77479	-1.726	1.726	0.0405597	0.261769	no	2	1	0	386	670	168	51	223	345	590	1453	178	362	685	410	62	40	162	46	57	53	47
ENSMUSG00000041571	Selenow	selenoprotein W [Source:MGI Symbol;Acc:MGI:1100878]	7:15917208-15922402	protein_coding	ENSG00000178980	SELENOW	10714	7389	13.1439	0.536	0.536	0.528473	0.998586	no	2	0	0	820	2586	10.7339	-1.657	1.657	0.0353984	0.242602	no	2	1	0	7389	10714	2586	820	3191	6843	12132	26141	2737	5557	8423	4806	1103	845	3588	817	885	744	832
ENSMUSG00000044676	Zfp612	zinc finger protein 612 [Source:MGI Symbol;Acc:MGI:2443465]	8:110079746-110092741	protein_coding	ENSG00000167377	ZNF23	112	98	6.71425	0.194	0.194	0.83491	0.998586	no	2	0	0	8	45	4.72792	-2.383	2.383	0.00737711	0.0967624	no	0	1	0	98	112	45	8	35	120	139	237	56	66	89	46	33	0	100	8	10	6	10
ENSMUSG00000019856	Fam184a	family with sequence similarity 184, member A [Source:MGI Symbol;Acc:MGI:1923156]	10:53633145-53751123	protein_coding	ENSG00000111879	FAM184A	137	87	6.80735	0.652	0.652	0.512641	0.998586	no	2	0	0	11	51	4.9542	-2.271	2.271	0.0160674	0.15479	no	1	1	0	87	137	51	11	30	65	166	351	46	64	86	104	9	0	90	9	15	11	8
ENSMUSG00000047786	Lix1	limb and CNS expressed 1 [Source:MGI Symbol;Acc:MGI:1913893]	17:17402672-17459387	protein_coding	ENSG00000145721	LIX1	661	370	9.00983	0.839	0.839	0.272198	0.998586	no	2	0	0	51	116	6.3837	-1.184	1.184	0.0972947	0.420107	no	2	1	0	370	661	116	51	140	303	666	1568	201	372	502	222	81	28	132	51	75	37	41
ENSMUSG00000026285	Pdcd1	programmed cell death 1 [Source:MGI Symbol;Acc:MGI:104879]	1:94038305-94052553	protein_coding	ENSG00000188389	PDCD1	118	114	6.85798	0.059	0.059	0.91702	0.999666	no	2	0	0	825	590	9.46659	0.486	0.486	0.346544	0.735279	no	2	0	0	114	118	590	825	162	110	69	98	175	116	85	354	497	404	1103	435	830	1108	928
ENSMUSG00000050335	Lgals3	lectin, galactose binding, soluble 3 [Source:MGI Symbol;Acc:MGI:96778]	14:47367751-47386160	protein_coding	ENSG00000131981	LGALS3	360	295	8.35535	0.29	0.29	0.527755	0.998586	no	2	0	0	1972	3798	11.4944	-0.945	0.945	0.0251641	0.200089	no	2	0	0	295	360	3798	1972	332	308	245	237	363	454	388	5498	2722	2639	4333	1978	3015	1430	1466
ENSMUSG00000030410	Dmwd	dystrophia myotonica-containing WD repeat motif [Source:MGI Symbol;Acc:MGI:94907]	7:19076227-19082776	protein_coding	ENSG00000185800	DMWD	889	598	9.53819	0.572	0.572	0.453151	0.998586	no	2	0	0	69	272	7.41363	-1.969	1.969	0.00554792	0.081318	no	2	1	0	598	889	272	69	264	535	996	1977	293	489	798	431	117	100	438	69	111	45	52
ENSMUSG00000027238	Frmd5	FERM domain containing 5 [Source:MGI Symbol;Acc:MGI:2442557]	2:121545529-121807087	protein_coding	ENSG00000171877	FRMD5	220	133	7.46352	0.724	0.724	0.391178	0.998586	no	2	0	0	17	132	6.21917	-2.94	2.94	0.000218265	0.0113902	yes	1	1	1	133	220	132	17	127	118	155	267	137	242	233	159	22	105	240	9	26	15	19
ENSMUSG00000075590	Nrbp2	nuclear receptor binding protein 2 [Source:MGI Symbol;Acc:MGI:2385017]	15:76085518-76091627	protein_coding	ENSG00000185189	NRBP2	522	428	8.89178	0.285	0.285	0.74504	0.998586	no	2	0	0	41	312	7.46352	-2.925	2.925	0.000350385	0.0148266	yes	1	1	1	428	522	312	41	370	304	610	808	212	401	666	477	33	74	664	35	65	37	28
ENSMUSG00000017737	Mmp9	matrix metallopeptidase 9 [Source:MGI Symbol;Acc:MGI:97011]	2:164940780-164955850	protein_coding	ENSG00000100985	MMP9	894	238	9.14466	1.909	1.909	0.0111698	0.867575	no	2	1	0	1908	150	10.007	3.667	3.667	1.4158e-07	5.01065e-05	yes	2	1	1	238	894	150	1908	259	194	261	255	729	1132	1462	52	246	185	117	738	5654	237	1003
ENSMUSG00000068740	Celsr2	cadherin, EGF LAG seven-pass G-type receptor 2 [Source:MGI Symbol;Acc:MGI:1858235]	3:108390851-108415552	protein_coding	ENSG00000143126	CELSR2	314	230	8.08746	0.452	0.452	0.624219	0.998586	no	2	0	0	25	102	5.98868	-2.045	2.045	0.0178875	0.164405	no	1	1	0	230	314	102	25	98	183	410	845	114	128	171	120	39	47	203	32	32	17	18
ENSMUSG00000043079	Synpo	synaptopodin [Source:MGI Symbol;Acc:MGI:1099446]	18:60593973-60660142	protein_coding	ENSG00000171992	SYNPO	910	635	9.59339	0.519	0.519	0.566086	0.998586	no	2	0	0	72	292	7.50779	-2.028	2.028	0.0158549	0.153585	no	2	1	0	635	910	292	72	376	584	945	1770	473	506	890	391	60	100	619	77	80	53	77
ENSMUSG00000025330	Padi4	peptidyl arginine deiminase, type IV [Source:MGI Symbol;Acc:MGI:1338898]	4:140745865-140774236	protein_coding	ENSG00000159339	PADI4	130	46	6.45943	1.502	1.502	0.0734312	0.998586	no	1	1	0	392	31	7.72451	3.665	3.665	2.40713e-06	0.00046391	yes	1	1	1	46	130	31	392	52	39	47	34	143	159	183	10	48	47	18	149	1121	68	231
ENSMUSG00000005800	Mmp8	matrix metallopeptidase 8 [Source:MGI Symbol;Acc:MGI:1202395]	9:7558456-7568485	protein_coding	ENSG00000118113	MMP8	383	128	7.99718	1.587	1.587	0.0606055	0.998586	no	2	1	0	1057	84	9.15608	3.66	3.66	2.97092e-06	0.000540457	yes	2	1	1	128	383	84	1057	128	154	101	86	434	444	569	18	136	164	16	512	2846	146	725
ENSMUSG00000079037	Prnp	prion protein [Source:MGI Symbol;Acc:MGI:97769]	2:131909928-131938429	protein_coding	ENSG00000171867	PRNP	3485	2085	11.4435	0.742	0.742	0.406077	0.998586	no	2	0	0	276	1042	9.36413	-1.915	1.915	0.0206125	0.179902	no	2	1	0	2085	3485	1042	276	947	1751	3556	8296	984	2085	2575	1852	307	348	1659	218	358	314	214
ENSMUSG00000043259	Fam13c	family with sequence similarity 13, member C [Source:MGI Symbol;Acc:MGI:1918971]	10:70440481-70558736	protein_coding	ENSG00000148541	FAM13C	506	343	8.72962	0.56	0.56	0.47242	0.998586	no	2	0	0	40	208	6.9542	-2.38	2.38	0.00108849	0.0292241	yes	1	1	1	343	506	208	40	188	318	522	943	179	374	526	260	36	64	474	31	52	26	51
ENSMUSG00000020121	Srgap1	SLIT-ROBO Rho GTPase activating protein 1 [Source:MGI Symbol;Acc:MGI:2152936]	10:121780991-122047315	protein_coding	ENSG00000196935	SRGAP1	96	64	6.32193	0.587	0.587	0.575577	0.998586	no	2	0	0	9	56	5.02237	-2.635	2.635	0.00786641	0.101136	no	1	1	0	64	96	56	9	35	51	106	222	39	48	76	102	18	0	104	9	17	6	3
ENSMUSG00000025854	Fam20c	family with sequence similarity 20, member C [Source:MGI Symbol;Acc:MGI:2136853]	5:138754514-138810077	protein_coding	ENSG00000177706	FAM20C	390	210	8.22882	0.896	0.896	0.136921	0.998586	no	2	0	0	2742	2636	11.3929	0.057	0.057	0.918368	0.979777	no	2	0	0	210	390	2636	2742	223	226	180	427	312	289	532	3511	1786	2037	3211	2869	2554	2198	3347
ENSMUSG00000044164	Rnf182	ring finger protein 182 [Source:MGI Symbol;Acc:MGI:3045355]	13:43615710-43670945	protein_coding	ENSG00000180537	RNF182	142	83	6.81378	0.776	0.776	0.484148	0.998586	no	2	0	0	11	38	4.61471	-1.731	1.731	0.0977484	0.421039	no	0	1	0	83	142	38	11	21	67	160	315	38	94	122	82	7	0	61	7	10	11	16
ENSMUSG00000089417	Gm22009	predicted gene, 22009 [Source:MGI Symbol;Acc:MGI:5451786]	3:69085105-69085447	scaRNA	ENSG00000238741	SCARNA7	78	57	6.07682	0.433	0.433	0.60133	0.998586	no	2	0	0	47	93	6.12928	-0.971	0.971	0.205806	0.595632	no	1	0	0	57	78	93	47	71	55	46	57	81	104	69	214	83	53	21	59	59	31	39
ENSMUSG00000032064	Dixdc1	DIX domain containing 1 [Source:MGI Symbol;Acc:MGI:2679721]	9:50662752-50739517	protein_coding	ENSG00000150764	DIXDC1	393	317	8.47168	0.31	0.31	0.719961	0.998586	no	2	0	0	31	137	6.39232	-2.124	2.124	0.00869541	0.107203	no	1	1	0	317	393	137	31	323	266	362	605	246	351	371	200	24	52	271	24	49	26	26
ENSMUSG00000035273	Hpse	heparanase [Source:MGI Symbol;Acc:MGI:1343124]	5:100679484-100719716	protein_coding	ENSG00000173083	HPSE	80	55	6.07682	0.554	0.554	0.344798	0.998586	no	2	0	0	534	306	8.71425	0.803	0.803	0.130719	0.484841	no	2	0	0	55	80	306	534	81	44	39	50	73	135	62	179	214	390	439	205	513	827	589
ENSMUSG00000065037	Rn7sk	RNA, 7SK, nuclear [Source:MGI Symbol;Acc:MGI:103186]	9:78175303-78175633	misc_RNA	<none>	<none>	344	431	8.59805	-0.329	0.329	0.651519	0.998586	no	2	0	0	223	499	8.49586	-1.162	1.162	0.0848136	0.392977	no	2	1	0	431	344	499	223	632	452	210	509	357	276	232	1052	488	326	129	328	256	115	192
ENSMUSG00000023046	Igfbp6	insulin-like growth factor binding protein 6 [Source:MGI Symbol;Acc:MGI:96441]	15:102144362-102149511	protein_coding	ENSG00000167779	IGFBP6	151	93	6.93074	0.701	0.701	0.46291	0.998586	no	2	0	0	12	44	4.80735	-1.856	1.856	0.0399135	0.259491	no	0	1	0	93	151	44	12	68	92	119	303	39	150	112	77	26	0	72	18	10	11	9
ENSMUSG00000028524	Sgip1	SH3-domain GRB2-like (endophilin) interacting protein 1 [Source:MGI Symbol;Acc:MGI:1920344]	4:102741297-102973628	protein_coding	ENSG00000118473	SGIP1	447	323	8.58871	0.468	0.468	0.495994	0.998586	no	2	0	0	36	116	6.24793	-1.698	1.698	0.00853147	0.106044	no	1	1	0	323	447	116	36	166	271	533	1098	185	235	270	180	54	34	197	36	29	52	26
ENSMUSG00000024899	Papss2	3'-phosphoadenosine 5'-phosphosulfate synthase 2 [Source:MGI Symbol;Acc:MGI:1330223]	19:32595790-32667187	protein_coding	ENSG00000198682	PAPSS2	313	153	7.86419	1.037	1.037	0.252295	0.998586	no	2	1	0	25	39	5	-0.627	0.627	0.461613	0.799627	no	0	0	0	153	313	39	25	56	131	271	750	81	186	234	57	23	10	65	19	46	14	22
ENSMUSG00000020614	Fam20a	family with sequence similarity 20, member A [Source:MGI Symbol;Acc:MGI:2388266]	11:109669749-109722279	protein_coding	ENSG00000108950	FAM20A	168	74	6.91886	1.181	1.181	0.234664	0.998586	no	2	1	0	14	34	4.58496	-1.318	1.318	0.15994	0.533435	no	0	1	0	74	168	34	14	17	74	131	373	27	94	178	84	5	0	47	13	20	6	15
ENSMUSG00000046727	Cystm1	cysteine-rich transmembrane module containing 1 [Source:MGI Symbol;Acc:MGI:1913310]	18:36342520-36403097	protein_coding	ENSG00000120306	CYSTM1	206	111	7.30834	0.893	0.893	0.34027	0.998586	no	2	0	0	16	98	5.83289	-2.557	2.557	0.0036686	0.0625084	no	1	1	0	111	206	98	16	89	100	144	403	83	143	195	221	27	17	125	11	31	11	13
ENSMUSG00000028753	Vwa5b1	von Willebrand factor A domain containing 5B1 [Source:MGI Symbol;Acc:MGI:1922968]	4:138565360-138635884	protein_coding	ENSG00000158816	VWA5B1	106	75	6.49985	0.496	0.496	0.594051	0.998586	no	2	0	0	8	48	4.80735	-2.458	2.458	0.00566523	0.0823552	no	0	1	0	75	106	48	8	26	88	112	234	36	80	76	79	5	36	70	9	18	2	5
ENSMUSG00000032890	Rims3	regulating synaptic membrane exocytosis 3 [Source:MGI Symbol;Acc:MGI:2443331]	4:120854816-120896579	protein_coding	ENSG00000117016	RIMS3	1396	958	10.2009	0.543	0.543	0.513295	0.998586	no	2	0	0	114	330	7.79442	-1.536	1.536	0.0464014	0.284206	no	2	1	0	958	1396	330	114	386	897	1591	3576	489	674	844	372	178	116	653	115	143	107	91
ENSMUSG00000022421	Nptxr	neuronal pentraxin receptor [Source:MGI Symbol;Acc:MGI:1920590]	15:79786351-79804766	protein_coding	ENSG00000221890	NPTXR	2104	1499	10.815	0.49	0.49	0.569194	0.998586	no	2	0	0	172	628	8.64386	-1.864	1.864	0.0194889	0.173696	no	2	1	0	1499	2104	628	172	670	1247	2580	5148	677	1176	1417	829	223	188	1270	177	183	193	137
ENSMUSG00000028402	Mpdz	multiple PDZ domain protein [Source:MGI Symbol;Acc:MGI:1343489]	4:81278500-81442815	protein_coding	ENSG00000107186	MPDZ	317	175	7.94251	0.856	0.856	0.274489	0.998586	no	2	0	0	26	91	5.87036	-1.809	1.809	0.0139773	0.141733	no	1	1	0	175	317	91	26	106	206	214	691	124	175	279	123	16	23	202	23	42	17	22
ENSMUSG00000045087	S1pr5	sphingosine-1-phosphate receptor 5 [Source:MGI Symbol;Acc:MGI:2150641]	9:21242912-21248443	protein_coding	ENSG00000180739	S1PR5	193	147	7.40939	0.391	0.391	0.679058	0.998586	no	2	0	0	16	74	5.49185	-2.232	2.232	0.0121484	0.130872	no	1	1	0	147	193	74	16	215	65	161	98	91	332	250	156	19	51	71	16	29	11	7
ENSMUSG00000024347	Psd2	pleckstrin and Sec7 domain containing 2 [Source:MGI Symbol;Acc:MGI:1921252]	18:35964830-36014715	protein_coding	ENSG00000146005	PSD2	974	515	9.54013	0.921	0.921	0.267032	0.998586	no	2	0	0	80	197	7.11374	-1.3	1.3	0.0920046	0.40955	no	2	1	0	515	974	197	80	164	426	954	2502	313	435	648	391	75	67	256	73	88	53	105
ENSMUSG00000031144	Syp	synaptophysin [Source:MGI Symbol;Acc:MGI:98467]	X:7638471-7653256	protein_coding	ENSG00000102003	SYP	1900	1293	10.6407	0.556	0.556	0.49832	0.998586	no	2	0	0	156	615	8.59059	-1.977	1.977	0.00942201	0.113279	no	2	1	0	1293	1900	615	156	641	1130	2107	4146	690	1355	1411	1043	301	130	986	156	170	166	132
ENSMUSG00000022582	Ly6g	lymphocyte antigen 6 complex, locus G [Source:MGI Symbol;Acc:MGI:109440]	15:75155240-75159126	protein_coding	<none>	<none>	80	25	5.71425	1.69	1.69	0.0683093	0.998586	no	1	1	0	223	18	6.91289	3.603	3.603	2.65924e-05	0.00268197	yes	1	1	1	25	80	18	223	26	31	18	4	84	128	103	6	31	32	4	79	643	14	155
ENSMUSG00000047361	Gm973	predicted gene 973 [Source:MGI Symbol;Acc:MGI:2685819]	1:59516264-59636417	protein_coding	ENSG00000182329	KIAA2012	191	111	7.2384	0.784	0.784	0.477319	0.998586	no	2	0	0	16	56	5.16993	-1.842	1.842	0.0751372	0.367974	no	1	1	0	111	191	56	16	42	115	175	481	35	102	145	164	21	0	40	13	29	15	6
ENSMUSG00000020937	Plcd3	phospholipase C, delta 3 [Source:MGI Symbol;Acc:MGI:107451]	11:103070304-103101658	protein_coding	ENSG00000161714	PLCD3	177	135	7.2854	0.391	0.391	0.631414	0.998586	no	2	0	0	14	38	4.70044	-1.393	1.393	0.0727789	0.36102	no	0	1	0	135	177	38	14	63	110	233	423	66	85	135	74	8	15	57	24	8	11	15
ENSMUSG00000029602	Rasal1	RAS protein activator like 1 (GAP1 like) [Source:MGI Symbol;Acc:MGI:1330842]	5:120648812-120679597	protein_coding	ENSG00000111344	RASAL1	270	241	7.99718	0.164	0.164	0.874386	0.998586	no	2	0	0	22	85	5.74147	-1.94	1.94	0.0453184	0.280496	no	1	1	0	241	270	85	22	129	173	420	572	80	159	267	115	29	16	181	18	30	28	14
ENSMUSG00000028701	Lurap1	leucine rich adaptor protein 1 [Source:MGI Symbol;Acc:MGI:1915325]	4:116132406-116151338	protein_coding	ENSG00000171357	LURAP1	282	167	7.81057	0.752	0.752	0.482039	0.998586	no	2	0	0	23	62	5.40939	-1.425	1.425	0.154411	0.524355	no	1	1	0	167	282	62	23	81	124	297	654	85	176	214	133	16	0	100	24	23	12	33
ENSMUSG00000037362	Ccn3	cellular communication network factor 3 [Source:MGI Symbol;Acc:MGI:109185]	15:54745702-54754039	protein_coding	ENSG00000136999	CCN3	217	97	7.29462	1.164	1.164	0.138708	0.998586	no	2	1	0	18	85	5.6865	-2.249	2.249	0.00243475	0.0486575	yes	1	1	1	97	217	85	18	95	62	133	256	109	320	183	177	31	17	116	8	4	14	46
ENSMUSG00000022469	Rapgef3	Rap guanine nucleotide exchange factor (GEF) 3 [Source:MGI Symbol;Acc:MGI:2441741]	15:97744770-97767972	protein_coding	ENSG00000079337	RAPGEF3	530	302	8.70044	0.813	0.813	0.420884	0.998586	no	2	0	0	44	174	6.76818	-1.986	1.986	0.034701	0.239863	no	1	1	0	302	530	174	44	135	286	484	1159	170	207	583	403	26	23	243	53	44	20	58
ENSMUSG00000022548	Apod	apolipoprotein D [Source:MGI Symbol;Acc:MGI:88056]	16:31296192-31314808	protein_coding	ENSG00000189058	APOD	938	855	9.80816	0.134	0.134	0.863037	0.998586	no	2	0	0	119	1434	9.60084	-3.585	3.585	6.87614e-07	0.000183348	yes	2	1	1	855	938	1434	119	1095	590	879	708	504	1126	1414	2895	227	390	2226	160	125	71	121
ENSMUSG00000035934	Pknox2	Pbx/knotted 1 homeobox 2 [Source:MGI Symbol;Acc:MGI:2445415]	9:36890982-37147407	protein_coding	ENSG00000165495	PKNOX2	186	105	7.18488	0.826	0.826	0.406785	0.998586	no	2	0	0	15	28	4.42626	-0.868	0.868	0.355848	0.741445	no	0	0	0	105	186	28	15	51	91	172	425	63	110	145	34	9	0	71	21	19	9	12
ENSMUSG00000051335	Gfod1	glucose-fructose oxidoreductase domain containing 1 [Source:MGI Symbol;Acc:MGI:2145304]	13:43195245-43304172	protein_coding	ENSG00000145990	GFOD1	820	581	9.45224	0.498	0.498	0.572105	0.998586	no	2	0	0	68	188	7	-1.453	1.453	0.0763957	0.372319	no	2	1	0	581	820	188	68	250	476	1016	2089	289	425	477	213	55	62	420	42	144	55	32
ENSMUSG00000090582	Gm17024	predicted gene 17024 [Source:MGI Symbol;Acc:MGI:4937851]	12:40209487-40211073	sense_intronic	<none>	<none>	48	212	7.02237	-2.128	2.128	3.51052e-05	0.0199711	yes	1	1	1	581	659	9.27612	-0.182	0.182	0.696764	0.911383	no	2	0	0	212	48	659	581	388	145	104	41	85	38	30	754	623	839	421	578	600	642	505
ENSMUSG00000038020	Rapgefl1	Rap guanine nucleotide exchange factor (GEF)-like 1 [Source:MGI Symbol;Acc:MGI:3611446]	11:98836785-98853697	protein_coding	ENSG00000108352	RAPGEFL1	656	481	9.15102	0.448	0.448	0.599548	0.998586	no	2	0	0	55	189	6.93074	-1.783	1.783	0.0250003	0.199438	no	2	1	0	481	656	189	55	197	449	798	1658	198	343	427	219	69	121	346	65	74	46	34
ENSMUSG00000045328	Cenpe	centromere protein E [Source:MGI Symbol;Acc:MGI:1098230]	3:135212537-135273611	protein_coding	ENSG00000138778	CENPE	50	56	5.72792	-0.144	0.144	0.79403	0.998586	no	2	0	0	224	208	7.75489	0.107	0.107	0.830014	0.952835	no	2	0	0	56	50	208	224	53	53	61	72	54	50	25	191	138	268	234	189	345	217	145
ENSMUSG00000018166	Erbb3	erb-b2 receptor tyrosine kinase 3 [Source:MGI Symbol;Acc:MGI:95411]	10:128567523-128589652	protein_coding	ENSG00000065361	ERBB3	83	86	6.40088	-0.044	0.044	0.965686	1	no	2	0	0	9	103	5.80735	-3.572	3.572	0.000213032	0.0111928	yes	1	1	1	86	83	103	9	93	45	119	118	42	74	98	102	10	0	300	11	10	6	8
ENSMUSG00000017002	Slpi	secretory leukocyte peptidase inhibitor [Source:MGI Symbol;Acc:MGI:109297]	2:164354070-164389095	protein_coding	ENSG00000124107	SLPI	102	33	6.07682	1.634	1.634	0.0227207	0.998586	no	1	1	0	178	16	6.59991	3.429	3.429	3.14968e-07	0.000100506	yes	1	1	1	33	102	16	178	42	25	33	28	101	143	138	16	28	14	8	69	474	41	126
ENSMUSG00000038552	Fndc4	fibronectin type III domain containing 4 [Source:MGI Symbol;Acc:MGI:1917195]	5:31292242-31296080	protein_coding	ENSG00000115226	FNDC4	628	403	9.00983	0.639	0.639	0.460658	0.998586	no	2	0	0	53	180	6.86419	-1.759	1.759	0.029155	0.217044	no	2	1	0	403	628	180	53	157	380	673	1570	186	267	489	349	77	72	221	30	54	64	63
ENSMUSG00000051497	Kcnj16	potassium inwardly-rectifying channel, subfamily J, member 16 [Source:MGI Symbol;Acc:MGI:1314842]	11:110968033-111027968	protein_coding	ENSG00000153822	KCNJ16	593	328	8.84706	0.853	0.853	0.275593	0.998586	no	2	0	0	50	118	6.39232	-1.23	1.23	0.0925084	0.410139	no	2	1	0	328	593	118	50	123	239	622	1578	160	348	285	167	46	143	114	51	45	60	45
ENSMUSG00000079293	Clec7a	C-type lectin domain family 7, member a [Source:MGI Symbol;Acc:MGI:1861431]	6:129461591-129472779	polymorphic_pseudogene	ENSG00000172243	CLEC7A	933	1107	9.99435	-0.246	0.246	0.571538	0.998586	no	2	0	0	11033	12723	13.536	-0.206	0.206	0.608353	0.87452	no	2	0	0	1107	933	12723	11033	1445	1260	615	693	927	1074	1038	9364	8380	14618	18529	8497	14323	12538	8773
ENSMUSG00000058135	Gstm1	glutathione S-transferase, mu 1 [Source:MGI Symbol;Acc:MGI:95860]	3:108012255-108017973	protein_coding	<none>	<none>	2860	1484	11.0848	0.946	0.946	0.240025	0.998586	no	2	0	0	242	511	8.55651	-1.076	1.076	0.149886	0.51739	no	2	1	0	1484	2860	511	242	635	1261	2555	6233	920	1636	2649	1105	240	146	554	270	355	131	214	PC2 pattern
ENSMUSG00000039252	Lgi2	leucine-rich repeat LGI family, member 2 [Source:MGI Symbol;Acc:MGI:2180196]	5:52533517-52566462	protein_coding	ENSG00000153012	LGI2	110	82	6.58496	0.43	0.43	0.689408	0.998586	no	2	0	0	372	32	7.65821	3.558	3.558	0.000368489	0.0152285	yes	1	1	1	82	110	32	372	16	69	160	260	48	54	79	21	7	18	80	16	224	807	443
ENSMUSG00000033720	Sfxn5	sideroflexin 5 [Source:MGI Symbol;Acc:MGI:2137681]	6:85213049-85333422	protein_coding	ENSG00000144040	SFXN5	3600	1877	11.4192	0.94	0.94	0.238182	0.998586	no	2	0	0	307	552	8.74651	-0.844	0.844	0.252917	0.65168	no	2	0	0	1877	3600	552	307	573	1489	3569	8452	1221	2136	2592	1014	290	271	632	297	503	229	200
ENSMUSG00000029361	Nos1	nitric oxide synthase 1, neuronal [Source:MGI Symbol;Acc:MGI:97360]	5:117781032-117958840	protein_coding	ENSG00000089250	NOS1	223	135	7.48382	0.728	0.728	0.394693	0.998586	no	2	0	0	19	54	5.18982	-1.512	1.512	0.0610696	0.328247	no	1	1	0	135	223	54	19	98	125	181	462	190	131	110	70	9	10	129	21	19	23	14
ENSMUSG00000035105	Egln3	egl-9 family hypoxia-inducible factor 3 [Source:MGI Symbol;Acc:MGI:1932288]	12:54178981-54203860	protein_coding	ENSG00000129521	EGLN3	60	37	5.59991	0.689	0.689	0.322887	0.998586	no	1	0	0	646	326	8.92481	0.988	0.988	0.117422	0.458777	no	2	0	0	37	60	326	646	24	34	54	62	76	75	29	227	326	419	332	127	785	1190	484
ENSMUSG00000083061	Gm12191	predicted gene 12191 [Source:MGI Symbol;Acc:MGI:3651293]	11:49678710-49679057	processed_pseudogene	<none>	<none>	64	61	5.96578	0.068	0.068	0.909582	0.999666	no	2	0	0	53	74	5.98868	-0.492	0.492	0.37599	0.751863	no	2	0	0	61	64	74	53	80	46	56	83	58	49	66	101	79	65	53	59	46	48	59
ENSMUSG00000025876	Unc5a	unc-5 netrin receptor A [Source:MGI Symbol;Acc:MGI:894682]	13:54949411-55006018	protein_coding	ENSG00000113763	UNC5A	236	176	7.6865	0.428	0.428	0.609331	0.998586	no	2	0	0	20	72	5.52356	-1.838	1.838	0.0199249	0.17629	no	1	1	0	176	236	72	20	101	145	282	511	141	165	129	75	52	0	162	40	19	10	12
ENSMUSG00000052364	B630019K06Rik	RIKEN cDNA B630019K06 gene [Source:MGI Symbol;Acc:MGI:2147918]	X:8892382-8894964	protein_coding	<none>	<none>	147	86	6.86419	0.77	0.77	0.43959	0.998586	no	2	0	0	12	25	4.20945	-1.007	1.007	0.286426	0.685498	no	0	1	0	86	147	25	12	21	81	156	282	53	102	151	49	12	0	40	16	15	6	12
ENSMUSG00000039154	Shd	src homology 2 domain-containing transforming protein D [Source:MGI Symbol;Acc:MGI:1099461]	17:55970467-55976625	protein_coding	ENSG00000105251	SHD	121	87	6.70044	0.468	0.468	0.651265	0.998586	no	2	0	0	10	36	4.52356	-1.802	1.802	0.0661876	0.342189	no	0	1	0	87	121	36	10	52	79	131	276	48	77	82	74	16	0	55	13	15	11	2
ENSMUSG00000050822	Slc29a4	solute carrier family 29 (nucleoside transporters), member 4 [Source:MGI Symbol;Acc:MGI:2385330]	5:142692512-142722490	protein_coding	ENSG00000164638	SLC29A4	126	78	6.67243	0.687	0.687	0.471446	0.998586	no	2	0	0	11	30	4.35755	-1.492	1.492	0.10013	0.425738	no	0	1	0	78	126	30	11	21	78	135	208	36	101	158	9	14	0	99	11	19	5	8
ENSMUSG00000031955	Bcar1	breast cancer anti-estrogen resistance 1 [Source:MGI Symbol;Acc:MGI:108091]	8:111710474-111743809	protein_coding	ENSG00000050820	BCAR1	260	154	7.69349	0.747	0.747	0.414498	0.998586	no	2	0	0	22	94	5.85798	-2.081	2.081	0.0152682	0.150227	no	1	1	0	154	260	94	22	140	126	197	448	131	163	296	200	28	0	150	17	33	8	31
ENSMUSG00000021301	Hecw1	HECT, C2 and WW domain containing E3 ubiquitin protein ligase 1 [Source:MGI Symbol;Acc:MGI:2444115]	13:14226438-14523228	protein_coding	ENSG00000002746	HECW1	107	95	6.65821	0.166	0.166	0.87273	0.998586	no	2	0	0	9	43	4.70044	-2.223	2.223	0.0234806	0.192416	no	0	1	0	95	107	43	9	57	72	157	288	24	71	46	37	10	16	110	8	14	13	2
ENSMUSG00000064339	mt-Rnr2	mitochondrially encoded 16S rRNA [Source:MGI Symbol;Acc:MGI:102492]	MT:1094-2675	Mt_rRNA	<none>	<none>	363782	288165	18.3144	0.336	0.336	0.686157	0.998586	no	2	0	0	31392	115360	16.163	-1.878	1.878	0.0147843	0.1469	no	2	1	0	288165	363782	115360	31392	137665	273066	453763	883270	93087	191479	287294	244922	40574	31857	144087	22060	29653	30774	43081	PC2 pattern
ENSMUSG00000031078	Cttn	cortactin [Source:MGI Symbol;Acc:MGI:99695]	7:144435733-144471009	protein_coding	ENSG00000085733	CTTN	491	304	8.63481	0.692	0.692	0.375929	0.998586	no	2	0	0	42	174	6.75489	-2.032	2.032	0.00537369	0.079664	no	1	1	0	304	491	174	42	193	285	434	933	190	338	503	262	33	26	373	48	57	30	34
ENSMUSG00000024420	Zfp521	zinc finger protein 521 [Source:MGI Symbol;Acc:MGI:95459]	18:13687013-13972787	protein_coding	ENSG00000198795	ZNF521	131	77	6.70044	0.767	0.767	0.396985	0.998586	no	2	0	0	12	32	4.45943	-1.5	1.5	0.0819056	0.385924	no	0	1	0	77	131	32	12	42	66	123	262	69	60	133	55	4	12	58	12	19	4	11
ENSMUSG00000030494	Rhpn2	rhophilin, Rho GTPase binding protein 2 [Source:MGI Symbol;Acc:MGI:1289234]	7:35334170-35392289	protein_coding	ENSG00000131941	RHPN2	143	91	6.87036	0.659	0.659	0.473158	0.998586	no	2	0	0	12	80	5.52356	-2.704	2.704	0.0018489	0.0405737	yes	1	1	1	91	143	80	12	76	77	119	241	56	75	201	171	10	47	94	9	19	13	9
ENSMUSG00000029231	Pdgfra	platelet derived growth factor receptor, alpha polypeptide [Source:MGI Symbol;Acc:MGI:97530]	5:75152292-75198215	protein_coding	ENSG00000134853	PDGFRA	311	205	8.01123	0.598	0.598	0.461691	0.998586	no	2	0	0	27	55	5.35755	-1.037	1.037	0.174718	0.556694	no	1	1	0	205	311	55	27	60	187	369	743	144	168	188	57	20	30	114	28	44	15	22
ENSMUSG00000044122	Proca1	protein interacting with cyclin A1 [Source:MGI Symbol;Acc:MGI:1918274]	11:78193392-78205763	protein_coding	ENSG00000167525	PROCA1	104	47	6.2384	1.132	1.132	0.275973	0.998586	no	1	1	0	9	17	3.70044	-0.915	0.915	0.356043	0.741535	no	0	0	0	47	104	17	9	16	55	71	257	32	55	72	51	9	0	8	4	19	6	7
ENSMUSG00000064368	mt-Nd6	mitochondrially encoded NADH dehydrogenase 6 [Source:MGI Symbol;Acc:MGI:102495]	MT:13552-14070	protein_coding	ENSG00000198695	MT-ND6	8052	5034	12.6757	0.678	0.678	0.417523	0.998586	no	2	0	0	698	2627	10.6991	-1.912	1.912	0.013566	0.139347	no	2	1	0	5034	8052	2627	698	1791	5579	7731	19618	1911	4397	6282	4702	990	1213	3602	404	764	835	790
ENSMUSG00000096977	Gm10827	predicted gene 10827 [Source:MGI Symbol;Acc:MGI:3642321]	10:18235053-18246019	lincRNA	<none>	<none>	2	4	1.58496	-1.099	1.099	0.404416	0.998586	no	0	1	0	9	50	4.88264	-2.519	2.519	0.0233148	0.191578	no	1	1	0	4	2	50	9	6	7	0	0	0	8	0	77	14	9	101	11	10	9	5
ENSMUSG00000022240	Ctnnd2	catenin (cadherin associated protein), delta 2 [Source:MGI Symbol;Acc:MGI:1195966]	15:30172593-31029341	protein_coding	ENSG00000169862	CTNND2	2102	1418	10.7814	0.568	0.568	0.468325	0.998586	no	2	0	0	183	448	8.3015	-1.294	1.294	0.0749631	0.367638	no	2	1	0	1418	2102	448	183	743	1248	2263	5260	818	1063	1266	617	202	175	800	210	183	171	168
ENSMUSG00000032648	Pygm	muscle glycogen phosphorylase [Source:MGI Symbol;Acc:MGI:97830]	19:6384399-6398459	protein_coding	ENSG00000068976	PYGM	499	257	8.56224	0.957	0.957	0.263288	0.998586	no	2	0	0	44	78	5.93074	-0.847	0.847	0.289839	0.688082	no	1	0	0	257	499	78	44	133	194	444	1041	208	296	452	130	46	27	109	34	52	41	47
ENSMUSG00000033295	Ptprf	protein tyrosine phosphatase, receptor type, F [Source:MGI Symbol;Acc:MGI:102695]	4:118208213-118291405	protein_coding	ENSG00000142949	PTPRF	434	293	8.50581	0.566	0.566	0.524818	0.998586	no	2	0	0	38	136	6.44294	-1.848	1.848	0.0261034	0.203558	no	1	1	0	293	434	136	38	107	218	555	1158	110	178	292	243	30	65	207	26	46	30	50
ENSMUSG00000048450	Msx1	msh homeobox 1 [Source:MGI Symbol;Acc:MGI:97168]	5:37820485-37824583	protein_coding	ENSG00000163132	MSX1	157	74	6.85175	1.089	1.089	0.218646	0.998586	no	2	1	0	14	48	4.9542	-1.796	1.796	0.0320197	0.230156	no	0	1	0	74	157	48	14	35	73	114	208	40	79	301	107	24	1	59	9	23	6	17
ENSMUSG00000098973	Mir6236	microRNA 6236 [Source:MGI Symbol;Acc:MGI:5530929]	9:110281287-110281409	miRNA	<none>	<none>	1726	2261	10.9611	-0.39	0.39	0.602865	0.998586	no	2	0	0	1122	4472	11.4497	-1.994	1.994	0.00403081	0.0667174	no	2	1	0	2261	1726	4472	1122	3193	2516	1073	4275	956	908	764	13237	2766	851	1032	1326	1219	636	1308
ENSMUSG00000045551	Fpr1	formyl peptide receptor 1 [Source:MGI Symbol;Acc:MGI:107443]	17:17876471-17883940	protein_coding	ENSG00000171051	FPR1	74	20	5.55459	1.898	1.898	0.0126247	0.906275	no	1	1	0	120	11	6.03342	3.479	3.479	1.04814e-06	0.000257286	yes	1	1	1	20	74	11	120	22	14	23	32	63	96	106	8	24	0	11	61	293	21	106
ENSMUSG00000026885	Ttll11	tubulin tyrosine ligase-like family, member 11 [Source:MGI Symbol;Acc:MGI:1921660]	2:35751241-35979913	protein_coding	ENSG00000175764	TTLL11	148	117	7.04985	0.343	0.343	0.713222	0.998586	no	2	0	0	13	38	4.67243	-1.545	1.545	0.0806013	0.383117	no	0	1	0	117	148	38	13	38	97	215	392	46	66	86	51	24	23	54	15	19	11	7
ENSMUSG00000110397	Gm45540	predicted gene 45540 [Source:MGI Symbol;Acc:MGI:5791376]	8:56311304-56314909	TEC	<none>	<none>	171	180	7.45533	-0.073	0.073	0.904737	0.999666	no	2	0	0	352	31	7.5812	3.483	3.483	1.14573e-09	1.01371e-06	yes	1	1	1	180	171	31	352	305	187	47	280	215	103	86	31	36	27	31	288	317	463	340
ENSMUSG00000031722	Hp	haptoglobin [Source:MGI Symbol;Acc:MGI:96211]	8:109575128-109579172	protein_coding	<none>	<none>	708	189	8.80896	1.911	1.911	0.0217438	0.998586	no	2	1	0	1553	138	9.72366	3.491	3.491	5.93871e-06	0.000889208	yes	2	1	1	189	708	138	1553	164	207	195	119	575	1099	1040	35	254	203	59	712	4528	144	828
ENSMUSG00000025656	Arhgef9	CDC42 guanine nucleotide exchange factor (GEF) 9 [Source:MGI Symbol;Acc:MGI:2442233]	X:95048935-95196856	protein_coding	ENSG00000131089	ARHGEF9	1039	771	9.82177	0.431	0.431	0.637955	0.998586	no	2	0	0	93	245	7.40088	-1.406	1.406	0.098825	0.422498	no	2	1	0	771	1039	245	93	394	695	1223	2656	385	545	571	211	96	86	588	92	94	94	91
ENSMUSG00000053297	AI854703	expressed sequence AI854703 [Source:MGI Symbol;Acc:MGI:2141510]	6:48626764-48633689	protein_coding	ENSG00000284691	AC073111.5	109	100	6.70736	0.12	0.12	0.881997	0.998586	no	2	0	0	10	28	4.24793	-1.557	1.557	0.045568	0.281314	no	0	1	0	100	109	28	10	36	72	192	270	23	61	81	55	13	9	37	7	12	4	15
ENSMUSG00000030770	Parva	parvin, alpha [Source:MGI Symbol;Acc:MGI:1931144]	7:112427505-112591692	protein_coding	ENSG00000197702	PARVA	528	344	8.76818	0.618	0.618	0.473601	0.998586	no	2	0	0	48	121	6.40088	-1.351	1.351	0.0931956	0.411646	no	1	1	0	344	528	121	48	117	371	544	1113	222	308	469	149	47	13	275	49	60	39	43
ENSMUSG00000051177	Plcb1	phospholipase C, beta 1 [Source:MGI Symbol;Acc:MGI:97613]	2:134786067-135475258	protein_coding	ENSG00000182621	PLCB1	517	315	8.70044	0.716	0.716	0.345804	0.998586	no	2	0	0	46	134	6.49185	-1.527	1.527	0.0315067	0.228069	no	1	1	0	315	517	134	46	156	259	529	1231	152	325	361	156	31	81	267	42	69	30	44
ENSMUSG00000085882	2610507I01Rik	RIKEN cDNA 2610507I01 gene [Source:MGI Symbol;Acc:MGI:1919453]	11:59199836-59202385	processed_transcript	<none>	<none>	236	241	7.89785	-0.026	0.026	0.961782	0.999846	no	2	0	0	226	202	7.74147	0.158	0.158	0.751494	0.925525	no	2	0	0	241	236	202	226	177	307	238	206	296	221	222	188	161	230	230	238	247	253	165
ENSMUSG00000031778	Cx3cl1	chemokine (C-X3-C motif) ligand 1 [Source:MGI Symbol;Acc:MGI:1097153]	8:94772009-94782427	protein_coding	ENSG00000006210	CX3CL1	556	397	8.89633	0.487	0.487	0.566195	0.998586	no	2	0	0	50	164	6.74147	-1.714	1.714	0.0304273	0.223076	no	2	1	0	397	556	164	50	233	319	639	1173	253	356	444	241	52	56	307	80	71	20	29
ENSMUSG00000038267	Slc22a23	solute carrier family 22, member 23 [Source:MGI Symbol;Acc:MGI:1920352]	13:34179158-34345182	protein_coding	ENSG00000137266	SLC22A23	218	155	7.54303	0.488	0.488	0.595859	0.998586	no	2	0	0	20	93	5.82018	-2.243	2.243	0.00936714	0.112932	no	1	1	0	155	218	93	20	138	118	210	511	80	124	155	152	19	2	199	28	23	12	15
ENSMUSG00000051323	Pcdh19	protocadherin 19 [Source:MGI Symbol;Acc:MGI:2685563]	X:133582860-133688987	protein_coding	ENSG00000165194	PCDH19	155	126	7.13443	0.301	0.301	0.771604	0.998586	no	2	0	0	14	45	4.88264	-1.692	1.692	0.0828703	0.388663	no	0	1	0	126	155	45	14	60	159	158	333	52	110	124	81	7	0	93	8	17	4	27
ENSMUSG00000021136	Smoc1	SPARC related modular calcium binding 1 [Source:MGI Symbol;Acc:MGI:1929878]	12:81026808-81186414	protein_coding	ENSG00000198732	SMOC1	126	90	6.75489	0.476	0.476	0.486608	0.998586	no	2	0	0	11	36	4.55459	-1.661	1.661	0.0123421	0.132145	no	0	1	0	90	126	36	11	71	77	123	236	74	83	109	36	9	9	91	15	9	4	17
ENSMUSG00000034930	Rtkn	rhotekin [Source:MGI Symbol;Acc:MGI:107371]	6:83135463-83152579	protein_coding	ENSG00000114993	RTKN	238	197	7.76487	0.268	0.268	0.781687	0.998586	no	2	0	0	27	289	7.30378	-3.441	3.441	0.00013436	0.00838242	yes	1	1	1	197	238	289	27	176	139	277	346	99	215	291	602	49	17	487	32	32	28	15
ENSMUSG00000027692	Tnik	TRAF2 and NCK interacting kinase [Source:MGI Symbol;Acc:MGI:1916264]	3:28263214-28675858	protein_coding	ENSG00000154310	TNIK	437	283	8.49185	0.629	0.629	0.488469	0.998586	no	2	0	0	40	194	6.87036	-2.289	2.289	0.00686268	0.0923531	no	1	1	0	283	437	194	40	101	281	466	1166	114	230	239	270	51	142	312	20	48	76	16
ENSMUSG00000007950	Abhd8	abhydrolase domain containing 8 [Source:MGI Symbol;Acc:MGI:1918946]	8:71456705-71463655	protein_coding	ENSG00000127220	ABHD8	3210	2402	11.4543	0.418	0.418	0.598761	0.998586	no	2	0	0	292	794	9.08481	-1.447	1.447	0.049599	0.295063	no	2	1	0	2402	3210	794	292	1197	2028	3981	7660	1008	1704	2466	1265	370	447	1095	284	335	248	299
ENSMUSG00000015854	Cd5l	CD5 antigen-like [Source:MGI Symbol;Acc:MGI:1334419]	3:87357881-87371073	protein_coding	ENSG00000073754	CD5L	12	8	3.32193	0.683	0.683	0.511258	0.998586	no	0	0	0	36	25	4.93074	0.506	0.506	0.584717	0.863439	no	0	0	0	8	12	25	36	9	11	4	0	8	34	7	26	23	13	37	20	34	69	19
ENSMUSG00000040875	Osbpl10	oxysterol binding protein-like 10 [Source:MGI Symbol;Acc:MGI:1921736]	9:114978569-115232225	protein_coding	ENSG00000144645	OSBPL10	112	64	6.45943	0.809	0.809	0.347297	0.998586	no	2	0	0	10	34	4.45943	-1.75	1.75	0.0333175	0.234294	no	0	1	0	64	112	34	10	36	60	96	241	53	79	77	48	9	15	66	9	12	10	9
ENSMUSG00000062661	Ncs1	neuronal calcium sensor 1 [Source:MGI Symbol;Acc:MGI:109166]	2:31245823-31295989	protein_coding	ENSG00000107130	NCS1	4730	3376	11.9848	0.486	0.486	0.535205	0.998586	no	2	0	0	432	1000	9.48382	-1.211	1.211	0.0958828	0.417456	no	2	1	0	3376	4730	1000	432	1477	3067	5584	11310	1687	2730	3192	1304	534	459	1704	423	461	433	412
ENSMUSG00000027737	Slc7a11	solute carrier family 7 (cationic amino acid transporter, y+ system), member 11 [Source:MGI Symbol;Acc:MGI:1347355]	3:49892526-50443614	protein_coding	ENSG00000151012	SLC7A11	658	453	9.11764	0.539	0.539	0.415753	0.998586	no	2	0	0	260	299	8.1267	-0.206	0.206	0.737677	0.922148	no	2	0	0	453	658	299	260	242	366	751	1782	226	280	345	381	131	270	415	195	447	227	169
ENSMUSG00000053702	Nebl	nebulette [Source:MGI Symbol;Acc:MGI:1921353]	2:17343909-17731464	protein_coding	<none>	<none>	651	372	8.99859	0.807	0.807	0.288219	0.998586	no	2	0	0	60	198	7.01123	-1.731	1.731	0.0145548	0.145212	no	2	1	0	372	651	198	60	179	350	586	1368	273	446	516	239	32	121	400	49	69	59	63
ENSMUSG00000052957	Gas1	growth arrest specific 1 [Source:MGI Symbol;Acc:MGI:95655]	13:60174405-60177365	protein_coding	ENSG00000180447	GAS1	91	60	6.2384	0.596	0.596	0.4439	0.998586	no	2	0	0	10	24	4.08746	-1.309	1.309	0.0820339	0.386079	no	0	1	0	60	91	24	10	29	55	96	171	38	91	65	42	22	0	32	11	9	18	2
ENSMUSG00000042349	Ikbke	inhibitor of kappaB kinase epsilon [Source:MGI Symbol;Acc:MGI:1929612]	1:131254343-131279606	protein_coding	ENSG00000263528	IKBKE	58	24	5.35755	1.283	1.283	0.0447753	0.998586	no	1	1	0	366	258	8.2854	0.506	0.506	0.374872	0.750634	no	2	0	0	24	58	258	366	30	12	29	71	46	50	66	239	222	157	413	183	572	406	303
ENSMUSG00000058153	Sez6l	seizure related 6 homolog like [Source:MGI Symbol;Acc:MGI:1935121]	5:112419151-112577185	protein_coding	ENSG00000100095	SEZ6L	174	149	7.33539	0.22	0.22	0.808997	0.998586	no	2	0	0	16	58	5.20945	-1.842	1.842	0.0316902	0.229006	no	1	1	0	149	174	58	16	71	135	240	429	53	110	102	74	27	0	129	23	11	18	12
ENSMUSG00000025978	Rftn2	raftlin family member 2 [Source:MGI Symbol;Acc:MGI:1921263]	1:55170159-55226782	protein_coding	ENSG00000162944	RFTN2	636	370	8.97441	0.78	0.78	0.365983	0.998586	no	2	0	0	59	134	6.59246	-1.194	1.194	0.137285	0.49781	no	2	1	0	370	636	134	59	124	338	649	1514	178	382	469	245	57	63	173	51	51	70	64
ENSMUSG00000039542	Ncam1	neural cell adhesion molecule 1 [Source:MGI Symbol;Acc:MGI:97281]	9:49502136-49798925	protein_coding	ENSG00000149294	NCAM1	895	564	9.51076	0.665	0.665	0.4873	0.998586	no	2	0	0	83	402	7.92184	-2.276	2.276	0.0105157	0.121045	no	2	1	0	564	895	402	83	309	429	955	2164	276	531	609	698	57	49	805	34	214	43	41
ENSMUSG00000064343	mt-Tq	mitochondrially encoded tRNA glutamine [Source:MGI Symbol;Acc:MGI:102477]	MT:3772-3842	Mt_tRNA	<none>	<none>	200	134	7.3837	0.576	0.576	0.480018	0.998586	no	2	0	0	18	72	5.49185	-1.966	1.966	0.0106581	0.122125	no	1	1	0	134	200	72	18	40	175	186	496	39	109	154	123	31	23	112	9	32	14	19
ENSMUSG00000035936	Aldh5a1	aldhehyde dehydrogenase family 5, subfamily A1 [Source:MGI Symbol;Acc:MGI:2441982]	13:24907579-24937661	protein_coding	ENSG00000112294	ALDH5A1	1094	637	9.75739	0.781	0.781	0.319919	0.998586	no	2	0	0	102	240	7.41785	-1.235	1.235	0.0908736	0.406353	no	2	1	0	637	1094	240	102	252	555	1104	2785	342	573	678	370	98	167	326	98	110	104	96
ENSMUSG00000097572	Gm26797	predicted gene, 26797 [Source:MGI Symbol;Acc:MGI:5477291]	9:122295869-122310928	lincRNA	<none>	<none>	14	17	3.9542	-0.236	0.236	0.683547	0.998586	no	0	0	0	73	154	6.82655	-1.075	1.075	0.0269501	0.206448	no	2	1	0	17	14	154	73	10	19	21	28	8	10	10	78	134	165	237	67	61	85	78
ENSMUSG00000015880	Ncapg	non-SMC condensin I complex, subunit G [Source:MGI Symbol;Acc:MGI:1930197]	5:45669919-45700546	protein_coding	ENSG00000109805	NCAPG	26	21	4.55459	0.278	0.278	0.64208	0.998586	no	0	0	0	120	72	6.58496	0.713	0.713	0.174664	0.556694	no	2	0	0	21	26	72	120	23	26	15	15	22	39	26	23	56	138	73	80	190	141	67
ENSMUSG00000089542	Gm25835	predicted gene, 25835 [Source:MGI Symbol;Acc:MGI:5455612]	11:69668852-69668995	snoRNA	ENSG00000238917	SNORD10	14	14	3.80735	-0.01	0.01	0.990839	1	no	0	0	0	31	22	4.72792	0.485	0.485	0.556879	0.85155	no	0	0	0	14	14	22	31	19	16	8	4	16	21	16	18	35	3	33	31	30	41	23
ENSMUSG00000039835	Nhsl1	NHS-like 1 [Source:MGI Symbol;Acc:MGI:106390]	10:18318985-18533892	protein_coding	ENSG00000135540	NHSL1	394	194	8.19967	1.024	1.024	0.152339	0.998586	no	2	1	0	37	68	5.71425	-0.869	0.869	0.196505	0.582717	no	1	0	0	194	394	68	37	67	194	321	962	150	204	261	126	15	32	97	22	44	53	29
ENSMUSG00000024883	Rin1	Ras and Rab interactor 1 [Source:MGI Symbol;Acc:MGI:2385695]	19:5050481-5057071	protein_coding	ENSG00000174791	RIN1	268	205	7.8857	0.388	0.388	0.630126	0.998586	no	2	0	0	25	78	5.6865	-1.634	1.634	0.0310415	0.225625	no	1	1	0	205	268	78	25	88	139	387	702	97	128	144	70	31	35	175	21	22	38	20
ENSMUSG00000069814	Ccdc92b	coiled-coil domain containing 92B [Source:MGI Symbol;Acc:MGI:3588240]	11:74619605-74641516	protein_coding	<none>	<none>	129	107	6.88264	0.271	0.271	0.785498	0.998586	no	2	0	0	12	45	4.83289	-1.894	1.894	0.0441213	0.275617	no	0	1	0	107	129	45	12	57	93	170	286	33	65	132	62	12	34	71	9	13	6	20
ENSMUSG00000053931	Cnn3	calponin 3, acidic [Source:MGI Symbol;Acc:MGI:1919244]	3:121426497-121458207	protein_coding	ENSG00000117519	CNN3	1190	747	9.91961	0.671	0.671	0.411741	0.998586	no	2	0	0	112	389	7.96867	-1.789	1.789	0.0185474	0.168153	no	2	1	0	747	1190	389	112	392	621	1229	2426	404	824	1107	822	99	89	546	94	139	76	141
ENSMUSG00000003534	Ddr1	discoidin domain receptor family, member 1 [Source:MGI Symbol;Acc:MGI:99216]	17:35681567-35704621	protein_coding	ENSG00000204580	DDR1	590	392	8.93958	0.588	0.588	0.522167	0.998586	no	2	0	0	56	300	7.47573	-2.434	2.434	0.00441721	0.0706499	no	2	1	0	392	590	300	56	351	263	563	896	191	512	760	535	60	93	511	69	75	18	60
ENSMUSG00000018500	Adora2b	adenosine A2b receptor [Source:MGI Symbol;Acc:MGI:99403]	11:62248984-62266453	protein_coding	ENSG00000170425	ADORA2B	56	26	5.35755	1.074	1.074	0.196101	0.998586	no	1	1	0	16	20	4.16993	-0.286	0.286	0.71431	0.917456	no	0	0	0	26	56	20	16	23	21	35	90	21	30	81	39	14	0	29	15	35	11	5
ENSMUSG00000040289	Hey1	hairy/enhancer-of-split related with YRPW motif 1 [Source:MGI Symbol;Acc:MGI:1341800]	3:8663359-8667256	protein_coding	ENSG00000164683	HEY1	390	241	8.3015	0.694	0.694	0.441914	0.998586	no	2	0	0	37	129	6.37504	-1.808	1.808	0.0317511	0.229327	no	1	1	0	241	390	129	37	164	194	365	781	151	291	338	236	37	64	179	46	37	29	35
[truncated: 54,347 more rows]

## Sheet: table description
ColName	ColType	# cols	Description
Index	gene annotation	1	unique number reflecting original sort order (by ID)
[truncated: 32 more rows]

## Sheet: nCount distributions
	Group Averages											Individual Samples
