# Supplementary material for: TMEM106B regulates microglial proliferation and survival in response to demyelination
Source: Sci Adv. 2023 May 5;9(18):eadd2676. doi: 10.1126/sciadv.add2676 (PMC10162677; doi:10.1126/sciadv.add2676)
Supplement: Supplementary file 2 — Datasets S1 to S3 [file sciadv.add2676_datasets_s1_to_s3.zip › add2676_Dataset_S2.xlsx]

## Sheet: Up DEGs CPZ5W KO vs CPZ5W WT
							Comparison				sig genes
							CPZ5WTBKO
							CPZ5WWT				FDR
					Human gene (Ensembl Biomart 1:1 ortholog)		log2FC	abs log2FC	p-value	p-adj	0.05
GeneID	Gene name	Gene description	Locus	Gene type	Human geneID	Human gene name	log2(FC)	abs(log2FC)	pvalue	padj	significant
ENSMUSG00000062148	Ear6	eosinophil-associated, ribonuclease A family, member 6 [Source:MGI Symbol;Acc:MGI:1890463]	14:51853699-51854643	protein_coding	<none>	<none>	7.76	7.76	3.90543e-05	0.00358581	yes
ENSMUSG00000024681	Ms4a3	membrane-spanning 4-domains, subfamily A, member 3 [Source:MGI Symbol;Acc:MGI:2158468]	19:11629496-11640851	protein_coding	ENSG00000149516	MS4A3	7.419	7.419	0.000489362	0.0179725	yes
ENSMUSG00000052234	Epx	eosinophil peroxidase [Source:MGI Symbol;Acc:MGI:107569]	11:87864000-87875536	protein_coding	ENSG00000121053	EPX	7.409	7.409	2.72246e-05	0.00270922	yes
ENSMUSG00000020125	Elane	elastase, neutrophil expressed [Source:MGI Symbol;Acc:MGI:2679229]	10:79886247-79888215	protein_coding	ENSG00000197561	ELANE	6.651	6.651	2.23388e-06	0.000434825	yes
ENSMUSG00000009350	Mpo	myeloperoxidase [Source:MGI Symbol;Acc:MGI:97137]	11:87793581-87804413	protein_coding	ENSG00000005381	MPO	6.041	6.041	0.000124995	0.00809173	yes
ENSMUSG00000052396	Mogat2	monoacylglycerol O-acyltransferase 2 [Source:MGI Symbol;Acc:MGI:2663253]	7:99219084-99238619	protein_coding	ENSG00000166391	MOGAT2	5.933	5.933	0.000564824	0.0197365	yes
ENSMUSG00000020323	Prss57	protease, serine 57 [Source:MGI Symbol;Acc:MGI:1920356]	10:79781474-79790961	protein_coding	ENSG00000185198	PRSS57	5.766	5.766	0.000267757	0.0128056	yes
ENSMUSG00000040314	Ctsg	cathepsin G [Source:MGI Symbol;Acc:MGI:88563]	14:56099881-56102574	protein_coding	ENSG00000100448	CTSG	5.457	5.457	0.00246476	0.0490253	yes
ENSMUSG00000079597	Gm5483	predicted gene 5483 [Source:MGI Symbol;Acc:MGI:3645124]	16:36184212-36188111	protein_coding	<none>	<none>	5.293	5.293	1.13186e-06	0.000271997	yes
ENSMUSG00000067613	Krt83	keratin 83 [Source:MGI Symbol;Acc:MGI:3690448]	15:101485130-101491512	protein_coding	<none>	<none>	5.208	5.208	1.65757e-06	0.000366642	yes
ENSMUSG00000051314	Ffar2	free fatty acid receptor 2 [Source:MGI Symbol;Acc:MGI:2441731]	7:30818348-30823775	protein_coding	ENSG00000126262	FFAR2	5.134	5.134	0.00082399	0.024562	yes
ENSMUSG00000001444	Tbx21	T-box 21 [Source:MGI Symbol;Acc:MGI:1888984]	11:97098071-97115331	protein_coding	ENSG00000073861	TBX21	5.105	5.105	0.000212639	0.0111928	yes
ENSMUSG00000026835	Fcnb	ficolin B [Source:MGI Symbol;Acc:MGI:1341158]	2:28076378-28084885	protein_coding	ENSG00000085265	FCN1	5.097	5.097	5.50128e-06	0.000842095	yes
ENSMUSG00000032053	Pou2af1	POU domain, class 2, associating factor 1 [Source:MGI Symbol;Acc:MGI:105086]	9:51213708-51240080	protein_coding	ENSG00000110777	POU2AF1	4.973	4.973	0.000799727	0.0241344	yes
ENSMUSG00000057729	Prtn3	proteinase 3 [Source:MGI Symbol;Acc:MGI:893580]	10:79874476-79883174	protein_coding	ENSG00000196415	PRTN3	4.855	4.855	2.09453e-06	0.000422504	yes
ENSMUSG00000025163	Cd7	CD7 antigen [Source:MGI Symbol;Acc:MGI:88344]	11:121036747-121039418	protein_coding	ENSG00000173762	CD7	4.804	4.804	0.000539138	0.0190473	yes
ENSMUSG00000024774	Ankrd22	ankyrin repeat domain 22 [Source:MGI Symbol;Acc:MGI:1277101]	19:34121469-34166053	protein_coding	ENSG00000152766	ANKRD22	4.738	4.738	2.53846e-05	0.00258258	yes
ENSMUSG00000093985	Gm10406	predicted gene 10406 [Source:MGI Symbol;Acc:MGI:3711272]	14:7006115-7027449	protein_coding	<none>	<none>	4.701	4.701	0.00137963	0.0336523	yes
ENSMUSG00000079852	Klra4	killer cell lectin-like receptor, subfamily A, member 4 [Source:MGI Symbol;Acc:MGI:101904]	6:130043731-130067271	protein_coding	<none>	<none>	4.649	4.649	0.00142183	0.0342524	yes
ENSMUSG00000015437	Gzmb	granzyme B [Source:MGI Symbol;Acc:MGI:109267]	14:56258838-56262260	protein_coding	<none>	<none>	4.529	4.529	7.14239e-05	0.00556106	yes
ENSMUSG00000036109	Mbnl3	muscleblind like splicing factor 3 [Source:MGI Symbol;Acc:MGI:2444912]	X:51117269-51206532	protein_coding	ENSG00000076770	MBNL3	4.408	4.408	2.84574e-05	0.00278353	yes
ENSMUSG00000096719	Mrgpra2b	MAS-related GPR, member A2B [Source:MGI Symbol;Acc:MGI:3033098]	7:47463806-47528862	protein_coding	<none>	<none>	4.401	4.401	0.000154866	0.00930391	yes
ENSMUSG00000051748	Wfdc21	WAP four-disulfide core domain 21 [Source:MGI Symbol;Acc:MGI:1913357]	11:83746940-83752642	protein_coding	<none>	<none>	4.394	4.394	2.45185e-06	0.000467895	yes
ENSMUSG00000041754	Trem3	triggering receptor expressed on myeloid cells 3 [Source:MGI Symbol;Acc:MGI:1930003]	17:48247777-48258841	protein_coding	<none>	<none>	4.394	4.394	3.93964e-06	0.000649874	yes
ENSMUSG00000052435	Cebpe	CCAAT/enhancer binding protein (C/EBP), epsilon [Source:MGI Symbol;Acc:MGI:103572]	14:54710360-54712174	protein_coding	ENSG00000092067	CEBPE	4.238	4.238	0.000186899	0.0103352	yes
ENSMUSG00000069873	4930438A08Rik	RIKEN cDNA 4930438A08 gene [Source:MGI Symbol;Acc:MGI:1921238]	11:58274799-58294289	protein_coding	<none>	<none>	4.237	4.237	4.16596e-05	0.00377165	yes
ENSMUSG00000038357	Camp	cathelicidin antimicrobial peptide [Source:MGI Symbol;Acc:MGI:108443]	9:109847379-109849617	protein_coding	ENSG00000164047	CAMP	4.186	4.186	1.44187e-06	0.000324186	yes
ENSMUSG00000032496	Ltf	lactotransferrin [Source:MGI Symbol;Acc:MGI:96837]	9:111019271-111042767	protein_coding	ENSG00000012223	LTF	4.157	4.157	3.32077e-06	0.000587625	yes
ENSMUSG00000022818	Cyp2ab1	cytochrome P450, family 2, subfamily ab, polypeptide 1 [Source:MGI Symbol;Acc:MGI:3644957]	16:20308387-20325404	protein_coding	<none>	<none>	4.112	4.112	0.0005231	0.0187516	yes
ENSMUSG00000032484	Ngp	neutrophilic granule protein [Source:MGI Symbol;Acc:MGI:105983]	9:110419747-110423012	protein_coding	<none>	<none>	4.11	4.11	2.16021e-06	0.000429067	yes
ENSMUSG00000026822	Lcn2	lipocalin 2 [Source:MGI Symbol;Acc:MGI:96757]	2:32384633-32388252	protein_coding	ENSG00000148346	LCN2	4.099	4.099	2.17019e-07	7.28322e-05	yes
ENSMUSG00000000157	Itgb2l	integrin beta 2-like [Source:MGI Symbol;Acc:MGI:1277979]	16:96422288-96443619	protein_coding	<none>	<none>	3.929	3.929	2.13692e-05	0.00231315	yes
ENSMUSG00000052212	Cd177	CD177 antigen [Source:MGI Symbol;Acc:MGI:1916141]	7:24743983-24760311	protein_coding	ENSG00000204936	CD177	3.921	3.921	4.08729e-06	0.000662992	yes
ENSMUSG00000040809	Chil3	chitinase-like 3 [Source:MGI Symbol;Acc:MGI:1330860]	3:106147554-106167564	protein_coding	<none>	<none>	3.885	3.885	5.21743e-06	0.00080601	yes
ENSMUSG00000056054	S100a8	S100 calcium binding protein A8 (calgranulin A) [Source:MGI Symbol;Acc:MGI:88244]	3:90668978-90670035	protein_coding	ENSG00000143546	S100A8	3.775	3.775	9.17322e-06	0.00126636	yes
ENSMUSG00000064147	Rab44	RAB44, member RAS oncogene family [Source:MGI Symbol;Acc:MGI:3045302]	17:29114145-29148980	protein_coding	ENSG00000255587	RAB44	3.757	3.757	5.28426e-05	0.00441451	yes
ENSMUSG00000068587	Mgam	maltase-glucoamylase [Source:MGI Symbol;Acc:MGI:1203495]	6:40628831-40769123	protein_coding	ENSG00000257335	MGAM	3.757	3.757	1.32173e-05	0.00168153	yes
ENSMUSG00000056071	S100a9	S100 calcium binding protein A9 (calgranulin B) [Source:MGI Symbol;Acc:MGI:1338947]	3:90692632-90695721	protein_coding	<none>	<none>	3.673	3.673	1.0011e-05	0.00136269	yes
ENSMUSG00000017737	Mmp9	matrix metallopeptidase 9 [Source:MGI Symbol;Acc:MGI:97011]	2:164940780-164955850	protein_coding	ENSG00000100985	MMP9	3.667	3.667	1.4158e-07	5.01065e-05	yes
ENSMUSG00000025330	Padi4	peptidyl arginine deiminase, type IV [Source:MGI Symbol;Acc:MGI:1338898]	4:140745865-140774236	protein_coding	ENSG00000159339	PADI4	3.665	3.665	2.40713e-06	0.00046391	yes
ENSMUSG00000005800	Mmp8	matrix metallopeptidase 8 [Source:MGI Symbol;Acc:MGI:1202395]	9:7558456-7568485	protein_coding	ENSG00000118113	MMP8	3.66	3.66	2.97092e-06	0.000540457	yes
ENSMUSG00000022582	Ly6g	lymphocyte antigen 6 complex, locus G [Source:MGI Symbol;Acc:MGI:109440]	15:75155240-75159126	protein_coding	<none>	<none>	3.603	3.603	2.65924e-05	0.00268197	yes
ENSMUSG00000044103	Il1f9	interleukin 1 family, member 9 [Source:MGI Symbol;Acc:MGI:2449929]	2:24186476-24193568	protein_coding	ENSG00000136688	IL36G	3.571	3.571	2.28397e-05	0.00241141	yes
ENSMUSG00000039252	Lgi2	leucine-rich repeat LGI family, member 2 [Source:MGI Symbol;Acc:MGI:2180196]	5:52533517-52566462	protein_coding	ENSG00000153012	LGI2	3.558	3.558	0.000368489	0.0152285	yes
ENSMUSG00000004612	Nkg7	natural killer cell group 7 sequence [Source:MGI Symbol;Acc:MGI:1931250]	7:43437073-43438249	protein_coding	ENSG00000105374	NKG7	3.547	3.547	0.00232216	0.0470843	yes
ENSMUSG00000074417	Gm14548	predicted gene 14548 [Source:MGI Symbol;Acc:MGI:3709645]	7:3884242-3898120	protein_coding	<none>	<none>	3.519	3.519	0.000242138	0.0121839	yes
ENSMUSG00000031722	Hp	haptoglobin [Source:MGI Symbol;Acc:MGI:96211]	8:109575128-109579172	protein_coding	<none>	<none>	3.491	3.491	5.93871e-06	0.000889208	yes
ENSMUSG00000045551	Fpr1	formyl peptide receptor 1 [Source:MGI Symbol;Acc:MGI:107443]	17:17876471-17883940	protein_coding	ENSG00000171051	FPR1	3.479	3.479	1.04814e-06	0.000257286	yes
ENSMUSG00000059657	Stfa2l1	stefin A2 like 1 [Source:MGI Symbol;Acc:MGI:3524944]	16:36156811-36161953	protein_coding	<none>	<none>	3.477	3.477	0.00227776	0.0464547	yes
ENSMUSG00000018924	Alox15	arachidonate 15-lipoxygenase [Source:MGI Symbol;Acc:MGI:87997]	11:70344152-70352031	protein_coding	ENSG00000161905	ALOX15	3.465	3.465	0.00039682	0.0159589	yes
ENSMUSG00000017002	Slpi	secretory leukocyte peptidase inhibitor [Source:MGI Symbol;Acc:MGI:109297]	2:164354070-164389095	protein_coding	ENSG00000124107	SLPI	3.429	3.429	3.14968e-07	0.000100506	yes
ENSMUSG00000062157	Ifnlr1	interferon lambda receptor 1 [Source:MGI Symbol;Acc:MGI:2429859]	4:135686287-135708181	protein_coding	ENSG00000185436	IFNLR1	3.401	3.401	0.000517362	0.018649	yes
ENSMUSG00000061723	Tnnt3	troponin T3, skeletal, fast [Source:MGI Symbol;Acc:MGI:109550]	7:142498836-142516009	protein_coding	ENSG00000130595	TNNT3	3.4	3.4	0.00210972	0.0440146	yes
ENSMUSG00000022651	Retnlg	resistin like gamma [Source:MGI Symbol;Acc:MGI:2667763]	16:48872621-48874496	protein_coding	<none>	<none>	3.396	3.396	1.36742e-05	0.00169534	yes
ENSMUSG00000059108	Ifitm6	interferon induced transmembrane protein 6 [Source:MGI Symbol;Acc:MGI:2686976]	7:141015699-141017924	protein_coding	<none>	<none>	3.372	3.372	2.21191e-05	0.00237872	yes
ENSMUSG00000040693	Slco4c1	solute carrier organic anion transporter family, member 4C1 [Source:MGI Symbol;Acc:MGI:2442784]	1:96816270-96872171	protein_coding	ENSG00000173930	SLCO4C1	3.338	3.338	0.00170708	0.038548	yes
ENSMUSG00000022584	Ly6c2	lymphocyte antigen 6 complex, locus C2 [Source:MGI Symbol;Acc:MGI:3712069]	15:75108158-75111970	protein_coding	<none>	<none>	3.27	3.27	3.00099e-05	0.00287755	yes
ENSMUSG00000074604	Mgst2	microsomal glutathione S-transferase 2 [Source:MGI Symbol;Acc:MGI:2448481]	3:51660360-51682677	protein_coding	ENSG00000085871	MGST2	3.194	3.194	0.000150658	0.00916427	yes
ENSMUSG00000024912	Fosl1	fos-like antigen 1 [Source:MGI Symbol;Acc:MGI:107179]	19:5447547-5455946	protein_coding	ENSG00000175592	FOSL1	3.186	3.186	0.000649715	0.0212285	yes
ENSMUSG00000024659	Anxa1	annexin A1 [Source:MGI Symbol;Acc:MGI:96819]	19:20373428-20390944	protein_coding	ENSG00000135046	ANXA1	3.163	3.163	2.10546e-06	0.000422504	yes
ENSMUSG00000064246	Chil1	chitinase-like 1 [Source:MGI Symbol;Acc:MGI:1340899]	1:134182176-134190181	protein_coding	ENSG00000133048	CHI3L1	3.116	3.116	3.83797e-07	0.000114933	yes
ENSMUSG00000032561	Acpp	acid phosphatase, prostate [Source:MGI Symbol;Acc:MGI:1928480]	9:104288251-104337748	protein_coding	ENSG00000014257	ACPP	3.089	3.089	3.7654e-05	0.00347363	yes
ENSMUSG00000026180	Cxcr2	chemokine (C-X-C motif) receptor 2 [Source:MGI Symbol;Acc:MGI:105303]	1:74153989-74161246	protein_coding	ENSG00000180871	CXCR2	3.07	3.07	3.22038e-05	0.00305779	yes
ENSMUSG00000043017	Ptgir	prostaglandin I receptor (IP) [Source:MGI Symbol;Acc:MGI:99535]	7:16906490-16910905	protein_coding	ENSG00000160013	PTGIR	3.07	3.07	8.80942e-06	0.0012486	yes
ENSMUSG00000078780	Gm5150	predicted gene 5150 [Source:MGI Symbol;Acc:MGI:3779469]	3:15946870-16006437	protein_coding	<none>	<none>	3.065	3.065	0.000857259	0.0250748	yes
ENSMUSG00000026073	Il1r2	interleukin 1 receptor, type II [Source:MGI Symbol;Acc:MGI:96546]	1:40074079-40125231	protein_coding	ENSG00000115590	IL1R2	3.064	3.064	5.03856e-06	0.000784605	yes
ENSMUSG00000052270	Fpr2	formyl peptide receptor 2 [Source:MGI Symbol;Acc:MGI:1278319]	17:17887824-17893952	protein_coding	<none>	<none>	3.061	3.061	5.00903e-06	0.000784605	yes
ENSMUSG00000041324	Inhba	inhibin beta-A [Source:MGI Symbol;Acc:MGI:96570]	13:16011851-16031621	protein_coding	ENSG00000122641	INHBA	3.035	3.035	3.4445e-06	0.000598635	yes
ENSMUSG00000038665	Dgki	diacylglycerol kinase, iota [Source:MGI Symbol;Acc:MGI:2443430]	6:36846022-37300184	protein_coding	ENSG00000157680	DGKI	2.977	2.977	2.39241e-05	0.00249028	yes
ENSMUSG00000037095	Lrg1	leucine-rich alpha-2-glycoprotein 1 [Source:MGI Symbol;Acc:MGI:1924155]	17:56119678-56122001	protein_coding	ENSG00000171236	LRG1	2.943	2.943	9.29727e-05	0.00662899	yes
ENSMUSG00000026581	Sell	selectin, lymphocyte [Source:MGI Symbol;Acc:MGI:98279]	1:164061982-164084181	protein_coding	ENSG00000188404	SELL	2.828	2.828	0.000285164	0.0132504	yes
ENSMUSG00000003484	Cyp4f18	cytochrome P450, family 4, subfamily f, polypeptide 18 [Source:MGI Symbol;Acc:MGI:1919304]	8:71988482-72009626	protein_coding	ENSG00000186529	CYP4F3	2.814	2.814	8.27376e-07	0.000211906	yes
ENSMUSG00000027360	Hdc	histidine decarboxylase [Source:MGI Symbol;Acc:MGI:96062]	2:126593667-126619299	protein_coding	ENSG00000140287	HDC	2.774	2.774	7.87731e-06	0.00115287	yes
ENSMUSG00000000204	Slfn4	schlafen 4 [Source:MGI Symbol;Acc:MGI:1329010]	11:83175186-83190216	protein_coding	<none>	<none>	2.757	2.757	0.000247324	0.0122938	yes
ENSMUSG00000024011	Pi16	peptidase inhibitor 16 [Source:MGI Symbol;Acc:MGI:1921366]	17:29317680-29330593	protein_coding	ENSG00000164530	PI16	2.753	2.753	1.95349e-05	0.00219796	yes
ENSMUSG00000001506	Col1a1	collagen, type I, alpha 1 [Source:MGI Symbol;Acc:MGI:88467]	11:94936224-94953042	protein_coding	ENSG00000108821	COL1A1	2.75	2.75	0.000924468	0.0262697	yes
ENSMUSG00000004864	Mapk13	mitogen-activated protein kinase 13 [Source:MGI Symbol;Acc:MGI:1346864]	17:28769297-28780233	protein_coding	ENSG00000156711	MAPK13	2.737	2.737	0.00020341	0.0108774	yes
ENSMUSG00000060470	Adgrg3	adhesion G protein-coupled receptor G3 [Source:MGI Symbol;Acc:MGI:1859670]	8:95017692-95045250	protein_coding	ENSG00000182885	ADGRG3	2.63	2.63	0.000434428	0.0168449	yes
ENSMUSG00000031613	Hpgd	hydroxyprostaglandin dehydrogenase 15 (NAD) [Source:MGI Symbol;Acc:MGI:108085]	8:56294585-56321043	protein_coding	ENSG00000164120	HPGD	2.626	2.626	1.07823e-10	1.49913e-07	yes
ENSMUSG00000021125	Arg2	arginase type II [Source:MGI Symbol;Acc:MGI:1330806]	12:79130777-79156301	protein_coding	ENSG00000081181	ARG2	2.59	2.59	0.000359265	0.0150713	yes
ENSMUSG00000042265	Trem1	triggering receptor expressed on myeloid cells 1 [Source:MGI Symbol;Acc:MGI:1930005]	17:48232768-48246924	protein_coding	ENSG00000124731	TREM1	2.588	2.588	0.00156728	0.036258	yes
ENSMUSG00000058794	Nfe2	nuclear factor, erythroid derived 2 [Source:MGI Symbol;Acc:MGI:97308]	15:103248212-103258403	protein_coding	ENSG00000123405	NFE2	2.58	2.58	0.000583974	0.0198725	yes
ENSMUSG00000030427	Lilra6	leukocyte immunoglobulin-like receptor, subfamily A (with TM domain), member 6 [Source:MGI Symbol;Acc:MGI:1195969]	7:3908280-3915503	protein_coding	<none>	<none>	2.565	2.565	0.000172892	0.00981152	yes
ENSMUSG00000060131	Atp8b4	ATPase, class I, type 8B, member 4 [Source:MGI Symbol;Acc:MGI:1859664]	2:126320973-126500674	protein_coding	ENSG00000104043	ATP8B4	2.508	2.508	5.99315e-05	0.00488103	yes
ENSMUSG00000040616	Tmem51	transmembrane protein 51 [Source:MGI Symbol;Acc:MGI:2384874]	4:142030992-142084304	protein_coding	ENSG00000171729	TMEM51	2.497	2.497	0.00124519	0.0321256	yes
ENSMUSG00000021123	Rdh12	retinol dehydrogenase 12 [Source:MGI Symbol;Acc:MGI:1925224]	12:79208914-79222665	protein_coding	ENSG00000139988	RDH12	2.493	2.493	1.87425e-06	0.000400905	yes
ENSMUSG00000030246	Ldhb	lactate dehydrogenase B [Source:MGI Symbol;Acc:MGI:96763]	6:142490249-142507957	protein_coding	<none>	<none>	2.464	2.464	1.90237e-08	9.25742e-06	yes
ENSMUSG00000066682	Pilrb2	paired immunoglobin-like type 2 receptor beta 2 [Source:MGI Symbol;Acc:MGI:2450535]	5:137865827-137871815	protein_coding	<none>	<none>	2.423	2.423	0.000116582	0.00779815	yes
ENSMUSG00000021697	Depdc1b	DEP domain containing 1B [Source:MGI Symbol;Acc:MGI:2145425]	13:108316332-108407782	protein_coding	ENSG00000035499	DEPDC1B	2.408	2.408	0.000429106	0.0167722	yes
ENSMUSG00000026193	Fn1	fibronectin 1 [Source:MGI Symbol;Acc:MGI:95566]	1:71585520-71653200	protein_coding	ENSG00000115414	FN1	2.376	2.376	4.93332e-05	0.00421716	yes
ENSMUSG00000030142	Clec4e	C-type lectin domain family 4, member e [Source:MGI Symbol;Acc:MGI:1861232]	6:123281789-123289870	protein_coding	ENSG00000166523	CLEC4E	2.374	2.374	0.000291757	0.0133635	yes
ENSMUSG00000009633	G0s2	G0/G1 switch gene 2 [Source:MGI Symbol;Acc:MGI:1316737]	1:193272161-193273217	protein_coding	ENSG00000123689	G0S2	2.372	2.372	1.53999e-05	0.00185441	yes
ENSMUSG00000046908	Ltb4r1	leukotriene B4 receptor 1 [Source:MGI Symbol;Acc:MGI:1309472]	14:55765962-55768494	protein_coding	<none>	<none>	2.365	2.365	0.000719543	0.0224814	yes
ENSMUSG00000001588	Acap1	ArfGAP with coiled-coil, ankyrin repeat and PH domains 1 [Source:MGI Symbol;Acc:MGI:2388270]	11:69881567-69895539	protein_coding	ENSG00000072818	ACAP1	2.304	2.304	0.00105321	0.0286324	yes
ENSMUSG00000060586	H2-Eb1	histocompatibility 2, class II antigen E beta [Source:MGI Symbol;Acc:MGI:95901]	17:34305867-34316674	protein_coding	<none>	<none>	2.298	2.298	0.000899836	0.0258696	yes
ENSMUSG00000052013	Btla	B and T lymphocyte associated [Source:MGI Symbol;Acc:MGI:2658978]	16:45224315-45257670	protein_coding	ENSG00000186265	BTLA	2.275	2.275	0.00132166	0.0331096	yes
ENSMUSG00000004552	Ctse	cathepsin E [Source:MGI Symbol;Acc:MGI:107361]	1:131638306-131675505	protein_coding	ENSG00000196188	CTSE	2.249	2.249	0.000294384	0.0133635	yes
ENSMUSG00000039232	Stx11	syntaxin 11 [Source:MGI Symbol;Acc:MGI:1921982]	10:12938209-12964298	protein_coding	ENSG00000135604	STX11	2.226	2.226	9.90623e-05	0.00691128	yes
ENSMUSG00000031825	Crispld2	cysteine-rich secretory protein LCCL domain containing 2 [Source:MGI Symbol;Acc:MGI:1926142]	8:119992438-120052793	protein_coding	ENSG00000103196	CRISPLD2	2.203	2.203	0.000614902	0.020495	yes
ENSMUSG00000013974	Mcemp1	mast cell expressed membrane protein 1 [Source:MGI Symbol;Acc:MGI:1916439]	8:3665754-3669259	protein_coding	ENSG00000183019	MCEMP1	2.172	2.172	0.000307697	0.0138003	yes
ENSMUSG00000030144	Clec4d	C-type lectin domain family 4, member d [Source:MGI Symbol;Acc:MGI:1298389]	6:123262111-123275265	protein_coding	ENSG00000166527	CLEC4D	2.166	2.166	0.000574909	0.0197365	yes
ENSMUSG00000027907	S100a11	S100 calcium binding protein A11 [Source:MGI Symbol;Acc:MGI:1338798]	3:93520488-93526287	protein_coding	ENSG00000163191	S100A11	2.143	2.143	2.03915e-05	0.00228116	yes
ENSMUSG00000046006	Gapt	Grb2-binding adaptor, transmembrane [Source:MGI Symbol;Acc:MGI:3608341]	13:110352616-110357199	protein_coding	ENSG00000175857	GAPT	2.134	2.134	0.000552502	0.0194475	yes
ENSMUSG00000030413	Pglyrp1	peptidoglycan recognition protein 1 [Source:MGI Symbol;Acc:MGI:1345092]	7:18871331-18890459	protein_coding	ENSG00000008438	PGLYRP1	2.128	2.128	0.00037867	0.0155502	yes
ENSMUSG00000020846	Rflnb	refilin B [Source:MGI Symbol;Acc:MGI:1923816]	11:76019194-76027782	protein_coding	ENSG00000183688	RFLNB	2.12	2.12	0.00101713	0.0278851	yes
ENSMUSG00000058624	Gda	guanine deaminase [Source:MGI Symbol;Acc:MGI:95678]	19:21391307-21473445	protein_coding	ENSG00000119125	GDA	2.057	2.057	2.276e-05	0.00241141	yes
ENSMUSG00000092060	Bend4	BEN domain containing 4 [Source:MGI Symbol;Acc:MGI:3648414]	5:67392147-67428310	protein_coding	ENSG00000188848	BEND4	1.97	1.97	0.000285426	0.0132504	yes
ENSMUSG00000028480	Glipr2	GLI pathogenesis-related 2 [Source:MGI Symbol;Acc:MGI:1917770]	4:43957401-43979118	protein_coding	ENSG00000122694	GLIPR2	1.95	1.95	1.6431e-05	0.00191937	yes
ENSMUSG00000047139	Cd24a	CD24a antigen [Source:MGI Symbol;Acc:MGI:88323]	10:43578284-43584265	protein_coding	<none>	<none>	1.942	1.942	0.000164698	0.00959834	yes
ENSMUSG00000017499	Cdc6	cell division cycle 6 [Source:MGI Symbol;Acc:MGI:1345150]	11:98907801-98923940	protein_coding	ENSG00000094804	CDC6	1.913	1.913	0.000432295	0.0167957	yes
ENSMUSG00000037225	Fgf2	fibroblast growth factor 2 [Source:MGI Symbol;Acc:MGI:95516]	3:37348346-37410108	protein_coding	ENSG00000138685	FGF2	1.851	1.851	0.00247488	0.0491567	yes
ENSMUSG00000026980	Ly75	lymphocyte antigen 75 [Source:MGI Symbol;Acc:MGI:106662]	2:60292103-60383303	protein_coding	ENSG00000054219	LY75	1.82	1.82	0.0019568	0.0419483	yes
ENSMUSG00000047747	Rnf150	ring finger protein 150 [Source:MGI Symbol;Acc:MGI:2443860]	8:82863356-83091268	protein_coding	ENSG00000170153	RNF150	1.779	1.779	1.33818e-05	0.00168403	yes
ENSMUSG00000035258	Abi3bp	ABI gene family, member 3 (NESH) binding protein [Source:MGI Symbol;Acc:MGI:2444583]	16:56477878-56690135	protein_coding	ENSG00000154175	ABI3BP	1.715	1.715	0.00233997	0.0473467	yes
ENSMUSG00000021069	Pygl	liver glycogen phosphorylase [Source:MGI Symbol;Acc:MGI:97829]	12:70190811-70231488	protein_coding	ENSG00000100504	PYGL	1.614	1.614	1.82319e-05	0.00208537	yes
ENSMUSG00000020649	Rrm2	ribonucleotide reductase M2 [Source:MGI Symbol;Acc:MGI:98181]	12:24708241-24714146	protein_coding	ENSG00000171848	RRM2	1.598	1.598	0.000533125	0.0189623	yes
ENSMUSG00000031586	Rbpms	RNA binding protein gene with multiple splicing [Source:MGI Symbol;Acc:MGI:1334446]	8:33782643-33929863	protein_coding	ENSG00000157110	RBPMS	1.595	1.595	4.2484e-07	0.000125295	yes
ENSMUSG00000059022	Kcp	kielin/chordin-like protein [Source:MGI Symbol;Acc:MGI:2141640]	6:29473162-29507952	protein_coding	ENSG00000135253	KCP	1.59	1.59	4.54066e-08	1.96409e-05	yes
ENSMUSG00000040152	Thbs1	thrombospondin 1 [Source:MGI Symbol;Acc:MGI:98737]	2:118111876-118127133	protein_coding	ENSG00000137801	THBS1	1.587	1.587	0.00248671	0.049291	yes
ENSMUSG00000022026	Olfm4	olfactomedin 4 [Source:MGI Symbol;Acc:MGI:2685142]	14:79984081-80023139	protein_coding	ENSG00000102837	OLFM4	1.568	1.568	0.00083875	0.0247813	yes
ENSMUSG00000056116	H2-T22	histocompatibility 2, T region locus 22 [Source:MGI Symbol;Acc:MGI:95956]	17:36037128-36042747	protein_coding	<none>	<none>	1.556	1.556	0.00019768	0.0106294	yes
ENSMUSG00000036273	Lrrk2	leucine-rich repeat kinase 2 [Source:MGI Symbol;Acc:MGI:1913975]	15:91673175-91816120	protein_coding	ENSG00000188906	LRRK2	1.549	1.549	0.00188283	0.0408575	yes
ENSMUSG00000030214	Plbd1	phospholipase B domain containing 1 [Source:MGI Symbol;Acc:MGI:1914107]	6:136612070-136661928	protein_coding	ENSG00000121316	PLBD1	1.522	1.522	0.00253883	0.0498671	yes
ENSMUSG00000025236	Adpgk	ADP-dependent glucokinase [Source:MGI Symbol;Acc:MGI:1919391]	9:59291558-59324052	protein_coding	ENSG00000159322	ADPGK	1.483	1.483	0.0009439	0.0266662	yes
ENSMUSG00000031506	Ptpn7	protein tyrosine phosphatase, non-receptor type 7 [Source:MGI Symbol;Acc:MGI:2156893]	1:135132700-135145317	protein_coding	ENSG00000143851	PTPN7	1.479	1.479	0.00123387	0.0319942	yes
ENSMUSG00000032322	Pstpip1	proline-serine-threonine phosphatase-interacting protein 1 [Source:MGI Symbol;Acc:MGI:1321396]	9:56089962-56128888	protein_coding	ENSG00000140368	PSTPIP1	1.449	1.449	0.000566516	0.0197365	yes
ENSMUSG00000037649	H2-DMa	histocompatibility 2, class II, locus DMa [Source:MGI Symbol;Acc:MGI:95921]	17:34119541-34139101	protein_coding	ENSG00000204257	HLA-DMA	1.435	1.435	1.73271e-06	0.000378957	yes
ENSMUSG00000031584	Gsr	glutathione reductase [Source:MGI Symbol;Acc:MGI:95804]	8:33652523-33698163	protein_coding	ENSG00000104687	GSR	1.401	1.401	1.54335e-05	0.00185441	yes
ENSMUSG00000029096	Htra3	HtrA serine peptidase 3 [Source:MGI Symbol;Acc:MGI:1925808]	5:35652023-35679782	protein_coding	ENSG00000170801	HTRA3	1.323	1.323	0.000431403	0.0167945	yes
ENSMUSG00000036006	Ripor2	RHO family interacting cell polarization regulator 2 [Source:MGI Symbol;Acc:MGI:2444879]	13:24582189-24733816	protein_coding	ENSG00000111913	RIPOR2	1.284	1.284	6.49532e-05	0.00520294	yes
ENSMUSG00000043664	Tmem221	transmembrane protein 221 [Source:MGI Symbol;Acc:MGI:3525074]	8:71554238-71558871	protein_coding	<none>	<none>	1.249	1.249	0.00172166	0.0387448	yes
ENSMUSG00000001156	Mxd1	MAX dimerization protein 1 [Source:MGI Symbol;Acc:MGI:96908]	6:86647042-86669161	protein_coding	ENSG00000059728	MXD1	1.228	1.228	0.00077866	0.0237565	yes
ENSMUSG00000022555	Dgat1	diacylglycerol O-acyltransferase 1 [Source:MGI Symbol;Acc:MGI:1333825]	15:76502015-76511953	protein_coding	ENSG00000185000	DGAT1	1.224	1.224	0.000618731	0.020557	yes
ENSMUSG00000003153	Slc2a3	solute carrier family 2 (facilitated glucose transporter), member 3 [Source:MGI Symbol;Acc:MGI:95757]	6:122727809-122801640	protein_coding	<none>	<none>	1.217	1.217	3.90216e-06	0.000649192	yes
ENSMUSG00000026388	3110009E18Rik	RIKEN cDNA 3110009E18 gene [Source:MGI Symbol;Acc:MGI:1920353]	1:120121187-120188189	protein_coding	ENSG00000186132	C2orf76	1.217	1.217	0.00135083	0.0334529	yes
ENSMUSG00000021846	Peli2	pellino 2 [Source:MGI Symbol;Acc:MGI:1891445]	14:48120823-48281575	protein_coding	ENSG00000139946	PELI2	1.177	1.177	1.97741e-13	4.27669e-10	yes
ENSMUSG00000024174	Pot1b	protection of telomeres 1B [Source:MGI Symbol;Acc:MGI:1920086]	17:55651951-55712628	protein_coding	<none>	<none>	1.14	1.14	0.00155359	0.0361299	yes
ENSMUSG00000020553	Pctp	phosphatidylcholine transfer protein [Source:MGI Symbol;Acc:MGI:107375]	11:89982665-90002894	protein_coding	ENSG00000141179	PCTP	1.116	1.116	2.30425e-05	0.00241141	yes
ENSMUSG00000046794	Ppp1r3b	protein phosphatase 1, regulatory subunit 3B [Source:MGI Symbol;Acc:MGI:2177268]	8:35375739-35388139	protein_coding	ENSG00000173281	PPP1R3B	1.09	1.09	0.000121336	0.00797907	yes
ENSMUSG00000079547	H2-DMb1	histocompatibility 2, class II, locus Mb1 [Source:MGI Symbol;Acc:MGI:95922]	17:34153072-34160230	protein_coding	<none>	<none>	1.045	1.045	0.000232394	0.0119355	yes
ENSMUSG00000037940	Inpp4b	inositol polyphosphate-4-phosphatase, type II [Source:MGI Symbol;Acc:MGI:2158925]	8:81342556-82127914	protein_coding	ENSG00000109452	INPP4B	1.038	1.038	0.000793964	0.024035	yes
ENSMUSG00000023961	Enpp4	ectonucleotide pyrophosphatase/phosphodiesterase 4 [Source:MGI Symbol;Acc:MGI:2682634]	17:44096308-44105809	protein_coding	ENSG00000001561	ENPP4	1.021	1.021	2.06988e-05	0.00228922	yes
ENSMUSG00000021360	Gcnt2	glucosaminyl (N-acetyl) transferase 2, I-branching enzyme [Source:MGI Symbol;Acc:MGI:1100870]	13:40859754-40960892	protein_coding	ENSG00000111846	GCNT2	0.922	0.922	0.00151718	0.0355378	yes
ENSMUSG00000036533	Cdc42ep3	CDC42 effector protein (Rho GTPase binding) 3 [Source:MGI Symbol;Acc:MGI:2384718]	17:79333727-79355091	protein_coding	ENSG00000163171	CDC42EP3	0.871	0.871	0.000471202	0.0176384	yes
ENSMUSG00000029765	Plxna4	plexin A4 [Source:MGI Symbol;Acc:MGI:2179061]	6:32144268-32588192	protein_coding	ENSG00000221866	PLXNA4	0.831	0.831	0.000449756	0.0171994	yes
ENSMUSG00000000958	Slc7a7	solute carrier family 7 (cationic amino acid transporter, y+ system), member 7 [Source:MGI Symbol;Acc:MGI:1337120]	14:54369442-54417780	protein_coding	ENSG00000155465	SLC7A7	0.809	0.809	0.00242869	0.0486363	yes
ENSMUSG00000007029	Vars	valyl-tRNA synthetase [Source:MGI Symbol;Acc:MGI:90675]	17:35000987-35016322	protein_coding	ENSG00000204394	VARS	0.787	0.787	0.000235659	0.0119496	yes
ENSMUSG00000051950	B3glct	beta-3-glucosyltransferase [Source:MGI Symbol;Acc:MGI:2685903]	5:149678230-149762599	protein_coding	ENSG00000187676	B3GLCT	0.772	0.772	6.3986e-06	0.000950754	yes
ENSMUSG00000038058	Nod1	nucleotide-binding oligomerization domain containing 1 [Source:MGI Symbol;Acc:MGI:1341839]	6:54923949-54972612	protein_coding	ENSG00000106100	NOD1	0.76	0.76	0.000360318	0.015083	yes
ENSMUSG00000022094	Slc39a14	solute carrier family 39 (zinc transporter), member 14 [Source:MGI Symbol;Acc:MGI:2384851]	14:70303469-70351425	protein_coding	ENSG00000104635	SLC39A14	0.756	0.756	0.000139395	0.00861375	yes
ENSMUSG00000046711	Hmga1	high mobility group AT-hook 1 [Source:MGI Symbol;Acc:MGI:96160]	17:27556497-27563674	protein_coding	<none>	<none>	0.709	0.709	4.39261e-05	0.00389804	yes
ENSMUSG00000037936	Scarb1	scavenger receptor class B, member 1 [Source:MGI Symbol;Acc:MGI:893578]	5:125277087-125341094	protein_coding	ENSG00000073060	SCARB1	0.706	0.706	0.00139655	0.0338107	yes
ENSMUSG00000039050	Osbpl2	oxysterol binding protein-like 2 [Source:MGI Symbol;Acc:MGI:2442832]	2:180119306-180162680	protein_coding	ENSG00000130703	OSBPL2	0.659	0.659	1.07423e-05	0.00142244	yes
ENSMUSG00000063952	Brpf3	bromodomain and PHD finger containing, 3 [Source:MGI Symbol;Acc:MGI:2146836]	17:28801090-28839949	protein_coding	ENSG00000096070	BRPF3	0.653	0.653	0.000345016	0.0147664	yes
ENSMUSG00000031709	Tbc1d9	TBC1 domain family, member 9 [Source:MGI Symbol;Acc:MGI:1918560]	8:83165352-83272934	protein_coding	ENSG00000109436	TBC1D9	0.644	0.644	0.000267438	0.0128056	yes
ENSMUSG00000006705	Pknox1	Pbx/knotted 1 homeobox [Source:MGI Symbol;Acc:MGI:1201409]	17:31564734-31607693	protein_coding	ENSG00000160199	PKNOX1	0.619	0.619	0.00212	0.0441635	yes
ENSMUSG00000039782	Cpeb2	cytoplasmic polyadenylation element binding protein 2 [Source:MGI Symbol;Acc:MGI:2442640]	5:43233170-43289724	protein_coding	ENSG00000137449	CPEB2	0.568	0.568	0.00140256	0.0338719	yes
ENSMUSG00000044600	Smim7	small integral membrane protein 7 [Source:MGI Symbol;Acc:MGI:1914068]	8:72565188-72571088	protein_coding	ENSG00000214046	SMIM7	0.527	0.527	0.0007912	0.0240261	yes
ENSMUSG00000017670	Elmo2	engulfment and cell motility 2 [Source:MGI Symbol;Acc:MGI:2153045]	2:165288031-165326479	protein_coding	ENSG00000062598	ELMO2	0.491	0.491	0.000672691	0.0216354	yes
ENSMUSG00000019731	Slc35e1	solute carrier family 35, member E1 [Source:MGI Symbol;Acc:MGI:2142403]	8:72480641-72492614	protein_coding	ENSG00000127526	SLC35E1	0.486	0.486	0.00115088	0.0304713	yes
ENSMUSG00000000131	Xpo6	exportin 6 [Source:MGI Symbol;Acc:MGI:2429950]	7:126101715-126200501	protein_coding	ENSG00000169180	XPO6	0.427	0.427	0.0017715	0.0395458	yes
ENSMUSG00000024976	Shoc2	Shoc2, leucine rich repeat scaffold protein [Source:MGI Symbol;Acc:MGI:1927197]	19:53944306-54033133	protein_coding	ENSG00000108061	SHOC2	0.349	0.349	0.000943542	0.0266662	yes
ENSMUSG00000035596	Mboat7	membrane bound O-acyltransferase domain containing 7 [Source:MGI Symbol;Acc:MGI:1924832]	7:3677789-3693523	protein_coding	ENSG00000125505	MBOAT7	0.321	0.321	0.00250707	0.049493	yes
ENSMUSG00000046899	Prl7a2	prolactin family 7, subfamily a, member 2 [Source:MGI Symbol;Acc:MGI:1206571]	13:27658584-27668036	protein_coding	<none>	<none>	0	0	1.18693e-08	7.14923e-06	yes

## Sheet: Down DEGs CPZ5W KO vs CPZ5W WT
							Comparison				sig genes
							CPZ5WTBKO
							CPZ5WWT				FDR
					Human gene (Ensembl Biomart 1:1 ortholog)		log2FC	abs log2FC	p-value	p-adj	0.05
GeneID	Gene name	Gene description	Locus	Gene type	Human geneID	Human gene name	log2(FC)	abs(log2FC)	pvalue	padj	significant
ENSMUSG00000069117	Gm10260	predicted gene 10260 [Source:MGI Symbol;Acc:MGI:3642298]	13:97760072-97760632	protein_coding	<none>	<none>	-9.862	9.862	2.43859e-43	4.74672e-39	yes
ENSMUSG00000091705	H2-Q2	histocompatibility 2, Q region locus 2 [Source:MGI Symbol;Acc:MGI:95931]	17:35342242-35346762	protein_coding	<none>	<none>	-9.454	9.454	1.16391e-06	0.000276287	yes
ENSMUSG00000004894	Hapln2	hyaluronan and proteoglycan link protein 2 [Source:MGI Symbol;Acc:MGI:2137300]	3:88021750-88027583	protein_coding	ENSG00000132702	HAPLN2	-9.119	9.119	4.13231e-09	3.21742e-06	yes
ENSMUSG00000079507	H2-Q1	histocompatibility 2, Q region locus 1 [Source:MGI Symbol;Acc:MGI:95928]	17:35320405-35325099	protein_coding	<none>	<none>	-7.96	7.96	1.23069e-07	4.51987e-05	yes
ENSMUSG00000029832	Nfe2l3	nuclear factor, erythroid derived 2, like 3 [Source:MGI Symbol;Acc:MGI:1339958]	6:51432670-51458768	protein_coding	ENSG00000050344	NFE2L3	-7.94	7.94	1.15827e-07	4.33573e-05	yes
ENSMUSG00000033579	Fa2h	fatty acid 2-hydroxylase [Source:MGI Symbol;Acc:MGI:2443327]	8:111345135-111393824	protein_coding	ENSG00000103089	FA2H	-7.637	7.637	2.93069e-08	1.35824e-05	yes
ENSMUSG00000050121	Opalin	oligodendrocytic myelin paranodal and inner loop protein [Source:MGI Symbol;Acc:MGI:2657025]	19:41061710-41077113	protein_coding	ENSG00000197430	OPALIN	-7.39	7.39	6.40746e-08	2.59836e-05	yes
ENSMUSG00000047797	Gjb1	gap junction protein, beta 1 [Source:MGI Symbol;Acc:MGI:95719]	X:101376378-101385629	protein_coding	ENSG00000169562	GJB1	-7.356	7.356	6.67526e-08	2.65171e-05	yes
ENSMUSG00000043531	Sorcs1	sortilin-related VPS10 domain containing receptor 1 [Source:MGI Symbol;Acc:MGI:1929666]	19:50143299-50678646	protein_coding	ENSG00000108018	SORCS1	-7.315	7.315	1.89277e-07	6.46363e-05	yes
ENSMUSG00000026418	Tnni1	troponin I, skeletal, slow 1 [Source:MGI Symbol;Acc:MGI:105073]	1:135779434-135810989	protein_coding	ENSG00000159173	TNNI1	-7.262	7.262	1.83779e-08	9.17247e-06	yes
ENSMUSG00000037578	Pkd2l1	polycystic kidney disease 2-like 1 [Source:MGI Symbol;Acc:MGI:1352448]	19:44147637-44192442	protein_coding	ENSG00000107593	PKD2L1	-6.937	6.937	3.39895e-06	0.000596041	yes
ENSMUSG00000036098	Myrf	myelin regulatory factor [Source:MGI Symbol;Acc:MGI:2684944]	19:10208272-10240748	protein_coding	ENSG00000124920	MYRF	-6.918	6.918	1.98525e-12	2.97252e-09	yes
ENSMUSG00000043448	Gjc2	gap junction protein, gamma 2 [Source:MGI Symbol;Acc:MGI:2153060]	11:59175568-59183213	protein_coding	ENSG00000198835	GJC2	-6.829	6.829	4.06095e-06	0.000662992	yes
ENSMUSG00000039904	Gpr37	G protein-coupled receptor 37 [Source:MGI Symbol;Acc:MGI:1313297]	6:25665878-25690729	protein_coding	ENSG00000170775	GPR37	-6.753	6.753	4.74316e-10	5.77035e-07	yes
ENSMUSG00000050711	Scg2	secretogranin II [Source:MGI Symbol;Acc:MGI:103033]	1:79434669-79440120	protein_coding	ENSG00000171951	SCG2	-6.66	6.66	9.38941e-06	0.00128708	yes
ENSMUSG00000038077	Kcna6	potassium voltage-gated channel, shaker-related, subfamily, member 6 [Source:MGI Symbol;Acc:MGI:96663]	6:126708329-126740674	protein_coding	ENSG00000151079	KCNA6	-6.617	6.617	9.85236e-10	9.58881e-07	yes
ENSMUSG00000078249	Hmga1b	high mobility group AT-hook 1B [Source:MGI Symbol;Acc:MGI:96161]	11:120762794-120764419	protein_coding	<none>	<none>	-6.454	6.454	3.3315e-29	2.16159e-25	yes
ENSMUSG00000091712	Sec14l5	SEC14-like lipid binding 5 [Source:MGI Symbol;Acc:MGI:3616084]	16:5147109-5187271	protein_coding	ENSG00000103184	SEC14L5	-6.443	6.443	8.40782e-09	5.64339e-06	yes
ENSMUSG00000043165	Lor	loricrin [Source:MGI Symbol;Acc:MGI:96816]	3:92080271-92083142	protein_coding	<none>	<none>	-6.38	6.38	4.56921e-05	0.00402442	yes
ENSMUSG00000032036	Kirrel3	kirre like nephrin family adhesion molecule 3 [Source:MGI Symbol;Acc:MGI:1914953]	9:34485894-35036716	protein_coding	ENSG00000149571	KIRREL3	-6.362	6.362	1.1929e-08	7.14923e-06	yes
ENSMUSG00000044519	Zfp488	zinc finger protein 488 [Source:MGI Symbol;Acc:MGI:2686052]	14:33967070-33978764	protein_coding	ENSG00000265763	ZNF488	-6.344	6.344	1.27107e-05	0.00162772	yes
ENSMUSG00000026109	Tmeff2	transmembrane protein with EGF-like and two follistatin-like domains 2 [Source:MGI Symbol;Acc:MGI:1861735]	1:50900647-51187270	protein_coding	ENSG00000144339	TMEFF2	-6.25	6.25	1.86739e-10	2.42325e-07	yes
ENSMUSG00000091735	Gpr62	G protein-coupled receptor 62 [Source:MGI Symbol;Acc:MGI:3525078]	9:106463962-106465938	protein_coding	ENSG00000180929	GPR62	-6.242	6.242	1.59174e-05	0.00188922	yes
ENSMUSG00000050505	Pcdh20	protocadherin 20 [Source:MGI Symbol;Acc:MGI:2443376]	14:88464743-88471396	protein_coding	<none>	<none>	-6.184	6.184	3.51297e-05	0.00327177	yes
ENSMUSG00000026830	Ermn	ermin, ERM-like protein [Source:MGI Symbol;Acc:MGI:1925017]	2:58045113-58052864	protein_coding	ENSG00000136541	ERMN	-6.159	6.159	1.76782e-08	9.0554e-06	yes
ENSMUSG00000053024	Cntn2	contactin 2 [Source:MGI Symbol;Acc:MGI:104518]	1:132509427-132543256	protein_coding	ENSG00000184144	CNTN2	-6.087	6.087	2.19273e-09	1.7784e-06	yes
ENSMUSG00000033595	Lgi3	leucine-rich repeat LGI family, member 3 [Source:MGI Symbol;Acc:MGI:2182619]	14:70530685-70538324	protein_coding	ENSG00000168481	LGI3	-6.076	6.076	1.51917e-08	7.99208e-06	yes
ENSMUSG00000052229	Gpr17	G protein-coupled receptor 17 [Source:MGI Symbol;Acc:MGI:3584514]	18:31942997-31949636	protein_coding	ENSG00000144230	GPR17	-6.053	6.053	1.99468e-06	0.000417489	yes
ENSMUSG00000032854	Ugt8a	UDP galactosyltransferase 8A [Source:MGI Symbol;Acc:MGI:109522]	3:125865271-125938619	protein_coding	ENSG00000174607	UGT8	-5.987	5.987	6.86388e-07	0.000183348	yes
ENSMUSG00000081225	Cyp2j12	cytochrome P450, family 2, subfamily j, polypeptide 12 [Source:MGI Symbol;Acc:MGI:3717097]	4:96099318-96141152	protein_coding	<none>	<none>	-5.959	5.959	1.0487e-05	0.00139814	yes
ENSMUSG00000055471	Alk	anaplastic lymphoma kinase [Source:MGI Symbol;Acc:MGI:103305]	17:71868972-72604627	protein_coding	ENSG00000171094	ALK	-5.952	5.952	4.98089e-05	0.00423376	yes
ENSMUSG00000018893	Mb	myoglobin [Source:MGI Symbol;Acc:MGI:96922]	15:77015487-77050670	protein_coding	ENSG00000198125	MB	-5.915	5.915	0.000349461	0.0148266	yes
ENSMUSG00000033006	Sox10	SRY (sex determining region Y)-box 10 [Source:MGI Symbol;Acc:MGI:98358]	15:79154908-79165240	protein_coding	ENSG00000100146	SOX10	-5.907	5.907	3.60947e-07	0.000112491	yes
ENSMUSG00000031425	Plp1	proteolipid protein (myelin) 1 [Source:MGI Symbol;Acc:MGI:97623]	X:136822671-136839733	protein_coding	ENSG00000123560	PLP1	-5.903	5.903	4.96542e-09	3.5797e-06	yes
ENSMUSG00000055415	Atp10b	ATPase, class V, type 10B [Source:MGI Symbol;Acc:MGI:2442688]	11:43149877-43262285	protein_coding	ENSG00000118322	ATP10B	-5.882	5.882	3.67615e-06	0.000622228	yes
ENSMUSG00000034648	Lrrn1	leucine rich repeat protein 1, neuronal [Source:MGI Symbol;Acc:MGI:106038]	6:107529768-107570214	protein_coding	ENSG00000175928	LRRN1	-5.856	5.856	3.64086e-07	0.000112491	yes
ENSMUSG00000079055	Slc8a3	solute carrier family 8 (sodium/calcium exchanger), member 3 [Source:MGI Symbol;Acc:MGI:107976]	12:81197915-81333180	protein_coding	ENSG00000100678	SLC8A3	-5.85	5.85	4.83437e-05	0.00416376	yes
ENSMUSG00000056966	Gjc3	gap junction protein, gamma 3 [Source:MGI Symbol;Acc:MGI:2153041]	5:137953461-137963098	protein_coding	ENSG00000176402	GJC3	-5.788	5.788	1.40912e-09	1.19254e-06	yes
ENSMUSG00000041669	Prima1	proline rich membrane anchor 1 [Source:MGI Symbol;Acc:MGI:1926097]	12:103196908-103242150	protein_coding	ENSG00000175785	PRIMA1	-5.788	5.788	7.91604e-05	0.00588114	yes
ENSMUSG00000020411	Nipal4	NIPA-like domain containing 4 [Source:MGI Symbol;Acc:MGI:2444671]	11:46148155-46166508	protein_coding	ENSG00000172548	NIPAL4	-5.757	5.757	0.000123912	0.00809173	yes
ENSMUSG00000035653	Lrfn5	leucine rich repeat and fibronectin type III domain containing 5 [Source:MGI Symbol;Acc:MGI:2144814]	12:61523150-61858342	protein_coding	ENSG00000165379	LRFN5	-5.717	5.717	8.75154e-05	0.0063563	yes
ENSMUSG00000064293	Cntn4	contactin 4 [Source:MGI Symbol;Acc:MGI:1095737]	6:105677660-106699310	protein_coding	ENSG00000144619	CNTN4	-5.71	5.71	0.000118402	0.00788087	yes
ENSMUSG00000076439	Mog	myelin oligodendrocyte glycoprotein [Source:MGI Symbol;Acc:MGI:97435]	17:37010743-37023398	protein_coding	ENSG00000204655	MOG	-5.648	5.648	1.05743e-06	0.000257286	yes
ENSMUSG00000037990	Sh3rf3	SH3 domain containing ring finger 3 [Source:MGI Symbol;Acc:MGI:2444637]	10:58813359-59138916	protein_coding	ENSG00000172985	SH3RF3	-5.647	5.647	1.39224e-05	0.0017113	yes
ENSMUSG00000020990	Cdkl1	cyclin-dependent kinase-like 1 (CDC2-related kinase) [Source:MGI Symbol;Acc:MGI:1918341]	12:69746848-69791267	protein_coding	ENSG00000100490	CDKL1	-5.614	5.614	0.000255843	0.0124642	yes
ENSMUSG00000096215	Smim22	small integral membrane protein 22 [Source:MGI Symbol;Acc:MGI:3643379]	16:5007288-5008309	protein_coding	ENSG00000267795	SMIM22	-5.595	5.595	0.00059217	0.0199228	yes
ENSMUSG00000020891	Alox8	arachidonate 8-lipoxygenase [Source:MGI Symbol;Acc:MGI:1098228]	11:69183932-69197843	protein_coding	ENSG00000179593	ALOX15B	-5.576	5.576	0.000382245	0.0156311	yes
ENSMUSG00000020912	Krt12	keratin 12 [Source:MGI Symbol;Acc:MGI:96687]	11:99415666-99422259	protein_coding	ENSG00000187242	KRT12	-5.56	5.56	0.000125128	0.00809173	yes
ENSMUSG00000033491	Prss35	protease, serine 35 [Source:MGI Symbol;Acc:MGI:2444800]	9:86743649-86758443	protein_coding	ENSG00000146250	PRSS35	-5.556	5.556	0.00120059	0.0314105	yes
ENSMUSG00000037625	Cldn11	claudin 11 [Source:MGI Symbol;Acc:MGI:106925]	3:31149920-31164324	protein_coding	<none>	<none>	-5.555	5.555	7.30386e-07	0.000192121	yes
ENSMUSG00000021541	Trpc7	transient receptor potential cation channel, subfamily C, member 7 [Source:MGI Symbol;Acc:MGI:1349470]	13:56773113-56895993	protein_coding	ENSG00000069018	TRPC7	-5.554	5.554	0.000402927	0.0160717	yes
ENSMUSG00000000125	Wnt3	wingless-type MMTV integration site family, member 3 [Source:MGI Symbol;Acc:MGI:98955]	11:103774150-103817957	protein_coding	ENSG00000108379	WNT3	-5.539	5.539	2.74169e-05	0.00270922	yes
ENSMUSG00000031298	Adgrg2	adhesion G protein-coupled receptor G2 [Source:MGI Symbol;Acc:MGI:2446854]	X:160390690-160498070	protein_coding	ENSG00000173698	ADGRG2	-5.516	5.516	0.000574435	0.0197365	yes
ENSMUSG00000073680	Tmem88b	transmembrane protein 88B [Source:MGI Symbol;Acc:MGI:2444329]	4:155781591-155785874	protein_coding	ENSG00000205116	TMEM88B	-5.51	5.51	4.54701e-07	0.000130158	yes
ENSMUSG00000054134	Umodl1	uromodulin-like 1 [Source:MGI Symbol;Acc:MGI:1929785]	17:30954640-31010710	protein_coding	ENSG00000177398	UMODL1	-5.506	5.506	1.79715e-07	6.24671e-05	yes
ENSMUSG00000110086	Gm45623	predicted gene 45623 [Source:MGI Symbol;Acc:MGI:5791459]	13:56752371-56753827	protein_coding	ENSG00000271824	SMIM32	-5.494	5.494	0.000805346	0.0241935	yes
ENSMUSG00000049493	Pls1	plastin 1 (I-isoform) [Source:MGI Symbol;Acc:MGI:104809]	9:95752642-95845311	protein_coding	ENSG00000120756	PLS1	-5.476	5.476	3.58302e-06	0.000617199	yes
ENSMUSG00000034551	Hdx	highly divergent homeobox [Source:MGI Symbol;Acc:MGI:2685226]	X:111569931-111697079	protein_coding	ENSG00000165259	HDX	-5.403	5.403	0.000263347	0.0127002	yes
ENSMUSG00000037996	Slc24a2	solute carrier family 24 (sodium/potassium/calcium exchanger), member 2 [Source:MGI Symbol;Acc:MGI:1923626]	4:86983124-87230477	protein_coding	ENSG00000155886	SLC24A2	-5.377	5.377	1.06992e-08	6.94202e-06	yes
ENSMUSG00000036381	P2ry14	purinergic receptor P2Y, G-protein coupled, 14 [Source:MGI Symbol;Acc:MGI:2155705]	3:59113855-59153618	protein_coding	ENSG00000174944	P2RY14	-5.377	5.377	6.71422e-10	6.87855e-07	yes
ENSMUSG00000048355	Arxes1	adipocyte-related X-chromosome expressed sequence 1 [Source:MGI Symbol;Acc:MGI:1923469]	X:136033367-136034946	protein_coding	<none>	<none>	-5.371	5.371	0.000442957	0.0170897	yes
ENSMUSG00000040490	Lrfn2	leucine rich repeat and fibronectin type III domain containing 2 [Source:MGI Symbol;Acc:MGI:1917780]	17:48932379-49097588	protein_coding	ENSG00000156564	LRFN2	-5.36	5.36	0.000444253	0.0170897	yes
ENSMUSG00000039481	Nrtn	neurturin [Source:MGI Symbol;Acc:MGI:108417]	17:56751325-56757530	protein_coding	ENSG00000171119	NRTN	-5.339	5.339	0.000131116	0.00831326	yes
ENSMUSG00000032556	Bfsp2	beaded filament structural protein 2, phakinin [Source:MGI Symbol;Acc:MGI:1333828]	9:103424924-103480420	protein_coding	ENSG00000170819	BFSP2	-5.327	5.327	1.58087e-05	0.00188783	yes
ENSMUSG00000022342	Kcnv1	potassium channel, subfamily V, member 1 [Source:MGI Symbol;Acc:MGI:1914748]	15:45106284-45114920	protein_coding	ENSG00000164794	KCNV1	-5.308	5.308	0.000162861	0.00954848	yes
ENSMUSG00000042662	Dusp15	dual specificity phosphatase-like 15 [Source:MGI Symbol;Acc:MGI:1934928]	2:152940997-152951698	protein_coding	ENSG00000149599	DUSP15	-5.301	5.301	1.20518e-06	0.000282637	yes
ENSMUSG00000027674	Pex5l	peroxisomal biogenesis factor 5-like [Source:MGI Symbol;Acc:MGI:1916672]	3:32949408-33143247	protein_coding	ENSG00000114757	PEX5L	-5.293	5.293	1.23537e-08	7.14923e-06	yes
ENSMUSG00000026442	Nfasc	neurofascin [Source:MGI Symbol;Acc:MGI:104753]	1:132564690-132741797	protein_coding	ENSG00000163531	NFASC	-5.289	5.289	5.02412e-07	0.000139706	yes
ENSMUSG00000039830	Olig2	oligodendrocyte transcription factor 2 [Source:MGI Symbol;Acc:MGI:1355331]	16:91225457-91228677	protein_coding	ENSG00000205927	OLIG2	-5.25	5.25	9.48966e-08	3.62189e-05	yes
ENSMUSG00000034488	Edil3	EGF-like repeats and discoidin I-like domains 3 [Source:MGI Symbol;Acc:MGI:1329025]	13:88821472-89323223	protein_coding	ENSG00000164176	EDIL3	-5.235	5.235	1.36906e-08	7.57093e-06	yes
ENSMUSG00000026697	Myoc	myocilin [Source:MGI Symbol;Acc:MGI:1202864]	1:162639155-162649693	protein_coding	ENSG00000034971	MYOC	-5.234	5.234	2.54742e-05	0.00258258	yes
ENSMUSG00000050854	Tmem125	transmembrane protein 125 [Source:MGI Symbol;Acc:MGI:1923409]	4:118540941-118544044	protein_coding	ENSG00000179178	TMEM125	-5.226	5.226	7.67929e-05	0.00582992	yes
ENSMUSG00000018634	Crhr1	corticotropin releasing hormone receptor 1 [Source:MGI Symbol;Acc:MGI:88498]	11:104132855-104175523	protein_coding	ENSG00000120088	CRHR1	-5.191	5.191	0.000855121	0.0250748	yes
ENSMUSG00000041782	Lad1	ladinin [Source:MGI Symbol;Acc:MGI:109343]	1:135818598-135833342	protein_coding	ENSG00000159166	LAD1	-5.179	5.179	0.000264539	0.0127142	yes
ENSMUSG00000035431	Sstr1	somatostatin receptor 1 [Source:MGI Symbol;Acc:MGI:98327]	12:58211772-58214444	protein_coding	ENSG00000139874	SSTR1	-5.141	5.141	0.00134183	0.0333573	yes
ENSMUSG00000029727	Cyp3a13	cytochrome P450, family 3, subfamily a, polypeptide 13 [Source:MGI Symbol;Acc:MGI:88610]	5:137892932-137921619	protein_coding	<none>	<none>	-5.141	5.141	0.00137446	0.0336105	yes
ENSMUSG00000063594	Gng8	guanine nucleotide binding protein (G protein), gamma 8 [Source:MGI Symbol;Acc:MGI:109163]	7:16891786-16895436	protein_coding	ENSG00000167414	GNG8	-5.139	5.139	0.000393401	0.015887	yes
ENSMUSG00000090326	Dthd1	death domain containing 1 [Source:MGI Symbol;Acc:MGI:4937018]	5:62813823-62888308	protein_coding	ENSG00000197057	DTHD1	-5.135	5.135	0.00134142	0.0333573	yes
ENSMUSG00000043456	Zfp536	zinc finger protein 536 [Source:MGI Symbol;Acc:MGI:1926102]	7:37472135-37773641	protein_coding	ENSG00000198597	ZNF536	-5.108	5.108	4.43865e-07	0.000128953	yes
ENSMUSG00000097187	Gm19426	predicted gene, 19426 [Source:MGI Symbol;Acc:MGI:5011611]	2:84742169-84743655	protein_coding	<none>	<none>	-5.107	5.107	0.000454205	0.0173016	yes
ENSMUSG00000022044	Stmn4	stathmin-like 4 [Source:MGI Symbol;Acc:MGI:1931224]	14:66344296-66361680	protein_coding	ENSG00000015592	STMN4	-5.073	5.073	3.83303e-07	0.000114933	yes
ENSMUSG00000003934	Efnb3	ephrin B3 [Source:MGI Symbol;Acc:MGI:109196]	11:69554092-69560205	protein_coding	ENSG00000108947	EFNB3	-5.049	5.049	2.94194e-07	9.54414e-05	yes
ENSMUSG00000035383	Pmch	pro-melanin-concentrating hormone [Source:MGI Symbol;Acc:MGI:97629]	10:88091072-88092375	protein_coding	ENSG00000183395	PMCH	-5.048	5.048	0.000741151	0.0229721	yes
ENSMUSG00000063626	Unc5d	unc-5 netrin receptor D [Source:MGI Symbol;Acc:MGI:2389364]	8:28646717-29219636	protein_coding	ENSG00000156687	UNC5D	-5.026	5.026	0.000156466	0.00934238	yes
ENSMUSG00000025425	St8sia5	ST8 alpha-N-acetyl-neuraminide alpha-2,8-sialyltransferase 5 [Source:MGI Symbol;Acc:MGI:109243]	18:77185839-77258771	protein_coding	ENSG00000101638	ST8SIA5	-4.988	4.988	7.44366e-05	0.00570437	yes
ENSMUSG00000020884	Asgr1	asialoglycoprotein receptor 1 [Source:MGI Symbol;Acc:MGI:88081]	11:70054085-70057894	protein_coding	ENSG00000141505	ASGR1	-4.976	4.976	0.001011	0.0277562	yes
ENSMUSG00000039095	En2	engrailed 2 [Source:MGI Symbol;Acc:MGI:95390]	5:28165694-28172166	protein_coding	ENSG00000164778	EN2	-4.969	4.969	0.000341857	0.0147664	yes
ENSMUSG00000031654	Cbln1	cerebellin 1 precursor protein [Source:MGI Symbol;Acc:MGI:88281]	8:87468405-87472609	protein_coding	ENSG00000102924	CBLN1	-4.959	4.959	0.000503012	0.0183354	yes
ENSMUSG00000062591	Tubb4a	tubulin, beta 4A class IVA [Source:MGI Symbol;Acc:MGI:107848]	17:57080066-57087782	protein_coding	ENSG00000104833	TUBB4A	-4.929	4.929	5.64523e-08	2.33797e-05	yes
ENSMUSG00000097789	Gm2115	predicted gene 2115 [Source:MGI Symbol;Acc:MGI:3780284]	7:84528954-84583531	protein_coding	ENSG00000259417	CTXND1	-4.919	4.919	8.91626e-06	0.0012486	yes
ENSMUSG00000044288	Cnr1	cannabinoid receptor 1 (brain) [Source:MGI Symbol;Acc:MGI:104615]	4:33924593-33948831	protein_coding	ENSG00000118432	CNR1	-4.892	4.892	0.000112499	0.00755104	yes
ENSMUSG00000027355	Tmco5	transmembrane and coiled-coil domains 5 [Source:MGI Symbol;Acc:MGI:1914606]	2:116878691-116892494	protein_coding	ENSG00000166069	TMCO5A	-4.871	4.871	0.00103339	0.0281722	yes
ENSMUSG00000006649	Nphs1	nephrosis 1, nephrin [Source:MGI Symbol;Acc:MGI:1859637]	7:30458315-30487223	protein_coding	ENSG00000161270	NPHS1	-4.861	4.861	0.00123552	0.0319942	yes
ENSMUSG00000054162	Spock3	sparc/osteonectin, cwcv and kazal-like domains proteoglycan 3 [Source:MGI Symbol;Acc:MGI:1920152]	8:62951009-63357103	protein_coding	ENSG00000196104	SPOCK3	-4.855	4.855	3.78055e-06	0.000634382	yes
ENSMUSG00000047976	Kcna1	potassium voltage-gated channel, shaker-related subfamily, member 1 [Source:MGI Symbol;Acc:MGI:96654]	6:126640397-126646384	protein_coding	ENSG00000111262	KCNA1	-4.852	4.852	5.23394e-05	0.00439132	yes
ENSMUSG00000004098	Col5a3	collagen, type V, alpha 3 [Source:MGI Symbol;Acc:MGI:1858212]	9:20770050-20815067	protein_coding	ENSG00000080573	COL5A3	-4.844	4.844	1.40022e-08	7.57093e-06	yes
ENSMUSG00000078532	Nkain1	Na+/K+ transporting ATPase interacting 1 [Source:MGI Symbol;Acc:MGI:1914399]	4:130531602-130574173	protein_coding	ENSG00000084628	NKAIN1	-4.824	4.824	6.49469e-05	0.00520294	yes
ENSMUSG00000027669	Gnb4	guanine nucleotide binding protein (G protein), beta 4 [Source:MGI Symbol;Acc:MGI:104581]	3:32580332-32616585	protein_coding	ENSG00000114450	GNB4	-4.812	4.812	7.83542e-15	2.17881e-11	yes
ENSMUSG00000000197	Nalcn	sodium leak channel, non-selective [Source:MGI Symbol;Acc:MGI:2444306]	14:123276634-123627144	protein_coding	ENSG00000102452	NALCN	-4.799	4.799	9.06379e-07	0.000229125	yes
ENSMUSG00000033849	B3galt2	UDP-Gal:betaGlcNAc beta 1,3-galactosyltransferase, polypeptide 2 [Source:MGI Symbol;Acc:MGI:1349461]	1:143640664-143654614	protein_coding	ENSG00000162630	B3GALT2	-4.753	4.753	0.000726948	0.0226401	yes
ENSMUSG00000031853	Map3k21	mitogen-activated protein kinase kinase kinase 21 [Source:MGI Symbol;Acc:MGI:2385307]	8:125910450-125947440	protein_coding	ENSG00000143674	MAP3K21	-4.721	4.721	0.00245318	0.0489254	yes
ENSMUSG00000057816	Cfap299	cilia and flagella associated protein 299 [Source:MGI Symbol;Acc:MGI:1916571]	5:98329304-98802047	protein_coding	ENSG00000197826	CFAP299	-4.717	4.717	0.000792975	0.024035	yes
ENSMUSG00000024261	Syt4	synaptotagmin IV [Source:MGI Symbol;Acc:MGI:101759]	18:31437808-31447406	protein_coding	ENSG00000132872	SYT4	-4.707	4.707	3.66373e-06	0.000622228	yes
ENSMUSG00000009356	Lpo	lactoperoxidase [Source:MGI Symbol;Acc:MGI:1923363]	11:87806428-87828289	protein_coding	ENSG00000167419	LPO	-4.692	4.692	0.000633976	0.0209158	yes
ENSMUSG00000041205	Map6d1	MAP6 domain containing 1 [Source:MGI Symbol;Acc:MGI:3607784]	16:20233303-20241358	protein_coding	ENSG00000180834	MAP6D1	-4.666	4.666	5.53754e-06	0.000842095	yes
ENSMUSG00000039913	Pak7	p21 (RAC1) activated kinase 7 [Source:MGI Symbol;Acc:MGI:1920334]	2:136081104-136387967	protein_coding	ENSG00000101349	PAK5	-4.654	4.654	1.26415e-06	0.000292937	yes
ENSMUSG00000043298	Smco3	single-pass membrane protein with coiled-coil domains 3 [Source:MGI Symbol;Acc:MGI:2443451]	6:136829927-136835452	protein_coding	ENSG00000179256	SMCO3	-4.623	4.623	3.97042e-05	0.00362837	yes
ENSMUSG00000007653	Gabrb2	gamma-aminobutyric acid (GABA) A receptor, subunit beta 2 [Source:MGI Symbol;Acc:MGI:95620]	11:42419757-42629028	protein_coding	ENSG00000145864	GABRB2	-4.617	4.617	0.00063559	0.0209336	yes
ENSMUSG00000045174	Amer3	APC membrane recruitment 3 [Source:MGI Symbol;Acc:MGI:3026939]	1:34579657-34590944	protein_coding	ENSG00000178171	AMER3	-4.605	4.605	0.000652393	0.0212355	yes
ENSMUSG00000029576	Radil	Ras association and DIL domains [Source:MGI Symbol;Acc:MGI:2443088]	5:142484839-142551098	protein_coding	ENSG00000157927	RADIL	-4.577	4.577	0.00187324	0.0407403	yes
ENSMUSG00000044067	Gpr22	G protein-coupled receptor 22 [Source:MGI Symbol;Acc:MGI:1920260]	12:31706867-31713947	protein_coding	ENSG00000172209	GPR22	-4.572	4.572	0.00163112	0.0374408	yes
ENSMUSG00000068373	D430041D05Rik	RIKEN cDNA D430041D05 gene [Source:MGI Symbol;Acc:MGI:2181743]	2:104143073-104411013	protein_coding	ENSG00000110427	KIAA1549L	-4.537	4.537	5.59335e-06	0.000843988	yes
ENSMUSG00000034780	B3galt1	UDP-Gal:betaGlcNAc beta 1,3-galactosyltransferase, polypeptide 1 [Source:MGI Symbol;Acc:MGI:1349403]	2:67565871-68122689	protein_coding	ENSG00000172318	B3GALT1	-4.531	4.531	7.21106e-05	0.00556997	yes
ENSMUSG00000041309	Nkx6-2	NK6 homeobox 2 [Source:MGI Symbol;Acc:MGI:1352738]	7:139579376-139582797	protein_coding	ENSG00000148826	NKX6-2	-4.527	4.527	7.81716e-05	0.00582992	yes
ENSMUSG00000032511	Scn5a	sodium channel, voltage-gated, type V, alpha [Source:MGI Symbol;Acc:MGI:98251]	9:119483408-119579016	protein_coding	ENSG00000183873	SCN5A	-4.512	4.512	0.00252175	0.0496318	yes
ENSMUSG00000032517	Mobp	myelin-associated oligodendrocytic basic protein [Source:MGI Symbol;Acc:MGI:108511]	9:120149707-120181484	protein_coding	ENSG00000168314	MOBP	-4.51	4.51	2.29734e-05	0.00241141	yes
ENSMUSG00000029334	Prkg2	protein kinase, cGMP-dependent, type II [Source:MGI Symbol;Acc:MGI:108173]	5:98929773-99037351	protein_coding	ENSG00000138669	PRKG2	-4.458	4.458	7.76351e-05	0.00582992	yes
ENSMUSG00000048065	Cyb5r2	cytochrome b5 reductase 2 [Source:MGI Symbol;Acc:MGI:2444415]	7:107748455-107758032	protein_coding	ENSG00000166394	CYB5R2	-4.445	4.445	0.00137092	0.0336083	yes
ENSMUSG00000032564	Cpne4	copine IV [Source:MGI Symbol;Acc:MGI:1921270]	9:104547286-105034544	protein_coding	ENSG00000196353	CPNE4	-4.421	4.421	0.00019329	0.0105491	yes
ENSMUSG00000001985	Grik3	glutamate receptor, ionotropic, kainate 3 [Source:MGI Symbol;Acc:MGI:95816]	4:125490700-125714173	protein_coding	ENSG00000163873	GRIK3	-4.396	4.396	2.13906e-05	0.00231315	yes
ENSMUSG00000013523	Bcas1	breast carcinoma amplified sequence 1 [Source:MGI Symbol;Acc:MGI:1924210]	2:170346991-170427845	protein_coding	ENSG00000064787	BCAS1	-4.389	4.389	2.09925e-05	0.00230552	yes
ENSMUSG00000021194	Chga	chromogranin A [Source:MGI Symbol;Acc:MGI:88394]	12:102554969-102565028	protein_coding	ENSG00000100604	CHGA	-4.376	4.376	1.67348e-05	0.00193895	yes
ENSMUSG00000055717	Slain1	SLAIN motif family, member 1 [Source:MGI Symbol;Acc:MGI:2145578]	14:103650228-103704907	protein_coding	ENSG00000139737	SLAIN1	-4.374	4.374	3.24524e-06	0.000579529	yes
ENSMUSG00000026224	4933407L21Rik	RIKEN cDNA 4933407L21 gene [Source:MGI Symbol;Acc:MGI:1918391]	1:85928483-85940624	protein_coding	<none>	<none>	-4.356	4.356	0.000118831	0.00788087	yes
ENSMUSG00000030638	Sh3gl3	SH3-domain GRB2-like 3 [Source:MGI Symbol;Acc:MGI:700011]	7:82173840-82307419	protein_coding	ENSG00000140600	SH3GL3	-4.325	4.325	8.94218e-05	0.00644665	yes
ENSMUSG00000051726	Kcnf1	potassium voltage-gated channel, subfamily F, member 1 [Source:MGI Symbol;Acc:MGI:2687399]	12:17172100-17176888	protein_coding	ENSG00000162975	KCNF1	-4.274	4.274	7.01318e-05	0.00548239	yes
ENSMUSG00000048826	Dact2	dishevelled-binding antagonist of beta-catenin 2 [Source:MGI Symbol;Acc:MGI:1920347]	17:14195052-14204304	protein_coding	ENSG00000164488	DACT2	-4.272	4.272	0.00013243	0.00833747	yes
ENSMUSG00000050840	Cdh20	cadherin 20 [Source:MGI Symbol;Acc:MGI:1346069]	1:104768529-104995481	protein_coding	ENSG00000101542	CDH20	-4.254	4.254	0.000106232	0.00728098	yes
ENSMUSG00000024340	Btnl2	butyrophilin-like 2 [Source:MGI Symbol;Acc:MGI:1859549]	17:34354822-34369495	protein_coding	ENSG00000204290	BTNL2	-4.252	4.252	1.09228e-13	2.65766e-10	yes
ENSMUSG00000041073	Nacad	NAC alpha domain containing [Source:MGI Symbol;Acc:MGI:3603030]	11:6597823-6606053	protein_coding	ENSG00000136274	NACAD	-4.245	4.245	3.47718e-05	0.003254	yes
ENSMUSG00000056004	9330182L06Rik	RIKEN cDNA 9330182L06 gene [Source:MGI Symbol;Acc:MGI:2443264]	5:9266118-9481825	protein_coding	ENSG00000164659	KIAA1324L	-4.235	4.235	8.57855e-06	0.0012369	yes
ENSMUSG00000046160	Olig1	oligodendrocyte transcription factor 1 [Source:MGI Symbol;Acc:MGI:1355334]	16:91269772-91271933	protein_coding	ENSG00000184221	OLIG1	-4.221	4.221	1.39788e-05	0.0017113	yes
ENSMUSG00000048304	Slitrk3	SLIT and NTRK-like family, member 3 [Source:MGI Symbol;Acc:MGI:2679447]	3:73047265-73057803	protein_coding	ENSG00000121871	SLITRK3	-4.221	4.221	0.000673572	0.0216354	yes
ENSMUSG00000055421	Pcdh9	protocadherin 9 [Source:MGI Symbol;Acc:MGI:1306801]	14:93013410-93890679	protein_coding	ENSG00000184226	PCDH9	-4.216	4.216	1.94553e-06	0.000411628	yes
ENSMUSG00000038668	Lpar1	lysophosphatidic acid receptor 1 [Source:MGI Symbol;Acc:MGI:108429]	4:58435255-58553898	protein_coding	ENSG00000198121	LPAR1	-4.213	4.213	8.17229e-05	0.00600472	yes
ENSMUSG00000030209	Grin2b	glutamate receptor, ionotropic, NMDA2B (epsilon 2) [Source:MGI Symbol;Acc:MGI:95821]	6:135713233-136173511	protein_coding	ENSG00000273079	GRIN2B	-4.201	4.201	1.18785e-05	0.00155178	yes
ENSMUSG00000028804	Csmd2	CUB and Sushi multiple domains 2 [Source:MGI Symbol;Acc:MGI:2386401]	4:127987857-128567656	protein_coding	ENSG00000121904	CSMD2	-4.189	4.189	0.000177768	0.0100007	yes
ENSMUSG00000027298	Tyro3	TYRO3 protein tyrosine kinase 3 [Source:MGI Symbol;Acc:MGI:104294]	2:119797733-119818104	protein_coding	ENSG00000092445	TYRO3	-4.186	4.186	0.000109834	0.0074492	yes
ENSMUSG00000018411	Mapt	microtubule-associated protein tau [Source:MGI Symbol;Acc:MGI:97180]	11:104231390-104332090	protein_coding	ENSG00000186868	MAPT	-4.153	4.153	2.61729e-06	0.000485195	yes
ENSMUSG00000025427	Rnf165	ring finger protein 165 [Source:MGI Symbol;Acc:MGI:2444521]	18:77456110-77565161	protein_coding	ENSG00000141622	RNF165	-4.142	4.142	2.10831e-05	0.00230552	yes
ENSMUSG00000032118	Fez1	fasciculation and elongation protein zeta 1 (zygin I) [Source:MGI Symbol;Acc:MGI:2670976]	9:36821864-36878924	protein_coding	ENSG00000149557	FEZ1	-4.135	4.135	1.01951e-05	0.00137598	yes
ENSMUSG00000020774	Aspa	aspartoacylase [Source:MGI Symbol;Acc:MGI:87914]	11:73304992-73329596	protein_coding	ENSG00000108381	ASPA	-4.128	4.128	7.03256e-06	0.00103704	yes
ENSMUSG00000031202	Rab39b	RAB39B, member RAS oncogene family [Source:MGI Symbol;Acc:MGI:1915040]	X:75572046-75578231	protein_coding	ENSG00000155961	RAB39B	-4.128	4.128	2.4743e-05	0.00254826	yes
ENSMUSG00000039661	Dusp26	dual specificity phosphatase 26 (putative) [Source:MGI Symbol;Acc:MGI:1914209]	8:31089471-31097047	protein_coding	ENSG00000133878	DUSP26	-4.116	4.116	8.90417e-06	0.0012486	yes
ENSMUSG00000029420	Rimbp2	RIMS binding protein 2 [Source:MGI Symbol;Acc:MGI:2443235]	5:128757791-128953486	protein_coding	ENSG00000060709	RIMBP2	-4.108	4.108	9.11511e-05	0.00654707	yes
ENSMUSG00000007594	Hapln4	hyaluronan and proteoglycan link protein 4 [Source:MGI Symbol;Acc:MGI:2679531]	8:70083457-70090862	protein_coding	ENSG00000187664	HAPLN4	-4.097	4.097	1.844e-05	0.00208683	yes
ENSMUSG00000047085	Lrrc4b	leucine rich repeat containing 4B [Source:MGI Symbol;Acc:MGI:3027390]	7:44429018-44463351	protein_coding	ENSG00000131409	LRRC4B	-4.087	4.087	3.37941e-05	0.00317779	yes
ENSMUSG00000071719	Tmem28	transmembrane protein 28 [Source:MGI Symbol;Acc:MGI:3648377]	X:99821021-99848790	protein_coding	ENSG00000130054	FAM155B	-4.084	4.084	0.000326653	0.0143528	yes
ENSMUSG00000037014	Sstr4	somatostatin receptor 4 [Source:MGI Symbol;Acc:MGI:105372]	2:148395344-148396767	protein_coding	ENSG00000132671	SSTR4	-4.082	4.082	0.000960685	0.0267863	yes
ENSMUSG00000057716	Tmem178b	transmembrane protein 178B [Source:MGI Symbol;Acc:MGI:3647581]	6:39873271-40255150	protein_coding	ENSG00000261115	TMEM178B	-4.075	4.075	9.51329e-05	0.00668506	yes
ENSMUSG00000020173	Cobl	cordon-bleu WH2 repeat [Source:MGI Symbol;Acc:MGI:105056]	11:12236608-12464960	protein_coding	ENSG00000106078	COBL	-4.075	4.075	1.35376e-05	0.00168916	yes
ENSMUSG00000029245	Epha5	Eph receptor A5 [Source:MGI Symbol;Acc:MGI:99654]	5:84054761-84417382	protein_coding	ENSG00000145242	EPHA5	-4.065	4.065	1.20155e-05	0.00155922	yes
ENSMUSG00000033676	Gabrb3	gamma-aminobutyric acid (GABA) A receptor, subunit beta 3 [Source:MGI Symbol;Acc:MGI:95621]	7:57419692-57828802	protein_coding	ENSG00000166206	GABRB3	-4.047	4.047	4.34079e-05	0.00389371	yes
ENSMUSG00000060924	Csmd1	CUB and Sushi multiple domains 1 [Source:MGI Symbol;Acc:MGI:2137383]	8:15892537-17535586	protein_coding	ENSG00000183117	CSMD1	-4.042	4.042	9.41606e-05	0.00666486	yes
ENSMUSG00000021534	1700001L19Rik	RIKEN cDNA 1700001L19 gene [Source:MGI Symbol;Acc:MGI:1916565]	13:68597421-68614231	protein_coding	ENSG00000215217	C5orf49	-4.037	4.037	0.000806657	0.0241935	yes
ENSMUSG00000028399	Ptprd	protein tyrosine phosphatase, receptor type, D [Source:MGI Symbol;Acc:MGI:97812]	4:75941238-78211961	protein_coding	ENSG00000153707	PTPRD	-4.032	4.032	2.54439e-06	0.000476216	yes
ENSMUSG00000030898	Cckbr	cholecystokinin B receptor [Source:MGI Symbol;Acc:MGI:99479]	7:105425731-105470898	protein_coding	ENSG00000110148	CCKBR	-4.029	4.029	0.000293774	0.0133635	yes
ENSMUSG00000059361	Nrsn2	neurensin 2 [Source:MGI Symbol;Acc:MGI:2684969]	2:152368755-152376638	protein_coding	ENSG00000125841	NRSN2	-4.027	4.027	0.00172376	0.0387448	yes
ENSMUSG00000022212	Cpne6	copine VI [Source:MGI Symbol;Acc:MGI:1334445]	14:55510445-55517431	protein_coding	ENSG00000100884	CPNE6	-4.025	4.025	9.39257e-05	0.00666486	yes
ENSMUSG00000030616	Sytl2	synaptotagmin-like 2 [Source:MGI Symbol;Acc:MGI:1933366]	7:90302252-90410719	protein_coding	ENSG00000137501	SYTL2	-4	4	9.00322e-06	0.00125177	yes
ENSMUSG00000022790	Igsf11	immunoglobulin superfamily, member 11 [Source:MGI Symbol;Acc:MGI:2388477]	16:38892671-39027159	protein_coding	ENSG00000144847	IGSF11	-3.998	3.998	2.96738e-05	0.0028594	yes
ENSMUSG00000020486	Sept4	septin 4 [Source:MGI Symbol;Acc:MGI:1270156]	11:87568903-87590539	protein_coding	ENSG00000108387	44443	-3.996	3.996	1.28728e-06	0.000294787	yes
ENSMUSG00000040125	Gpr26	G protein-coupled receptor 26 [Source:MGI Symbol;Acc:MGI:2441758]	7:131966460-131994405	protein_coding	ENSG00000154478	GPR26	-3.994	3.994	0.000145821	0.00892583	yes
ENSMUSG00000021091	Serpina3n	serine (or cysteine) peptidase inhibitor, clade A, member 3N [Source:MGI Symbol;Acc:MGI:105045]	12:104406729-104414329	protein_coding	<none>	<none>	-3.99	3.99	3.21219e-05	0.00305779	yes
ENSMUSG00000011589	Fsd1	fibronectin type 3 and SPRY domain-containing protein [Source:MGI Symbol;Acc:MGI:1934858]	17:55986509-55996881	protein_coding	ENSG00000105255	FSD1	-3.977	3.977	0.000290292	0.0133635	yes
ENSMUSG00000034839	Larp6	La ribonucleoprotein domain family, member 6 [Source:MGI Symbol;Acc:MGI:1914807]	9:60712989-60738801	protein_coding	ENSG00000166173	LARP6	-3.969	3.969	7.66342e-05	0.00582992	yes
ENSMUSG00000025658	Cnksr2	connector enhancer of kinase suppressor of Ras 2 [Source:MGI Symbol;Acc:MGI:2661175]	X:157821436-158043294	protein_coding	ENSG00000149970	CNKSR2	-3.966	3.966	8.39552e-05	0.00614356	yes
ENSMUSG00000053093	Myh7	myosin, heavy polypeptide 7, cardiac muscle, beta [Source:MGI Symbol;Acc:MGI:2155600]	14:54970684-54994626	protein_coding	ENSG00000092054	MYH7	-3.963	3.963	0.000220374	0.0114389	yes
ENSMUSG00000027434	Nkx2-2	NK2 homeobox 2 [Source:MGI Symbol;Acc:MGI:97347]	2:147177546-147194243	protein_coding	ENSG00000125820	NKX2-2	-3.93	3.93	7.96424e-05	0.00589445	yes
ENSMUSG00000064329	Scn1a	sodium channel, voltage-gated, type I, alpha [Source:MGI Symbol;Acc:MGI:98246]	2:66270778-66440840	protein_coding	ENSG00000144285	SCN1A	-3.926	3.926	0.000253377	0.0124231	yes
ENSMUSG00000021010	Npas3	neuronal PAS domain protein 3 [Source:MGI Symbol;Acc:MGI:1351610]	12:53248677-54072175	protein_coding	ENSG00000151322	NPAS3	-3.925	3.925	0.000110712	0.0074827	yes
ENSMUSG00000044216	Kcnj4	potassium inwardly-rectifying channel, subfamily J, member 4 [Source:MGI Symbol;Acc:MGI:104743]	15:79483714-79505241	protein_coding	ENSG00000168135	KCNJ4	-3.921	3.921	0.000256135	0.0124642	yes
ENSMUSG00000061577	Adgrg5	adhesion G protein-coupled receptor G5 [Source:MGI Symbol;Acc:MGI:2685955]	8:94923694-94943280	protein_coding	ENSG00000159618	ADGRG5	-3.921	3.921	6.70771e-05	0.00530754	yes
ENSMUSG00000031775	Pllp	plasma membrane proteolipid [Source:MGI Symbol;Acc:MGI:1915051]	8:94674894-94696278	protein_coding	ENSG00000102934	PLLP	-3.913	3.913	1.02074e-06	0.000254726	yes
ENSMUSG00000046240	Hepacam	hepatocyte cell adhesion molecule [Source:MGI Symbol;Acc:MGI:1920177]	9:37367351-37386575	protein_coding	ENSG00000165478	HEPACAM	-3.909	3.909	5.52983e-05	0.00459992	yes
ENSMUSG00000047992	Fam69c	family with sequence similarity 69, member C [Source:MGI Symbol;Acc:MGI:3041188]	18:84719236-84740436	protein_coding	ENSG00000187773	DIPK1C	-3.905	3.905	0.00164151	0.0376065	yes
ENSMUSG00000021702	Thbs4	thrombospondin 4 [Source:MGI Symbol;Acc:MGI:1101779]	13:92751590-92794818	protein_coding	ENSG00000113296	THBS4	-3.902	3.902	0.000125102	0.00809173	yes
ENSMUSG00000034145	Tmem63c	transmembrane protein 63c [Source:MGI Symbol;Acc:MGI:2444386]	12:87021340-87090043	protein_coding	ENSG00000165548	TMEM63C	-3.886	3.886	0.00188084	0.0408575	yes
ENSMUSG00000030701	Plekhb1	pleckstrin homology domain containing, family B (evectins) member 1 [Source:MGI Symbol;Acc:MGI:1351469]	7:100642892-100662414	protein_coding	ENSG00000021300	PLEKHB1	-3.885	3.885	4.04258e-05	0.00367704	yes
ENSMUSG00000031302	Nlgn3	neuroligin 3 [Source:MGI Symbol;Acc:MGI:2444609]	X:101299168-101325963	protein_coding	ENSG00000196338	NLGN3	-3.882	3.882	0.000590525	0.0199212	yes
ENSMUSG00000027350	Chgb	chromogranin B [Source:MGI Symbol;Acc:MGI:88395]	2:132781278-132795079	protein_coding	ENSG00000089199	CHGB	-3.858	3.858	0.000128892	0.00822584	yes
ENSMUSG00000062257	Opcml	opioid binding protein/cell adhesion molecule-like [Source:MGI Symbol;Acc:MGI:97397]	9:27790775-28925410	protein_coding	ENSG00000183715	OPCML	-3.858	3.858	0.000332557	0.0144815	yes
ENSMUSG00000036242	Armh4	armadillo-like helical domain containing 4 [Source:MGI Symbol;Acc:MGI:1914669]	14:49675952-49783383	protein_coding	ENSG00000139971	ARMH4	-3.847	3.847	0.000581044	0.0198421	yes
ENSMUSG00000028020	Glrb	glycine receptor, beta subunit [Source:MGI Symbol;Acc:MGI:95751]	3:80843599-80913660	protein_coding	ENSG00000109738	GLRB	-3.846	3.846	0.000105017	0.00727451	yes
ENSMUSG00000063434	Sorcs3	sortilin-related VPS10 domain containing receptor 3 [Source:MGI Symbol;Acc:MGI:1913923]	19:48206025-48805505	protein_coding	ENSG00000156395	SORCS3	-3.839	3.839	0.000475737	0.0176722	yes
ENSMUSG00000040724	Kcna2	potassium voltage-gated channel, shaker-related subfamily, member 2 [Source:MGI Symbol;Acc:MGI:96659]	3:107101146-107115005	protein_coding	ENSG00000177301	KCNA2	-3.837	3.837	0.000106116	0.00728098	yes
ENSMUSG00000028033	Kcnq5	potassium voltage-gated channel, subfamily Q, member 5 [Source:MGI Symbol;Acc:MGI:1924937]	1:21398403-21961942	protein_coding	ENSG00000185760	KCNQ5	-3.834	3.834	0.000140967	0.00865593	yes
ENSMUSG00000069601	Ank3	ankyrin 3, epithelial [Source:MGI Symbol;Acc:MGI:88026]	10:69398773-70027438	protein_coding	ENSG00000151150	ANK3	-3.831	3.831	0.000180505	0.0101255	yes
ENSMUSG00000021097	Clmn	calmin [Source:MGI Symbol;Acc:MGI:2136957]	12:104763117-104865076	protein_coding	ENSG00000165959	CLMN	-3.828	3.828	1.68349e-05	0.001939	yes
ENSMUSG00000073424	Cyp4f15	cytochrome P450, family 4, subfamily f, polypeptide 15 [Source:MGI Symbol;Acc:MGI:2146921]	17:32685627-32703352	protein_coding	<none>	<none>	-3.815	3.815	0.000687004	0.0219222	yes
ENSMUSG00000066129	Kndc1	kinase non-catalytic C-lobe domain (KIND) containing 1 [Source:MGI Symbol;Acc:MGI:1923734]	7:139894696-139941537	protein_coding	ENSG00000171798	KNDC1	-3.809	3.809	4.70521e-05	0.00412126	yes
ENSMUSG00000034755	Pcdh11x	protocadherin 11 X-linked [Source:MGI Symbol;Acc:MGI:2442849]	X:120290259-120910619	protein_coding	<none>	<none>	-3.807	3.807	0.0012314	0.0319942	yes
ENSMUSG00000097929	Tunar	Tcl1 upstream neural differentiation associated RNA [Source:MGI Symbol;Acc:MGI:1917202]	12:105333870-105383932	protein_coding	<none>	<none>	-3.802	3.802	0.00109346	0.0292365	yes
ENSMUSG00000029819	Npy	neuropeptide Y [Source:MGI Symbol;Acc:MGI:97374]	6:49822710-49829507	protein_coding	ENSG00000122585	NPY	-3.801	3.801	0.00129905	0.0327403	yes
ENSMUSG00000035189	Ano4	anoctamin 4 [Source:MGI Symbol;Acc:MGI:2443344]	10:88948994-89344762	protein_coding	ENSG00000151572	ANO4	-3.801	3.801	0.000302843	0.0136771	yes
ENSMUSG00000032537	Ephb1	Eph receptor B1 [Source:MGI Symbol;Acc:MGI:1096337]	9:101922128-102354693	protein_coding	ENSG00000154928	EPHB1	-3.798	3.798	0.000127476	0.00818917	yes
ENSMUSG00000022388	Ttll8	tubulin tyrosine ligase-like family, member 8 [Source:MGI Symbol;Acc:MGI:1922902]	15:88890633-88954418	protein_coding	ENSG00000138892	TTLL8	-3.792	3.792	0.00148549	0.0350789	yes
ENSMUSG00000021974	Fgf9	fibroblast growth factor 9 [Source:MGI Symbol;Acc:MGI:104723]	14:58070547-58112720	protein_coding	ENSG00000102678	FGF9	-3.79	3.79	0.000391275	0.015834	yes
ENSMUSG00000092083	Kcnb2	potassium voltage gated channel, Shab-related subfamily, member 2 [Source:MGI Symbol;Acc:MGI:99632]	1:15287254-15723750	protein_coding	<none>	<none>	-3.788	3.788	0.00232953	0.0471846	yes
ENSMUSG00000048782	Insc	INSC spindle orientation adaptor protein [Source:MGI Symbol;Acc:MGI:1917942]	7:114743694-114850383	protein_coding	ENSG00000188487	INSC	-3.784	3.784	0.000195463	0.0105686	yes
ENSMUSG00000039601	Rcan2	regulator of calcineurin 2 [Source:MGI Symbol;Acc:MGI:1858219]	17:43801351-44039516	protein_coding	ENSG00000172348	RCAN2	-3.782	3.782	2.08424e-06	0.000422504	yes
ENSMUSG00000015134	Aldh1a3	aldehyde dehydrogenase family 1, subfamily A3 [Source:MGI Symbol;Acc:MGI:1861722]	7:66390890-66427517	protein_coding	ENSG00000184254	ALDH1A3	-3.778	3.778	0.00180909	0.0400158	yes
ENSMUSG00000040254	Sema3d	sema domain, immunoglobulin domain (Ig), short basic domain, secreted, (semaphorin) 3D [Source:MGI Symbol;Acc:MGI:1860118]	5:12383385-12588948	protein_coding	ENSG00000153993	SEMA3D	-3.777	3.777	9.96703e-05	0.00692887	yes
ENSMUSG00000059991	Nptx2	neuronal pentraxin 2 [Source:MGI Symbol;Acc:MGI:1858209]	5:144545902-144557478	protein_coding	ENSG00000106236	NPTX2	-3.762	3.762	0.00116998	0.030826	yes
ENSMUSG00000027208	Fgf7	fibroblast growth factor 7 [Source:MGI Symbol;Acc:MGI:95521]	2:126034658-126091185	protein_coding	ENSG00000140285	FGF7	-3.76	3.76	0.000273976	0.0128815	yes
ENSMUSG00000023017	Asic1	acid-sensing (proton-gated) ion channel 1 [Source:MGI Symbol;Acc:MGI:1194915]	15:99670368-99701130	protein_coding	ENSG00000110881	ASIC1	-3.757	3.757	0.000767204	0.0234806	yes
ENSMUSG00000046523	Kctd4	potassium channel tetramerisation domain containing 4 [Source:MGI Symbol;Acc:MGI:1914766]	14:75955009-75966206	protein_coding	ENSG00000180332	KCTD4	-3.75	3.75	0.000960443	0.0267863	yes
ENSMUSG00000038916	Soga3	SOGA family member 3 [Source:MGI Symbol;Acc:MGI:1914662]	10:29143839-29199630	protein_coding	<none>	<none>	-3.738	3.738	0.00015309	0.00922571	yes
ENSMUSG00000032060	Cryab	crystallin, alpha B [Source:MGI Symbol;Acc:MGI:88516]	9:50751325-50756636	protein_coding	ENSG00000109846	CRYAB	-3.73	3.73	8.42841e-06	0.00122432	yes
ENSMUSG00000027254	Map1a	microtubule-associated protein 1 A [Source:MGI Symbol;Acc:MGI:1306776]	2:121289600-121310832	protein_coding	ENSG00000166963	MAP1A	-3.726	3.726	3.28695e-05	0.00310585	yes
ENSMUSG00000046532	Ar	androgen receptor [Source:MGI Symbol;Acc:MGI:88064]	X:98148769-98323215	protein_coding	ENSG00000169083	AR	-3.722	3.722	0.00185333	0.0406073	yes
ENSMUSG00000059003	Grin2a	glutamate receptor, ionotropic, NMDA2A (epsilon 1) [Source:MGI Symbol;Acc:MGI:95820]	16:9567898-9995560	protein_coding	ENSG00000183454	GRIN2A	-3.719	3.719	0.00103304	0.0281722	yes
ENSMUSG00000033981	Gria2	glutamate receptor, ionotropic, AMPA2 (alpha 2) [Source:MGI Symbol;Acc:MGI:95809]	3:80681450-80802835	protein_coding	ENSG00000120251	GRIA2	-3.718	3.718	8.83435e-05	0.00639259	yes
ENSMUSG00000034584	Exph5	exophilin 5 [Source:MGI Symbol;Acc:MGI:2443248]	9:53301670-53377514	protein_coding	ENSG00000110723	EXPH5	-3.713	3.713	0.00131895	0.0330843	yes
ENSMUSG00000005716	Pvalb	parvalbumin [Source:MGI Symbol;Acc:MGI:97821]	15:78191114-78206400	protein_coding	ENSG00000100362	PVALB	-3.713	3.713	0.000235738	0.0119496	yes
ENSMUSG00000026514	Cnih3	cornichon family AMPA receptor auxiliary protein 3 [Source:MGI Symbol;Acc:MGI:1920228]	1:181352628-181460641	protein_coding	ENSG00000143786	CNIH3	-3.704	3.704	0.000317862	0.0140299	yes
ENSMUSG00000041617	Ccdc74a	coiled-coil domain containing 74A [Source:MGI Symbol;Acc:MGI:1919565]	16:17646470-17650738	protein_coding	<none>	<none>	-3.703	3.703	0.000253166	0.0124231	yes
ENSMUSG00000026414	Tnnt2	troponin T2, cardiac [Source:MGI Symbol;Acc:MGI:104597]	1:135836354-135852260	protein_coding	ENSG00000118194	TNNT2	-3.696	3.696	0.000680689	0.021803	yes
ENSMUSG00000069072	Slc7a14	solute carrier family 7 (cationic amino acid transporter, y+ system), member 14 [Source:MGI Symbol;Acc:MGI:3040688]	3:31202858-31310378	protein_coding	ENSG00000013293	SLC7A14	-3.693	3.693	0.000953208	0.0267605	yes
ENSMUSG00000025739	Gng13	guanine nucleotide binding protein (G protein), gamma 13 [Source:MGI Symbol;Acc:MGI:1925616]	17:25717171-25719406	protein_coding	ENSG00000127588	GNG13	-3.691	3.691	0.00057393	0.0197365	yes
ENSMUSG00000006651	Aplp1	amyloid beta (A4) precursor-like protein 1 [Source:MGI Symbol;Acc:MGI:88046]	7:30434982-30445535	protein_coding	ENSG00000105290	APLP1	-3.681	3.681	2.95633e-05	0.0028594	yes
ENSMUSG00000020950	Foxg1	forkhead box G1 [Source:MGI Symbol;Acc:MGI:1347464]	12:49382660-49386861	protein_coding	<none>	<none>	-3.673	3.673	0.00010539	0.00727451	yes
ENSMUSG00000069670	Nkain2	Na+/K+ transporting ATPase interacting 2 [Source:MGI Symbol;Acc:MGI:1923447]	10:31689310-32890462	protein_coding	ENSG00000188580	NKAIN2	-3.672	3.672	0.000354054	0.0149494	yes
ENSMUSG00000025189	Cnnm1	cyclin M1 [Source:MGI Symbol;Acc:MGI:1891366]	19:43440436-43497210	protein_coding	ENSG00000119946	CNNM1	-3.671	3.671	0.000710765	0.0222787	yes
ENSMUSG00000033510	Otud7a	OTU domain containing 7A [Source:MGI Symbol;Acc:MGI:2158505]	7:63444751-63759028	protein_coding	ENSG00000169918	OTUD7A	-3.67	3.67	0.00013625	0.00844618	yes
ENSMUSG00000078591	Hs3st4	heparan sulfate (glucosamine) 3-O-sulfotransferase 4 [Source:MGI Symbol;Acc:MGI:1333792]	7:123982869-124398989	protein_coding	ENSG00000182601	HS3ST4	-3.665	3.665	8.17493e-05	0.00600472	yes
ENSMUSG00000029757	Dync1i1	dynein cytoplasmic 1 intermediate chain 1 [Source:MGI Symbol;Acc:MGI:107743]	6:5725639-6028039	protein_coding	ENSG00000158560	DYNC1I1	-3.664	3.664	0.000291446	0.0133635	yes
ENSMUSG00000007944	Ttc9b	tetratricopeptide repeat domain 9B [Source:MGI Symbol;Acc:MGI:1920282]	7:27653915-27657346	protein_coding	ENSG00000174521	TTC9B	-3.662	3.662	9.73119e-05	0.00681358	yes
ENSMUSG00000061911	Myt1l	myelin transcription factor 1-like [Source:MGI Symbol;Acc:MGI:1100511]	12:29528384-29923213	protein_coding	ENSG00000186487	MYT1L	-3.662	3.662	0.000197505	0.0106294	yes
ENSMUSG00000079235	Ccdc13	coiled-coil domain containing 13 [Source:MGI Symbol;Acc:MGI:1920144]	9:121797627-121839461	protein_coding	<none>	<none>	-3.653	3.653	0.000398951	0.0159785	yes
ENSMUSG00000056812	St8sia3	ST8 alpha-N-acetyl-neuraminide alpha-2,8-sialyltransferase 3 [Source:MGI Symbol;Acc:MGI:106019]	18:64254359-64279611	protein_coding	ENSG00000177511	ST8SIA3	-3.648	3.648	0.00085642	0.0250748	yes
ENSMUSG00000021448	Shc3	src homology 2 domain-containing transforming protein C3 [Source:MGI Symbol;Acc:MGI:106179]	13:51431041-51569419	protein_coding	ENSG00000148082	SHC3	-3.645	3.645	0.000512738	0.0185784	yes
ENSMUSG00000001773	Folh1	folate hydrolase 1 [Source:MGI Symbol;Acc:MGI:1858193]	7:86718977-86775943	protein_coding	ENSG00000086205	FOLH1	-3.645	3.645	0.000681786	0.021803	yes
ENSMUSG00000037984	Neurod6	neurogenic differentiation 6 [Source:MGI Symbol;Acc:MGI:106593]	6:55677822-55681263	protein_coding	ENSG00000164600	NEUROD6	-3.636	3.636	0.00236618	0.0477282	yes
ENSMUSG00000048388	Fam171b	family with sequence similarity 171, member B [Source:MGI Symbol;Acc:MGI:2444579]	2:83812636-83883486	protein_coding	ENSG00000144369	FAM171B	-3.63	3.63	5.61473e-05	0.00463096	yes
ENSMUSG00000045994	B3gat1	beta-1,3-glucuronyltransferase 1 (glucuronosyltransferase P) [Source:MGI Symbol;Acc:MGI:1924148]	9:26733728-26763101	protein_coding	ENSG00000109956	B3GAT1	-3.627	3.627	6.7062e-05	0.00530754	yes
ENSMUSG00000040536	Necab1	N-terminal EF-hand calcium binding protein 1 [Source:MGI Symbol;Acc:MGI:1916602]	4:14952245-15149794	protein_coding	ENSG00000123119	NECAB1	-3.627	3.627	0.000467956	0.0176185	yes
ENSMUSG00000003410	Elavl3	ELAV like RNA binding protein 3 [Source:MGI Symbol;Acc:MGI:109157]	9:22015005-22052023	protein_coding	ENSG00000196361	ELAVL3	-3.627	3.627	6.25962e-05	0.00507681	yes
ENSMUSG00000054013	Tmem179	transmembrane protein 179 [Source:MGI Symbol;Acc:MGI:2144891]	12:112500189-112516747	protein_coding	ENSG00000258986	TMEM179	-3.62	3.62	0.00133387	0.0332869	yes
ENSMUSG00000029712	Actl6b	actin-like 6B [Source:MGI Symbol;Acc:MGI:1933548]	5:137553517-137569582	protein_coding	ENSG00000077080	ACTL6B	-3.619	3.619	0.000311814	0.0138572	yes
ENSMUSG00000057614	Gnai1	guanine nucleotide binding protein (G protein), alpha inhibiting 1 [Source:MGI Symbol;Acc:MGI:95771]	5:18265135-18360355	protein_coding	ENSG00000127955	GNAI1	-3.613	3.613	3.55802e-05	0.00329795	yes
ENSMUSG00000037031	Tspan15	tetraspanin 15 [Source:MGI Symbol;Acc:MGI:1917673]	10:62185396-62231251	protein_coding	ENSG00000099282	TSPAN15	-3.609	3.609	4.81679e-06	0.000762266	yes
ENSMUSG00000052613	Pcdh15	protocadherin 15 [Source:MGI Symbol;Acc:MGI:1891428]	10:73099342-74649737	protein_coding	ENSG00000150275	PCDH15	-3.609	3.609	0.000701836	0.0221056	yes
ENSMUSG00000027858	Tspan2	tetraspanin 2 [Source:MGI Symbol;Acc:MGI:1917997]	3:102734529-102801513	protein_coding	ENSG00000134198	TSPAN2	-3.602	3.602	5.71926e-05	0.00468933	yes
ENSMUSG00000020805	Slc13a5	solute carrier family 13 (sodium-dependent citrate transporter), member 5 [Source:MGI Symbol;Acc:MGI:3037150]	11:72241989-72267222	protein_coding	ENSG00000141485	SLC13A5	-3.601	3.601	0.000699515	0.0220682	yes
ENSMUSG00000040298	Btbd16	BTB (POZ) domain containing 16 [Source:MGI Symbol;Acc:MGI:3045247]	7:130774069-130825899	protein_coding	ENSG00000138152	BTBD16	-3.601	3.601	0.00190508	0.0411113	yes
ENSMUSG00000074652	Myh7b	myosin, heavy chain 7B, cardiac muscle, beta [Source:MGI Symbol;Acc:MGI:3710243]	2:155611212-155634307	protein_coding	ENSG00000078814	MYH7B	-3.598	3.598	0.00183104	0.040318	yes
ENSMUSG00000027562	Car2	carbonic anhydrase 2 [Source:MGI Symbol;Acc:MGI:88269]	3:14886273-14900770	protein_coding	ENSG00000104267	CA2	-3.597	3.597	6.59658e-05	0.0052624	yes
ENSMUSG00000025889	Snca	synuclein, alpha [Source:MGI Symbol;Acc:MGI:1277151]	6:60731575-60829855	protein_coding	ENSG00000145335	SNCA	-3.596	3.596	5.59011e-05	0.00463027	yes
ENSMUSG00000023033	Scn8a	sodium channel, voltage-gated, type VIII, alpha [Source:MGI Symbol;Acc:MGI:103169]	15:100869858-101045938	protein_coding	ENSG00000196876	SCN8A	-3.596	3.596	0.00128313	0.0327195	yes
ENSMUSG00000051041	Olfml1	olfactomedin-like 1 [Source:MGI Symbol;Acc:MGI:2679264]	7:107567446-107591094	protein_coding	ENSG00000183801	OLFML1	-3.594	3.594	0.000529242	0.0189369	yes
ENSMUSG00000022055	Nefl	neurofilament, light polypeptide [Source:MGI Symbol;Acc:MGI:97313]	14:68083863-68089095	protein_coding	ENSG00000277586	NEFL	-3.593	3.593	7.73323e-05	0.00582992	yes
ENSMUSG00000048814	Lonrf2	LON peptidase N-terminal domain and ring finger 2 [Source:MGI Symbol;Acc:MGI:1920209]	1:38793645-38836711	protein_coding	ENSG00000170500	LONRF2	-3.59	3.59	0.000216913	0.01135	yes
ENSMUSG00000030000	Add2	adducin 2 (beta) [Source:MGI Symbol;Acc:MGI:87919]	6:86028681-86124409	protein_coding	ENSG00000075340	ADD2	-3.59	3.59	0.000223402	0.0115652	yes
ENSMUSG00000000632	Sez6	seizure related gene 6 [Source:MGI Symbol;Acc:MGI:104745]	11:77930800-77979048	protein_coding	ENSG00000063015	SEZ6	-3.59	3.59	0.000618875	0.020557	yes
ENSMUSG00000022548	Apod	apolipoprotein D [Source:MGI Symbol;Acc:MGI:88056]	16:31296192-31314808	protein_coding	ENSG00000189058	APOD	-3.585	3.585	6.87614e-07	0.000183348	yes
ENSMUSG00000058420	Syt17	synaptotagmin XVII [Source:MGI Symbol;Acc:MGI:104966]	7:118380717-118448222	protein_coding	ENSG00000103528	SYT17	-3.584	3.584	0.00100206	0.0276275	yes
ENSMUSG00000051062	Fbll1	fibrillarin-like 1 [Source:MGI Symbol;Acc:MGI:3034689]	11:35797382-35798884	protein_coding	ENSG00000188573	FBLL1	-3.584	3.584	0.000936949	0.0265856	yes
ENSMUSG00000027978	Prss12	protease, serine 12 neurotrypsin (motopsin) [Source:MGI Symbol;Acc:MGI:1100881]	3:123446913-123506597	protein_coding	ENSG00000164099	PRSS12	-3.581	3.581	0.00108585	0.0291935	yes
ENSMUSG00000051048	P4ha3	procollagen-proline, 2-oxoglutarate 4-dioxygenase (proline 4-hydroxylase), alpha polypeptide III [Source:MGI Symbol;Acc:MGI:2444049]	7:100285520-100319699	protein_coding	ENSG00000149380	P4HA3	-3.579	3.579	0.00227918	0.0464547	yes
ENSMUSG00000025551	Fgf14	fibroblast growth factor 14 [Source:MGI Symbol;Acc:MGI:109189]	14:123977907-124677127	protein_coding	ENSG00000102466	FGF14	-3.578	3.578	0.0019963	0.0424433	yes
ENSMUSG00000018166	Erbb3	erb-b2 receptor tyrosine kinase 3 [Source:MGI Symbol;Acc:MGI:95411]	10:128567523-128589652	protein_coding	ENSG00000065361	ERBB3	-3.572	3.572	0.000213032	0.0111928	yes
ENSMUSG00000052135	Foxo6	forkhead box O6 [Source:MGI Symbol;Acc:MGI:2676586]	4:120267079-120287349	protein_coding	ENSG00000204060	FOXO6	-3.57	3.57	0.00140251	0.0338719	yes
ENSMUSG00000006403	Adamts4	a disintegrin-like and metallopeptidase (reprolysin type) with thrombospondin type 1 motif, 4 [Source:MGI Symbol;Acc:MGI:1339949]	1:171250421-171260637	protein_coding	ENSG00000158859	ADAMTS4	-3.569	3.569	0.000132062	0.00833747	yes
ENSMUSG00000039059	Hrh3	histamine receptor H3 [Source:MGI Symbol;Acc:MGI:2139279]	2:180099465-180104488	protein_coding	ENSG00000101180	HRH3	-3.568	3.568	0.000289149	0.0133635	yes
ENSMUSG00000061578	Ksr2	kinase suppressor of ras 2 [Source:MGI Symbol;Acc:MGI:3610315]	5:117414000-117775003	protein_coding	ENSG00000171435	KSR2	-3.566	3.566	0.00134892	0.0334482	yes
ENSMUSG00000025927	Tfap2b	transcription factor AP-2 beta [Source:MGI Symbol;Acc:MGI:104672]	1:19208914-19238576	protein_coding	ENSG00000008196	TFAP2B	-3.565	3.565	0.00100777	0.0277118	yes
ENSMUSG00000024593	Megf10	multiple EGF-like-domains 10 [Source:MGI Symbol;Acc:MGI:2685177]	18:57133090-57297467	protein_coding	ENSG00000145794	MEGF10	-3.56	3.56	0.000132783	0.00833747	yes
ENSMUSG00000044528	Tram1l1	translocation associated membrane protein 1-like 1 [Source:MGI Symbol;Acc:MGI:2443503]	3:124320855-124324743	protein_coding	ENSG00000174599	TRAM1L1	-3.558	3.558	0.000359146	0.0150713	yes
ENSMUSG00000078307	AI593442	expressed sequence AI593442 [Source:MGI Symbol;Acc:MGI:2143099]	9:52673042-52679780	protein_coding	ENSG00000185742	C11orf87	-3.556	3.556	0.000590468	0.0199212	yes
ENSMUSG00000041020	Map7d2	MAP7 domain containing 2 [Source:MGI Symbol;Acc:MGI:1917474]	X:159414572-159498757	protein_coding	ENSG00000184368	MAP7D2	-3.554	3.554	0.000218989	0.0113974	yes
ENSMUSG00000046449	Nexmif	neurite extension and migration factor [Source:MGI Symbol;Acc:MGI:2148050]	X:104077434-104201185	protein_coding	ENSG00000050030	NEXMIF	-3.551	3.551	0.000498596	0.0182086	yes
ENSMUSG00000020734	Grin2c	glutamate receptor, ionotropic, NMDA2C (epsilon 3) [Source:MGI Symbol;Acc:MGI:95822]	11:115249169-115267243	protein_coding	ENSG00000161509	GRIN2C	-3.55	3.55	0.000235338	0.0119496	yes
ENSMUSG00000035277	Arx	aristaless related homeobox [Source:MGI Symbol;Acc:MGI:1097716]	X:93286445-93298357	protein_coding	ENSG00000004848	ARX	-3.549	3.549	0.00089752	0.0258696	yes
ENSMUSG00000043670	Diras1	DIRAS family, GTP-binding RAS-like 1 [Source:MGI Symbol;Acc:MGI:2183442]	10:81019589-81025662	protein_coding	ENSG00000176490	DIRAS1	-3.548	3.548	0.000292831	0.0133635	yes
ENSMUSG00000048251	Bcl11b	B cell leukemia/lymphoma 11B [Source:MGI Symbol;Acc:MGI:1929913]	12:107910403-108003602	protein_coding	ENSG00000127152	BCL11B	-3.547	3.547	0.000579464	0.019823	yes
ENSMUSG00000025777	Gdap1	ganglioside-induced differentiation-associated-protein 1 [Source:MGI Symbol;Acc:MGI:1338002]	1:17145362-17164271	protein_coding	ENSG00000104381	GDAP1	-3.546	3.546	0.000456352	0.0173458	yes
ENSMUSG00000046215	Rprml	reprimo-like [Source:MGI Symbol;Acc:MGI:2144486]	11:103649570-103650579	protein_coding	ENSG00000179673	RPRML	-3.544	3.544	0.00122891	0.0319942	yes
ENSMUSG00000053783	1700016K19Rik	RIKEN cDNA 1700016K19 gene [Source:MGI Symbol;Acc:MGI:1921480]	11:75999912-76003569	protein_coding	ENSG00000187624	C17orf97	-3.542	3.542	0.0010473	0.0285114	yes
ENSMUSG00000061451	Tmem151a	transmembrane protein 151A [Source:MGI Symbol;Acc:MGI:2147713]	19:5070859-5085531	protein_coding	ENSG00000179292	TMEM151A	-3.541	3.541	0.000457576	0.0173458	yes
ENSMUSG00000074872	Ctxn2	cortexin 2 [Source:MGI Symbol;Acc:MGI:2139444]	2:125136692-125147839	protein_coding	ENSG00000233932	CTXN2	-3.541	3.541	0.00126435	0.0324678	yes
ENSMUSG00000075318	Scn2a	sodium channel, voltage-gated, type II, alpha [Source:MGI Symbol;Acc:MGI:98248]	2:65620771-65767447	protein_coding	ENSG00000136531	SCN2A	-3.534	3.534	0.000488361	0.0179696	yes
ENSMUSG00000035566	Pcdh17	protocadherin 17 [Source:MGI Symbol;Acc:MGI:2684924]	14:84443563-84539002	protein_coding	ENSG00000118946	PCDH17	-3.534	3.534	0.000382119	0.0156311	yes
ENSMUSG00000021613	Hapln1	hyaluronan and proteoglycan link protein 1 [Source:MGI Symbol;Acc:MGI:1337006]	13:89539796-89611652	protein_coding	ENSG00000145681	HAPLN1	-3.531	3.531	0.000690217	0.0219617	yes
ENSMUSG00000063430	Wscd2	WSC domain containing 2 [Source:MGI Symbol;Acc:MGI:2445030]	5:113490333-113589725	protein_coding	ENSG00000075035	WSCD2	-3.53	3.53	0.00118685	0.0311349	yes
ENSMUSG00000049556	Lingo1	leucine rich repeat and Ig domain containing 1 [Source:MGI Symbol;Acc:MGI:1915522]	9:56618475-56796468	protein_coding	ENSG00000169783	LINGO1	-3.529	3.529	0.000148247	0.00904583	yes
ENSMUSG00000014776	Nol3	nucleolar protein 3 (apoptosis repressor with CARD domain) [Source:MGI Symbol;Acc:MGI:1925938]	8:105276140-105281939	protein_coding	ENSG00000140939	AC074143.1	-3.528	3.528	0.000567809	0.0197365	yes
ENSMUSG00000045314	Sowahb	sosondowah ankyrin repeat domain family member B [Source:MGI Symbol;Acc:MGI:1925338]	5:93041123-93045022	protein_coding	ENSG00000186212	SOWAHB	-3.522	3.522	0.00073104	0.0226949	yes
ENSMUSG00000074637	Sox2	SRY (sex determining region Y)-box 2 [Source:MGI Symbol;Acc:MGI:98364]	3:34650405-34652461	protein_coding	ENSG00000181449	SOX2	-3.519	3.519	0.00112518	0.0298793	yes
ENSMUSG00000021314	Amph	amphiphysin [Source:MGI Symbol;Acc:MGI:103574]	13:18948205-19150921	protein_coding	ENSG00000078053	AMPH	-3.519	3.519	0.000159777	0.00944474	yes
ENSMUSG00000038173	Enpp6	ectonucleotide pyrophosphatase/phosphodiesterase 6 [Source:MGI Symbol;Acc:MGI:2445171]	8:46986887-47096762	protein_coding	ENSG00000164303	ENPP6	-3.516	3.516	0.000193108	0.0105491	yes
ENSMUSG00000062209	Erbb4	erb-b2 receptor tyrosine kinase 4 [Source:MGI Symbol;Acc:MGI:104771]	1:68032186-69108059	protein_coding	ENSG00000178568	ERBB4	-3.512	3.512	0.000249741	0.0123695	yes
ENSMUSG00000050751	Pgbd5	piggyBac transposable element derived 5 [Source:MGI Symbol;Acc:MGI:2429955]	8:124369049-124439658	protein_coding	ENSG00000177614	PGBD5	-3.505	3.505	0.000272754	0.0128551	yes
ENSMUSG00000049583	Grm5	glutamate receptor, metabotropic 5 [Source:MGI Symbol;Acc:MGI:1351342]	7:87584168-88134907	protein_coding	ENSG00000168959	GRM5	-3.503	3.503	0.000825883	0.0245808	yes
ENSMUSG00000025475	Adgra1	adhesion G protein-coupled receptor A1 [Source:MGI Symbol;Acc:MGI:1277167]	7:139834174-139878088	protein_coding	ENSG00000197177	ADGRA1	-3.502	3.502	0.00074458	0.022986	yes
ENSMUSG00000071862	Lrrtm2	leucine rich repeat transmembrane neuronal 2 [Source:MGI Symbol;Acc:MGI:2389174]	18:35209003-35215024	protein_coding	ENSG00000146006	LRRTM2	-3.501	3.501	0.00123605	0.0319942	yes
ENSMUSG00000034891	Sncb	synuclein, beta [Source:MGI Symbol;Acc:MGI:1889011]	13:54758860-54766595	protein_coding	ENSG00000074317	SNCB	-3.5	3.5	0.000285907	0.0132504	yes
ENSMUSG00000000308	Ckmt1	creatine kinase, mitochondrial 1, ubiquitous [Source:MGI Symbol;Acc:MGI:99441]	2:121357714-121363737	protein_coding	<none>	<none>	-3.493	3.493	0.000183373	0.0101982	yes
ENSMUSG00000004360	9330159F19Rik	RIKEN cDNA 9330159F19 gene [Source:MGI Symbol;Acc:MGI:3036239]	10:29211606-29230779	protein_coding	ENSG00000189367	KIAA0408	-3.491	3.491	0.00074632	0.022986	yes
ENSMUSG00000022321	Cdh10	cadherin 10 [Source:MGI Symbol;Acc:MGI:107436]	15:18818947-19014236	protein_coding	ENSG00000040731	CDH10	-3.487	3.487	0.00128338	0.0327195	yes
ENSMUSG00000000416	Cttnbp2	cortactin binding protein 2 [Source:MGI Symbol;Acc:MGI:1353467]	6:18366478-18514843	protein_coding	ENSG00000077063	CTTNBP2	-3.486	3.486	0.000171177	0.00981152	yes
ENSMUSG00000069227	Gprin1	G protein-regulated inducer of neurite outgrowth 1 [Source:MGI Symbol;Acc:MGI:1349455]	13:54736671-54749874	protein_coding	ENSG00000169258	GPRIN1	-3.483	3.483	0.000331242	0.0144566	yes
ENSMUSG00000037754	Ppp1r16b	protein phosphatase 1, regulatory subunit 16B [Source:MGI Symbol;Acc:MGI:2151841]	2:158665398-158766334	protein_coding	ENSG00000101445	PPP1R16B	-3.483	3.483	1.64673e-05	0.00191937	yes
ENSMUSG00000025202	Scd3	stearoyl-coenzyme A desaturase 3 [Source:MGI Symbol;Acc:MGI:1353437]	19:44203269-44244016	protein_coding	<none>	<none>	-3.477	3.477	0.00202045	0.0427553	yes
ENSMUSG00000096847	Tmem151b	transmembrane protein 151B [Source:MGI Symbol;Acc:MGI:2685169]	17:45541952-45549677	protein_coding	<none>	<none>	-3.474	3.474	0.00036595	0.0151922	yes
ENSMUSG00000061517	Sox21	SRY (sex determining region Y)-box 21 [Source:MGI Symbol;Acc:MGI:2654070]	14:118233232-118237030	protein_coding	ENSG00000125285	SOX21	-3.468	3.468	0.000255334	0.0124642	yes
ENSMUSG00000058070	Eml1	echinoderm microtubule associated protein like 1 [Source:MGI Symbol;Acc:MGI:1915769]	12:108370957-108539617	protein_coding	ENSG00000066629	EML1	-3.468	3.468	2.85553e-06	0.000524367	yes
ENSMUSG00000049721	Gal3st1	galactose-3-O-sulfotransferase 1 [Source:MGI Symbol;Acc:MGI:1858277]	11:3983636-3999326	protein_coding	ENSG00000128242	GAL3ST1	-3.468	3.468	0.000189306	0.0104091	yes
ENSMUSG00000042035	Igsf3	immunoglobulin superfamily, member 3 [Source:MGI Symbol;Acc:MGI:1926158]	3:101377083-101463059	protein_coding	ENSG00000143061	IGSF3	-3.464	3.464	0.000126111	0.0081283	yes
ENSMUSG00000010803	Gabra1	gamma-aminobutyric acid (GABA) A receptor, subunit alpha 1 [Source:MGI Symbol;Acc:MGI:95613]	11:42130939-42182930	protein_coding	ENSG00000022355	GABRA1	-3.461	3.461	0.000449203	0.0171994	yes
ENSMUSG00000049612	Omg	oligodendrocyte myelin glycoprotein [Source:MGI Symbol;Acc:MGI:106586]	11:79500982-79504084	protein_coding	ENSG00000126861	OMG	-3.461	3.461	0.000365323	0.0151922	yes
ENSMUSG00000037579	Kcnh3	potassium voltage-gated channel, subfamily H (eag-related), member 3 [Source:MGI Symbol;Acc:MGI:1341723]	15:99224861-99242817	protein_coding	ENSG00000135519	KCNH3	-3.46	3.46	0.000119033	0.00788087	yes
ENSMUSG00000045589	Frrs1l	ferric-chelate reductase 1 like [Source:MGI Symbol;Acc:MGI:2442704]	4:56957173-56990391	protein_coding	ENSG00000260230	FRRS1L	-3.453	3.453	0.00053122	0.0189489	yes
ENSMUSG00000041986	Elmod1	ELMO/CED-12 domain containing 1 [Source:MGI Symbol;Acc:MGI:3583900]	9:53911457-53975301	protein_coding	ENSG00000110675	ELMOD1	-3.453	3.453	0.000363093	0.0151665	yes
ENSMUSG00000054934	Kcnmb4	potassium large conductance calcium-activated channel, subfamily M, beta member 4 [Source:MGI Symbol;Acc:MGI:1913272]	10:116417861-116473878	protein_coding	ENSG00000135643	KCNMB4	-3.451	3.451	0.000475374	0.0176722	yes
ENSMUSG00000030513	Pcsk6	proprotein convertase subtilisin/kexin type 6 [Source:MGI Symbol;Acc:MGI:102897]	7:65861734-66050386	protein_coding	ENSG00000140479	PCSK6	-3.448	3.448	0.00173374	0.0388345	yes
ENSMUSG00000043388	Tmem130	transmembrane protein 130 [Source:MGI Symbol;Acc:MGI:3607706]	5:144735915-144761818	protein_coding	ENSG00000166448	TMEM130	-3.443	3.443	0.000638429	0.0209916	yes
ENSMUSG00000059742	Kcnh7	potassium voltage-gated channel, subfamily H (eag-related), member 7 [Source:MGI Symbol;Acc:MGI:2159566]	2:62693414-63184287	protein_coding	ENSG00000184611	KCNH7	-3.443	3.443	0.00152693	0.0356803	yes
ENSMUSG00000034930	Rtkn	rhotekin [Source:MGI Symbol;Acc:MGI:107371]	6:83135463-83152579	protein_coding	ENSG00000114993	RTKN	-3.441	3.441	0.00013436	0.00838242	yes
ENSMUSG00000032186	Tmod2	tropomodulin 2 [Source:MGI Symbol;Acc:MGI:1355335]	9:75565621-75611325	protein_coding	ENSG00000128872	TMOD2	-3.432	3.432	6.35794e-05	0.00513516	yes
ENSMUSG00000019124	Scrn1	secernin 1 [Source:MGI Symbol;Acc:MGI:1917188]	6:54501173-54566489	protein_coding	ENSG00000136193	SCRN1	-3.427	3.427	0.000399921	0.0159845	yes
ENSMUSG00000002808	Epdr1	ependymin related protein 1 (zebrafish) [Source:MGI Symbol;Acc:MGI:2145369]	13:19591706-19619927	protein_coding	<none>	<none>	-3.424	3.424	0.000770463	0.0235433	yes
ENSMUSG00000030075	Cntn3	contactin 3 [Source:MGI Symbol;Acc:MGI:99534]	6:102162655-102573101	protein_coding	ENSG00000113805	CNTN3	-3.424	3.424	0.00251662	0.0495954	yes
ENSMUSG00000038453	Srcin1	SRC kinase signaling inhibitor 1 [Source:MGI Symbol;Acc:MGI:1933179]	11:97509340-97576186	protein_coding	ENSG00000277363	SRCIN1	-3.42	3.42	8.66859e-05	0.00631963	yes
ENSMUSG00000050587	Lrrc4c	leucine rich repeat containing 4C [Source:MGI Symbol;Acc:MGI:2442636]	2:96318169-97631666	protein_coding	ENSG00000148948	LRRC4C	-3.42	3.42	0.000462268	0.0174719	yes
ENSMUSG00000034912	Mdga2	MAM domain containing glycosylphosphatidylinositol anchor 2 [Source:MGI Symbol;Acc:MGI:2444706]	12:66466060-67222549	protein_coding	ENSG00000139915	MDGA2	-3.419	3.419	0.000664869	0.0214978	yes
ENSMUSG00000015354	Pcolce2	procollagen C-endopeptidase enhancer 2 [Source:MGI Symbol;Acc:MGI:1923727]	9:95637601-95698096	protein_coding	ENSG00000163710	PCOLCE2	-3.418	3.418	2.82757e-05	0.00277973	yes
ENSMUSG00000018865	Sult4a1	sulfotransferase family 4A, member 1 [Source:MGI Symbol;Acc:MGI:1888971]	15:84076097-84105754	protein_coding	ENSG00000130540	SULT4A1	-3.414	3.414	0.000233376	0.0119496	yes
ENSMUSG00000034958	Atcay	ataxia, cerebellar, Cayman type [Source:MGI Symbol;Acc:MGI:2448730]	10:81204508-81230833	protein_coding	ENSG00000167654	ATCAY	-3.413	3.413	0.000652317	0.0212355	yes
ENSMUSG00000052572	Dlg2	discs large MAGUK scaffold protein 2 [Source:MGI Symbol;Acc:MGI:1344351]	7:90476672-92449247	protein_coding	ENSG00000150672	DLG2	-3.411	3.411	0.000207597	0.0110407	yes
ENSMUSG00000043460	Elfn2	leucine rich repeat and fibronectin type III, extracellular 2 [Source:MGI Symbol;Acc:MGI:3608416]	15:78667331-78718771	protein_coding	ENSG00000166897	ELFN2	-3.409	3.409	0.000193504	0.0105491	yes
ENSMUSG00000004366	Sst	somatostatin [Source:MGI Symbol;Acc:MGI:98326]	16:23889573-23890958	protein_coding	ENSG00000157005	SST	-3.408	3.408	0.00129447	0.0327195	yes
ENSMUSG00000026888	Grb14	growth factor receptor bound protein 14 [Source:MGI Symbol;Acc:MGI:1355324]	2:64912476-65024987	protein_coding	ENSG00000115290	GRB14	-3.407	3.407	1.21269e-05	0.00156325	yes
ENSMUSG00000067889	Sptbn2	spectrin beta, non-erythrocytic 2 [Source:MGI Symbol;Acc:MGI:1313261]	19:4711167-4752360	protein_coding	ENSG00000173898	SPTBN2	-3.406	3.406	0.000170096	0.00979562	yes
ENSMUSG00000020436	Gabrg2	gamma-aminobutyric acid (GABA) A receptor, subunit gamma 2 [Source:MGI Symbol;Acc:MGI:95623]	11:41910203-42000857	protein_coding	ENSG00000113327	GABRG2	-3.404	3.404	0.00135661	0.0334762	yes
ENSMUSG00000060371	Caln1	calneuron 1 [Source:MGI Symbol;Acc:MGI:2155987]	5:130369455-130847412	protein_coding	ENSG00000183166	CALN1	-3.403	3.403	0.000439963	0.0170256	yes
ENSMUSG00000004347	Pde1c	phosphodiesterase 1C [Source:MGI Symbol;Acc:MGI:108413]	6:56069804-56569103	protein_coding	ENSG00000154678	PDE1C	-3.398	3.398	0.000272254	0.0128551	yes
ENSMUSG00000032500	Dclk3	doublecortin-like kinase 3 [Source:MGI Symbol;Acc:MGI:3039580]	9:111439081-111489118	protein_coding	ENSG00000163673	DCLK3	-3.397	3.397	0.00212949	0.0442375	yes
ENSMUSG00000038738	Shank1	SH3 and multiple ankyrin repeat domains 1 [Source:MGI Symbol;Acc:MGI:3613677]	7:44310253-44360572	protein_coding	ENSG00000161681	SHANK1	-3.393	3.393	0.000162036	0.00952877	yes
ENSMUSG00000040055	Gjb6	gap junction protein, beta 6 [Source:MGI Symbol;Acc:MGI:107588]	14:57123303-57133611	protein_coding	ENSG00000121742	GJB6	-3.391	3.391	0.000508266	0.0184923	yes
ENSMUSG00000062380	Tubb3	tubulin, beta 3 class III [Source:MGI Symbol;Acc:MGI:107813]	8:123411424-123422015	protein_coding	<none>	<none>	-3.391	3.391	0.000478615	0.0177115	yes
ENSMUSG00000024176	Sox8	SRY (sex determining region Y)-box 8 [Source:MGI Symbol;Acc:MGI:98370]	17:25565892-25570686	protein_coding	ENSG00000005513	SOX8	-3.39	3.39	0.000157473	0.00937372	yes
ENSMUSG00000070498	Tmem132b	transmembrane protein 132B [Source:MGI Symbol;Acc:MGI:3609245]	5:125531774-125792583	protein_coding	ENSG00000139364	TMEM132B	-3.389	3.389	0.000723166	0.0225584	yes
ENSMUSG00000042453	Reln	reelin [Source:MGI Symbol;Acc:MGI:103022]	5:21884454-22344702	protein_coding	ENSG00000189056	RELN	-3.383	3.383	0.00251735	0.0495954	yes
ENSMUSG00000005338	Cadm3	cell adhesion molecule 3 [Source:MGI Symbol;Acc:MGI:2137858]	1:173333258-173367695	protein_coding	ENSG00000162706	CADM3	-3.376	3.376	2.52439e-05	0.00258258	yes
ENSMUSG00000030849	Fgfr2	fibroblast growth factor receptor 2 [Source:MGI Symbol;Acc:MGI:95523]	7:130162451-133123350	protein_coding	ENSG00000066468	FGFR2	-3.376	3.376	0.000129965	0.00826724	yes
ENSMUSG00000036745	Ttll7	tubulin tyrosine ligase-like family, member 7 [Source:MGI Symbol;Acc:MGI:1918142]	3:146852367-146984009	protein_coding	ENSG00000137941	TTLL7	-3.373	3.373	0.000169933	0.00979562	yes
ENSMUSG00000052914	Cyp2j6	cytochrome P450, family 2, subfamily j, polypeptide 6 [Source:MGI Symbol;Acc:MGI:1270148]	4:96516138-96553661	protein_coding	<none>	<none>	-3.372	3.372	0.000414968	0.0163509	yes
ENSMUSG00000040690	Col16a1	collagen, type XVI, alpha 1 [Source:MGI Symbol;Acc:MGI:1095396]	4:130047840-130099283	protein_coding	ENSG00000084636	COL16A1	-3.372	3.372	0.000329016	0.0144241	yes
ENSMUSG00000017734	Dbndd2	dysbindin (dystrobrevin binding protein 1) domain containing 2 [Source:MGI Symbol;Acc:MGI:106562]	2:164486106-164493319	protein_coding	ENSG00000244274	DBNDD2	-3.37	3.37	0.00164649	0.0376604	yes
ENSMUSG00000004031	Brinp2	bone morphogenic protein/retinoic acid inducible neural-specific 2 [Source:MGI Symbol;Acc:MGI:2443333]	1:158245269-158356326	protein_coding	ENSG00000198797	BRINP2	-3.368	3.368	0.000947381	0.0266721	yes
ENSMUSG00000096146	Kcnj11	potassium inwardly rectifying channel, subfamily J, member 11 [Source:MGI Symbol;Acc:MGI:107501]	7:46093953-46100764	protein_coding	ENSG00000187486	KCNJ11	-3.359	3.359	0.00254352	0.049909	yes
ENSMUSG00000030739	Myh14	myosin, heavy polypeptide 14 [Source:MGI Symbol;Acc:MGI:1919210]	7:44605803-44670843	protein_coding	ENSG00000105357	MYH14	-3.353	3.353	0.000246638	0.0122938	yes
ENSMUSG00000025468	Caly	calcyon neuron-specific vesicular protein [Source:MGI Symbol;Acc:MGI:1915816]	7:140069880-140082548	protein_coding	ENSG00000130643	CALY	-3.344	3.344	0.000728175	0.022642	yes
ENSMUSG00000048385	Scrt1	scratch family zinc finger 1 [Source:MGI Symbol;Acc:MGI:2176606]	15:76516203-76522499	protein_coding	ENSG00000261678	SCRT1	-3.342	3.342	0.000172548	0.00981152	yes
ENSMUSG00000051703	Tmem198	transmembrane protein 198 [Source:MGI Symbol;Acc:MGI:2443133]	1:75479532-75485705	protein_coding	ENSG00000188760	TMEM198	-3.341	3.341	0.00130892	0.0328749	yes
ENSMUSG00000037492	Zmat4	zinc finger, matrin type 4 [Source:MGI Symbol;Acc:MGI:2443497]	8:23636019-24156585	protein_coding	ENSG00000165061	ZMAT4	-3.341	3.341	0.00196335	0.0420424	yes
ENSMUSG00000022602	Arc	activity regulated cytoskeletal-associated protein [Source:MGI Symbol;Acc:MGI:88067]	15:74669083-74672570	protein_coding	ENSG00000198576	ARC	-3.34	3.34	0.000497563	0.018205	yes
ENSMUSG00000037979	Ccdc92	coiled-coil domain containing 92 [Source:MGI Symbol;Acc:MGI:106485]	5:124834418-124862424	protein_coding	ENSG00000119242	CCDC92	-3.332	3.332	0.00212366	0.0441635	yes
ENSMUSG00000063765	Chadl	chondroadherin-like [Source:MGI Symbol;Acc:MGI:3036284]	15:81678296-81697287	protein_coding	ENSG00000100399	CHADL	-3.327	3.327	0.000239605	0.0121141	yes
ENSMUSG00000044933	Sstr3	somatostatin receptor 3 [Source:MGI Symbol;Acc:MGI:98329]	15:78537008-78544685	protein_coding	ENSG00000278195	SSTR3	-3.327	3.327	0.00242578	0.0486363	yes
ENSMUSG00000028137	Celf3	CUGBP, Elav-like family member 3 [Source:MGI Symbol;Acc:MGI:1926034]	3:94478295-94492198	protein_coding	ENSG00000159409	CELF3	-3.325	3.325	0.00178387	0.0397289	yes
ENSMUSG00000028347	Tmeff1	transmembrane protein with EGF-like and two follistatin-like domains 1 [Source:MGI Symbol;Acc:MGI:1926810]	4:48585174-48663131	protein_coding	ENSG00000241697	TMEFF1	-3.318	3.318	5.73368e-05	0.00468933	yes
ENSMUSG00000044352	Sowaha	sosondowah ankyrin repeat domain family member A [Source:MGI Symbol;Acc:MGI:2687280]	11:53476573-53480274	protein_coding	ENSG00000198944	SOWAHA	-3.317	3.317	0.000642751	0.0210981	yes
ENSMUSG00000039278	Pcsk1n	proprotein convertase subtilisin/kexin type 1 inhibitor [Source:MGI Symbol;Acc:MGI:1353431]	X:7919822-7924410	protein_coding	ENSG00000102109	PCSK1N	-3.316	3.316	0.00033018	0.0144426	yes
ENSMUSG00000049235	Gm7324	predicted gene 7324 [Source:MGI Symbol;Acc:MGI:3646999]	14:43697828-43715378	protein_coding	<none>	<none>	-3.316	3.316	9.48029e-05	0.00668506	yes
ENSMUSG00000031748	Gnao1	guanine nucleotide binding protein, alpha O [Source:MGI Symbol;Acc:MGI:95775]	8:93809966-93969388	protein_coding	ENSG00000087258	GNAO1	-3.309	3.309	0.000213333	0.0111928	yes
ENSMUSG00000022454	Nell2	NEL-like 2 [Source:MGI Symbol;Acc:MGI:1858510]	15:95075230-95528559	protein_coding	ENSG00000184613	NELL2	-3.306	3.306	0.00129601	0.0327195	yes
ENSMUSG00000028782	Adgrb2	adhesion G protein-coupled receptor B2 [Source:MGI Symbol;Acc:MGI:2451244]	4:129984870-130022633	protein_coding	ENSG00000121753	ADGRB2	-3.304	3.304	0.000349952	0.0148266	yes
ENSMUSG00000022054	Nefm	neurofilament, medium polypeptide [Source:MGI Symbol;Acc:MGI:97314]	14:68082590-68124846	protein_coding	<none>	<none>	-3.304	3.304	0.000543544	0.0191668	yes
ENSMUSG00000032503	Arpp21	cyclic AMP-regulated phosphoprotein, 21 [Source:MGI Symbol;Acc:MGI:107562]	9:112065091-112235938	protein_coding	ENSG00000172995	ARPP21	-3.302	3.302	0.000443506	0.0170897	yes
ENSMUSG00000028434	Epb41l4b	erythrocyte membrane protein band 4.1 like 4b [Source:MGI Symbol;Acc:MGI:1859149]	4:56991972-57143437	protein_coding	ENSG00000095203	EPB41L4B	-3.297	3.297	0.000407649	0.0161937	yes
ENSMUSG00000058589	Anks1b	ankyrin repeat and sterile alpha motif domain containing 1B [Source:MGI Symbol;Acc:MGI:1924781]	10:89873509-90973300	protein_coding	ENSG00000185046	ANKS1B	-3.297	3.297	0.00156842	0.036258	yes
ENSMUSG00000000120	Ngfr	nerve growth factor receptor (TNFR superfamily, member 16) [Source:MGI Symbol;Acc:MGI:97323]	11:95568818-95587735	protein_coding	ENSG00000064300	NGFR	-3.297	3.297	0.000556389	0.0195489	yes
ENSMUSG00000035033	Tbr1	T-box brain gene 1 [Source:MGI Symbol;Acc:MGI:107404]	2:61802930-61814114	protein_coding	ENSG00000136535	TBR1	-3.296	3.296	0.00128319	0.0327195	yes
ENSMUSG00000046613	Vwa5b2	von Willebrand factor A domain containing 5B2 [Source:MGI Symbol;Acc:MGI:2681859]	16:20589471-20605377	protein_coding	ENSG00000145198	VWA5B2	-3.294	3.294	0.0020208	0.0427553	yes
ENSMUSG00000032087	Dscaml1	DS cell adhesion molecule like 1 [Source:MGI Symbol;Acc:MGI:2150309]	9:45426628-45753712	protein_coding	ENSG00000177103	DSCAML1	-3.29	3.29	0.00206146	0.043335	yes
ENSMUSG00000027220	Syt13	synaptotagmin XIII [Source:MGI Symbol;Acc:MGI:1933945]	2:92915098-92956058	protein_coding	ENSG00000019505	SYT13	-3.289	3.289	0.000307089	0.0138003	yes
ENSMUSG00000022416	Cacna1i	calcium channel, voltage-dependent, alpha 1I subunit [Source:MGI Symbol;Acc:MGI:2178051]	15:80287238-80398279	protein_coding	ENSG00000100346	CACNA1I	-3.288	3.288	0.00068215	0.021803	yes
ENSMUSG00000023192	Grm2	glutamate receptor, metabotropic 2 [Source:MGI Symbol;Acc:MGI:1351339]	9:106643095-106656082	protein_coding	ENSG00000164082	GRM2	-3.288	3.288	0.00205393	0.0432681	yes
ENSMUSG00000030310	Slc6a1	solute carrier family 6 (neurotransmitter transporter, GABA), member 1 [Source:MGI Symbol;Acc:MGI:95627]	6:114282635-114317532	protein_coding	ENSG00000157103	SLC6A1	-3.287	3.287	0.000341545	0.0147664	yes
ENSMUSG00000027581	Stmn3	stathmin-like 3 [Source:MGI Symbol;Acc:MGI:1277137]	2:181306459-181314500	protein_coding	ENSG00000197457	STMN3	-3.279	3.279	0.000416432	0.0163754	yes
ENSMUSG00000001260	Gabrg1	gamma-aminobutyric acid (GABA) A receptor, subunit gamma 1 [Source:MGI Symbol;Acc:MGI:103156]	5:70751047-70842617	protein_coding	ENSG00000163285	GABRG1	-3.276	3.276	0.00112386	0.0298793	yes
ENSMUSG00000022203	Efs	embryonal Fyn-associated substrate [Source:MGI Symbol;Acc:MGI:105311]	14:54916535-54926126	protein_coding	ENSG00000100842	EFS	-3.275	3.275	0.000901083	0.0258696	yes
ENSMUSG00000066607	Insyn1	inhibitory synaptic factor 1 [Source:MGI Symbol;Acc:MGI:2442108]	9:58488603-58499780	protein_coding	ENSG00000205363	INSYN1	-3.272	3.272	0.000852461	0.0250652	yes
ENSMUSG00000003469	Phyhip	phytanoyl-CoA hydroxylase interacting protein [Source:MGI Symbol;Acc:MGI:1860417]	14:70457476-70468832	protein_coding	ENSG00000168490	PHYHIP	-3.272	3.272	0.000194562	0.0105491	yes
ENSMUSG00000021313	Ryr2	ryanodine receptor 2, cardiac [Source:MGI Symbol;Acc:MGI:99685]	13:11553102-12106945	protein_coding	ENSG00000198626	RYR2	-3.268	3.268	0.000111926	0.00753856	yes
ENSMUSG00000041607	Mbp	myelin basic protein [Source:MGI Symbol;Acc:MGI:96925]	18:82475146-82585637	protein_coding	ENSG00000197971	MBP	-3.267	3.267	0.000669863	0.0216233	yes
ENSMUSG00000026825	Dnm1	dynamin 1 [Source:MGI Symbol;Acc:MGI:107384]	2:32308471-32353338	protein_coding	ENSG00000106976	DNM1	-3.266	3.266	0.000246644	0.0122938	yes
ENSMUSG00000027375	Mal	myelin and lymphocyte protein, T cell differentiation protein [Source:MGI Symbol;Acc:MGI:892970]	2:127633226-127656695	protein_coding	ENSG00000172005	MAL	-3.264	3.264	0.000121906	0.00798957	yes
ENSMUSG00000015222	Map2	microtubule-associated protein 2 [Source:MGI Symbol;Acc:MGI:97175]	1:66175273-66442583	protein_coding	ENSG00000078018	MAP2	-3.263	3.263	0.00022851	0.0117982	yes
ENSMUSG00000028488	Sh3gl2	SH3-domain GRB2-like 2 [Source:MGI Symbol;Acc:MGI:700009]	4:85205126-85639195	protein_coding	ENSG00000107295	SH3GL2	-3.262	3.262	0.000534761	0.0189623	yes
ENSMUSG00000070469	Adamtsl3	ADAMTS-like 3 [Source:MGI Symbol;Acc:MGI:3028499]	7:82335694-82614450	protein_coding	ENSG00000156218	ADAMTSL3	-3.261	3.261	0.00143097	0.034345	yes
ENSMUSG00000042115	Klhdc8a	kelch domain containing 8A [Source:MGI Symbol;Acc:MGI:2442630]	1:132298626-132307357	protein_coding	ENSG00000162873	KLHDC8A	-3.26	3.26	0.00170161	0.038469	yes
ENSMUSG00000046182	Gsg1l	GSG1-like [Source:MGI Symbol;Acc:MGI:2685483]	7:125878420-126082411	protein_coding	ENSG00000169181	GSG1L	-3.244	3.244	0.000885802	0.0256579	yes
ENSMUSG00000027419	Pcsk2	proprotein convertase subtilisin/kexin type 2 [Source:MGI Symbol;Acc:MGI:97512]	2:143546156-143816285	protein_coding	ENSG00000125851	PCSK2	-3.243	3.243	0.000258082	0.0124964	yes
ENSMUSG00000022619	Mapk8ip2	mitogen-activated protein kinase 8 interacting protein 2 [Source:MGI Symbol;Acc:MGI:1926555]	15:89453913-89464468	protein_coding	ENSG00000008735	MAPK8IP2	-3.242	3.242	0.000163833	0.00957661	yes
ENSMUSG00000004961	Syt5	synaptotagmin V [Source:MGI Symbol;Acc:MGI:1926368]	7:4539765-4547541	protein_coding	ENSG00000129990	SYT5	-3.24	3.24	0.000698437	0.0220682	yes
ENSMUSG00000037989	Wnk2	WNK lysine deficient protein kinase 2 [Source:MGI Symbol;Acc:MGI:1922857]	13:49036303-49148014	protein_coding	ENSG00000165238	WNK2	-3.239	3.239	0.000194046	0.0105491	yes
ENSMUSG00000032262	Elovl4	elongation of very long chain fatty acids (FEN1/Elo2, SUR4/Elo3, yeast)-like 4 [Source:MGI Symbol;Acc:MGI:1933331]	9:83778692-83806277	protein_coding	ENSG00000118402	ELOVL4	-3.239	3.239	0.000572221	0.0197365	yes
ENSMUSG00000031343	Gabra3	gamma-aminobutyric acid (GABA) A receptor, subunit alpha 3 [Source:MGI Symbol;Acc:MGI:95615]	X:72432681-72656848	protein_coding	ENSG00000011677	GABRA3	-3.228	3.228	0.000570914	0.0197365	yes
ENSMUSG00000035864	Syt1	synaptotagmin I [Source:MGI Symbol;Acc:MGI:99667]	10:108497650-109010982	protein_coding	ENSG00000067715	SYT1	-3.228	3.228	0.000690676	0.0219617	yes
ENSMUSG00000022040	Ephx2	epoxide hydrolase 2, cytoplasmic [Source:MGI Symbol;Acc:MGI:99500]	14:66084374-66124500	protein_coding	ENSG00000120915	EPHX2	-3.226	3.226	0.000917949	0.0261609	yes
ENSMUSG00000030401	Rtn2	reticulon 2 (Z-band associated protein) [Source:MGI Symbol;Acc:MGI:107612]	7:19282624-19296160	protein_coding	ENSG00000125744	RTN2	-3.222	3.222	0.000344212	0.0147664	yes
ENSMUSG00000053310	Nrgn	neurogranin [Source:MGI Symbol;Acc:MGI:1927184]	9:37544492-37552904	protein_coding	ENSG00000154146	NRGN	-3.22	3.22	0.000471112	0.0176384	yes
ENSMUSG00000015829	Tnr	tenascin R [Source:MGI Symbol;Acc:MGI:99516]	1:159523769-159931729	protein_coding	ENSG00000116147	TNR	-3.215	3.215	0.00241563	0.0486248	yes
ENSMUSG00000027525	Phactr3	phosphatase and actin regulator 3 [Source:MGI Symbol;Acc:MGI:1921439]	2:178118975-178338492	protein_coding	ENSG00000087495	PHACTR3	-3.213	3.213	0.000181847	0.0101714	yes
ENSMUSG00000090071	Cdk5r2	cyclin-dependent kinase 5, regulatory subunit 2 (p39) [Source:MGI Symbol;Acc:MGI:1330828]	1:74854934-74857732	protein_coding	ENSG00000171450	CDK5R2	-3.211	3.211	0.000373348	0.0153967	yes
ENSMUSG00000034586	Hid1	HID1 domain containing [Source:MGI Symbol;Acc:MGI:2445087]	11:115347707-115367756	protein_coding	ENSG00000167861	HID1	-3.202	3.202	0.000159956	0.00944474	yes
ENSMUSG00000032773	Chrm1	cholinergic receptor, muscarinic 1, CNS [Source:MGI Symbol;Acc:MGI:88396]	19:8663789-8683587	protein_coding	ENSG00000168539	CHRM1	-3.201	3.201	0.000388933	0.015772	yes
ENSMUSG00000028838	Extl1	exostoses (multiple)-like 1 [Source:MGI Symbol;Acc:MGI:1888742]	4:134356372-134383850	protein_coding	ENSG00000158008	EXTL1	-3.2	3.2	0.00223762	0.0458959	yes
ENSMUSG00000035964	Tmem59l	transmembrane protein 59-like [Source:MGI Symbol;Acc:MGI:1915187]	8:70483867-70487358	protein_coding	ENSG00000105696	TMEM59L	-3.197	3.197	0.00166165	0.0378735	yes
ENSMUSG00000010086	Rnf112	ring finger protein 112 [Source:MGI Symbol;Acc:MGI:106611]	11:61448442-61454131	protein_coding	ENSG00000128482	RNF112	-3.197	3.197	0.00159235	0.0367675	yes
ENSMUSG00000025597	Klhl4	kelch-like 4 [Source:MGI Symbol;Acc:MGI:2442829]	X:114474333-114560829	protein_coding	ENSG00000102271	KLHL4	-3.196	3.196	0.000151333	0.00917664	yes
ENSMUSG00000025867	Cplx2	complexin 2 [Source:MGI Symbol;Acc:MGI:104726]	13:54371349-54383917	protein_coding	<none>	<none>	-3.195	3.195	0.000410338	0.0162342	yes
ENSMUSG00000039860	Srrm3	serine/arginine repetitive matrix 3 [Source:MGI Symbol;Acc:MGI:1920309]	5:135806890-135874772	protein_coding	ENSG00000177679	SRRM3	-3.188	3.188	0.00230375	0.0468085	yes
ENSMUSG00000024810	Il33	interleukin 33 [Source:MGI Symbol;Acc:MGI:1924375]	19:29925114-29960718	protein_coding	ENSG00000137033	IL33	-3.185	3.185	0.000395159	0.015925	yes
ENSMUSG00000070880	Gad1	glutamate decarboxylase 1 [Source:MGI Symbol;Acc:MGI:95632]	2:70553072-70602014	protein_coding	ENSG00000128683	GAD1	-3.183	3.183	0.00122746	0.0319942	yes
ENSMUSG00000020431	Adcy1	adenylate cyclase 1 [Source:MGI Symbol;Acc:MGI:99677]	11:7063489-7178506	protein_coding	ENSG00000164742	ADCY1	-3.18	3.18	0.000315104	0.0139398	yes
ENSMUSG00000028351	Brinp1	bone morphogenic protein/retinoic acid inducible neural specific 1 [Source:MGI Symbol;Acc:MGI:1928478]	4:68761514-68954397	protein_coding	ENSG00000078725	BRINP1	-3.179	3.179	0.00220832	0.0454387	yes
ENSMUSG00000034796	Cpne7	copine VII [Source:MGI Symbol;Acc:MGI:2142747]	8:123117374-123135182	protein_coding	ENSG00000178773	CPNE7	-3.179	3.179	0.000692756	0.0219617	yes
ENSMUSG00000052727	Map1b	microtubule-associated protein 1B [Source:MGI Symbol;Acc:MGI:1306778]	13:99421446-99516540	protein_coding	ENSG00000131711	MAP1B	-3.174	3.174	0.000232127	0.0119355	yes
ENSMUSG00000033740	St18	suppression of tumorigenicity 18 [Source:MGI Symbol;Acc:MGI:2446700]	1:6487231-6860940	protein_coding	ENSG00000147488	ST18	-3.173	3.173	0.000513494	0.0185784	yes
ENSMUSG00000033998	Kcnk1	potassium channel, subfamily K, member 1 [Source:MGI Symbol;Acc:MGI:109322]	8:125995170-126030685	protein_coding	ENSG00000135750	KCNK1	-3.17	3.17	0.00107596	0.0290595	yes
ENSMUSG00000056158	Car10	carbonic anhydrase 10 [Source:MGI Symbol;Acc:MGI:1919855]	11:93098028-93601749	protein_coding	ENSG00000154975	CA10	-3.168	3.168	0.00128973	0.0327195	yes
ENSMUSG00000027574	Nkain4	Na+/K+ transporting ATPase interacting 4 [Source:MGI Symbol;Acc:MGI:1915372]	2:180934772-180954699	protein_coding	ENSG00000101198	NKAIN4	-3.167	3.167	0.00146285	0.0347674	yes
ENSMUSG00000020591	Ntsr2	neurotensin receptor 2 [Source:MGI Symbol;Acc:MGI:108018]	12:16653382-16660227	protein_coding	ENSG00000169006	NTSR2	-3.166	3.166	0.000512678	0.0185784	yes
ENSMUSG00000005677	Nr1i3	nuclear receptor subfamily 1, group I, member 3 [Source:MGI Symbol;Acc:MGI:1346307]	1:171213970-171220701	protein_coding	ENSG00000143257	NR1I3	-3.166	3.166	0.000624763	0.0206901	yes
ENSMUSG00000094910	D430019H16Rik	RIKEN cDNA D430019H16 gene [Source:MGI Symbol;Acc:MGI:2443127]	12:105453856-105493095	protein_coding	ENSG00000227051	C14orf132	-3.159	3.159	0.00215173	0.0445727	yes
ENSMUSG00000031760	Mt3	metallothionein 3 [Source:MGI Symbol;Acc:MGI:97173]	8:94152607-94154146	protein_coding	ENSG00000087250	MT3	-3.158	3.158	0.00045804	0.0173458	yes
ENSMUSG00000060206	Zfp462	zinc finger protein 462 [Source:MGI Symbol;Acc:MGI:107690]	4:54945048-55083563	protein_coding	ENSG00000148143	ZNF462	-3.154	3.154	0.000534822	0.0189623	yes
ENSMUSG00000031409	Tceal6	transcription elongation factor A (SII)-like 6 [Source:MGI Symbol;Acc:MGI:1923939]	X:135208687-135210687	protein_coding	<none>	<none>	-3.153	3.153	0.00124024	0.0320602	yes
ENSMUSG00000060882	Kcnd2	potassium voltage-gated channel, Shal-related family, member 2 [Source:MGI Symbol;Acc:MGI:102663]	6:21215503-21729805	protein_coding	ENSG00000184408	KCND2	-3.149	3.149	0.00193396	0.0416421	yes
ENSMUSG00000040759	Cmtm5	CKLF-like MARVEL transmembrane domain containing 5 [Source:MGI Symbol;Acc:MGI:2447164]	14:54936261-54939274	protein_coding	ENSG00000166091	CMTM5	-3.149	3.149	0.00109654	0.0292787	yes
ENSMUSG00000033214	Slitrk5	SLIT and NTRK-like family, member 5 [Source:MGI Symbol;Acc:MGI:2679448]	14:111675097-111683141	protein_coding	ENSG00000165300	SLITRK5	-3.149	3.149	0.00185815	0.0406073	yes
ENSMUSG00000071234	Syndig1l	synapse differentiation inducing 1 like [Source:MGI Symbol;Acc:MGI:2685107]	12:84677277-84698831	protein_coding	ENSG00000183379	SYNDIG1L	-3.148	3.148	0.00168569	0.0381982	yes
ENSMUSG00000000247	Lhx2	LIM homeobox protein 2 [Source:MGI Symbol;Acc:MGI:96785]	2:38339281-38369733	protein_coding	ENSG00000106689	LHX2	-3.143	3.143	0.00129402	0.0327195	yes
ENSMUSG00000055430	Nap1l5	nucleosome assembly protein 1-like 5 [Source:MGI Symbol;Acc:MGI:1923555]	6:58905233-58907076	protein_coding	ENSG00000177432	NAP1L5	-3.137	3.137	0.000409503	0.0162342	yes
ENSMUSG00000018451	6330403K07Rik	RIKEN cDNA 6330403K07 gene [Source:MGI Symbol;Acc:MGI:1918001]	11:71031941-71033513	protein_coding	ENSG00000286190	AC055839.2	-3.133	3.133	0.000313666	0.0139078	yes
ENSMUSG00000026494	Kif26b	kinesin family member 26B [Source:MGI Symbol;Acc:MGI:2447076]	1:178529125-178939200	protein_coding	ENSG00000162849	KIF26B	-3.132	3.132	0.00150981	0.0354429	yes
ENSMUSG00000068099	1500009C09Rik	RIKEN cDNA 1500009C09 gene [Source:MGI Symbol;Acc:MGI:1923755]	15:82252397-82260753	protein_coding	<none>	<none>	-3.131	3.131	0.00109335	0.0292365	yes
ENSMUSG00000031970	Dbndd1	dysbindin (dystrobrevin binding protein 1) domain containing 1 [Source:MGI Symbol;Acc:MGI:1919435]	8:123504718-123515463	protein_coding	ENSG00000003249	DBNDD1	-3.131	3.131	0.00139262	0.0338107	yes
ENSMUSG00000035226	Rims4	regulating synaptic membrane exocytosis 4 [Source:MGI Symbol;Acc:MGI:2674366]	2:163859751-163918683	protein_coding	ENSG00000101098	RIMS4	-3.13	3.13	0.000590181	0.0199212	yes
ENSMUSG00000021700	Rab3c	RAB3C, member RAS oncogene family [Source:MGI Symbol;Acc:MGI:1914545]	13:110054187-110280996	protein_coding	ENSG00000152932	RAB3C	-3.126	3.126	0.000356536	0.0150216	yes
ENSMUSG00000038128	Camk4	calcium/calmodulin-dependent protein kinase IV [Source:MGI Symbol;Acc:MGI:88258]	18:32934931-33191228	protein_coding	ENSG00000152495	CAMK4	-3.124	3.124	0.00235605	0.0476226	yes
ENSMUSG00000030020	Prickle2	prickle planar cell polarity protein 2 [Source:MGI Symbol;Acc:MGI:1925144]	6:92370908-92706155	protein_coding	ENSG00000163637	PRICKLE2	-3.12	3.12	0.000175425	0.00992631	yes
ENSMUSG00000049336	Tenm2	teneurin transmembrane protein 2 [Source:MGI Symbol;Acc:MGI:1345184]	11:36006656-37235964	protein_coding	ENSG00000145934	TENM2	-3.119	3.119	0.00112298	0.0298793	yes
ENSMUSG00000046093	Hpcal4	hippocalcin-like 4 [Source:MGI Symbol;Acc:MGI:2157521]	4:123183227-123194701	protein_coding	ENSG00000116983	HPCAL4	-3.118	3.118	0.000478293	0.0177115	yes
ENSMUSG00000038248	Sobp	sine oculis binding protein [Source:MGI Symbol;Acc:MGI:1924427]	10:43002500-43174530	protein_coding	ENSG00000112320	SOBP	-3.118	3.118	0.00203704	0.0430521	yes
ENSMUSG00000059213	Ddn	dendrin [Source:MGI Symbol;Acc:MGI:108101]	15:98803777-98809490	protein_coding	ENSG00000181418	DDN	-3.116	3.116	0.00045368	0.0173016	yes
ENSMUSG00000049100	Pcdh10	protocadherin 10 [Source:MGI Symbol;Acc:MGI:1338042]	3:45378398-45435623	protein_coding	ENSG00000138650	PCDH10	-3.116	3.116	0.00183881	0.0404434	yes
ENSMUSG00000036815	Dpp10	dipeptidylpeptidase 10 [Source:MGI Symbol;Acc:MGI:2442409]	1:123321471-124045559	protein_coding	ENSG00000175497	DPP10	-3.114	3.114	0.00210911	0.0440146	yes
ENSMUSG00000027188	Pamr1	peptidase domain containing associated with muscle regeneration 1 [Source:MGI Symbol;Acc:MGI:2445082]	2:102550012-102643041	protein_coding	ENSG00000149090	PAMR1	-3.113	3.113	0.00118052	0.0310106	yes
ENSMUSG00000032495	Lrrc2	leucine rich repeat containing 2 [Source:MGI Symbol;Acc:MGI:1921499]	9:110951545-110984066	protein_coding	ENSG00000163827	LRRC2	-3.112	3.112	0.00199951	0.0424433	yes
ENSMUSG00000045515	Pou3f3	POU domain, class 3, transcription factor 3 [Source:MGI Symbol;Acc:MGI:102564]	1:42695768-42703176	protein_coding	ENSG00000198914	POU3F3	-3.109	3.109	0.00144904	0.0345522	yes
ENSMUSG00000024084	Qpct	glutaminyl-peptide cyclotransferase (glutaminyl cyclase) [Source:MGI Symbol;Acc:MGI:1917786]	17:79051906-79090378	protein_coding	ENSG00000115828	QPCT	-3.108	3.108	5.07832e-08	2.1489e-05	yes
ENSMUSG00000073433	Arhgdig	Rho GDP dissociation inhibitor (GDI) gamma [Source:MGI Symbol;Acc:MGI:108430]	17:26199183-26207786	protein_coding	ENSG00000242173	ARHGDIG	-3.106	3.106	0.00141163	0.0340487	yes
ENSMUSG00000023011	Faim2	Fas apoptotic inhibitory molecule 2 [Source:MGI Symbol;Acc:MGI:1919643]	15:99497012-99528165	protein_coding	ENSG00000135472	FAIM2	-3.106	3.106	0.000397666	0.0159599	yes
ENSMUSG00000053166	Cdh22	cadherin 22 [Source:MGI Symbol;Acc:MGI:1341843]	2:165111507-165234853	protein_coding	ENSG00000149654	CDH22	-3.106	3.106	0.000809898	0.0242533	yes
ENSMUSG00000033768	Nrxn2	neurexin II [Source:MGI Symbol;Acc:MGI:1096362]	19:6418731-6544169	protein_coding	ENSG00000110076	NRXN2	-3.104	3.104	0.000764252	0.023427	yes
ENSMUSG00000040260	Daam2	dishevelled associated activator of morphogenesis 2 [Source:MGI Symbol;Acc:MGI:1923691]	17:49456022-49564343	protein_coding	ENSG00000146122	DAAM2	-3.1	3.1	0.000182883	0.0101982	yes
ENSMUSG00000033707	Lrrc24	leucine rich repeat containing 24 [Source:MGI Symbol;Acc:MGI:3605040]	15:76715276-76722173	protein_coding	ENSG00000254402	LRRC24	-3.098	3.098	0.0015528	0.0361299	yes
ENSMUSG00000020627	Klhl29	kelch-like 29 [Source:MGI Symbol;Acc:MGI:2683857]	12:5077472-5375682	protein_coding	ENSG00000119771	KLHL29	-3.097	3.097	0.00142868	0.0343325	yes
ENSMUSG00000041923	Nol4	nucleolar protein 4 [Source:MGI Symbol;Acc:MGI:2441684]	18:22693181-23041653	protein_coding	ENSG00000101746	NOL4	-3.089	3.089	0.00177239	0.0395458	yes
ENSMUSG00000062444	Ap3b2	adaptor-related protein complex 3, beta 2 subunit [Source:MGI Symbol;Acc:MGI:1100869]	7:81460399-81493925	protein_coding	ENSG00000103723	AP3B2	-3.088	3.088	0.000832724	0.0247033	yes
ENSMUSG00000052301	Doc2a	double C2, alpha [Source:MGI Symbol;Acc:MGI:109446]	7:126847416-126852705	protein_coding	ENSG00000149927	DOC2A	-3.086	3.086	0.00225841	0.0461764	yes
ENSMUSG00000113061	Gm11361	predicted pseudogene 11361 [Source:MGI Symbol;Acc:MGI:3649931]	13:28257528-28258134	protein_coding	<none>	<none>	-3.086	3.086	1.06464e-09	9.86819e-07	yes
ENSMUSG00000030905	Crym	crystallin, mu [Source:MGI Symbol;Acc:MGI:102675]	7:120186380-120202111	protein_coding	ENSG00000103316	CRYM	-3.084	3.084	0.00218312	0.0449677	yes
ENSMUSG00000037541	Shank2	SH3 and multiple ankyrin repeat domains 2 [Source:MGI Symbol;Acc:MGI:2671987]	7:144001928-144424494	protein_coding	ENSG00000162105	SHANK2	-3.081	3.081	0.000531522	0.0189489	yes
ENSMUSG00000034675	Dbn1	drebrin 1 [Source:MGI Symbol;Acc:MGI:1931838]	13:55473429-55488111	protein_coding	ENSG00000113758	DBN1	-3.079	3.079	0.000271153	0.0128551	yes
ENSMUSG00000022629	Kif21a	kinesin family member 21A [Source:MGI Symbol;Acc:MGI:109188]	15:90933276-91049948	protein_coding	ENSG00000139116	KIF21A	-3.077	3.077	0.000704777	0.0221266	yes
ENSMUSG00000028528	Dnajc6	DnaJ heat shock protein family (Hsp40) member C6 [Source:MGI Symbol;Acc:MGI:1919935]	4:101496648-101642799	protein_coding	ENSG00000116675	DNAJC6	-3.075	3.075	0.0014666	0.0348139	yes
ENSMUSG00000043857	Mgat5b	mannoside acetylglucosaminyltransferase 5, isoenzyme B [Source:MGI Symbol;Acc:MGI:3606200]	11:116918863-116986948	protein_coding	ENSG00000167889	MGAT5B	-3.069	3.069	0.00148678	0.0350789	yes
ENSMUSG00000033208	S100b	S100 protein, beta polypeptide, neural [Source:MGI Symbol;Acc:MGI:98217]	10:76253853-76261159	protein_coding	ENSG00000160307	S100B	-3.069	3.069	0.00144056	0.0345327	yes
ENSMUSG00000059974	Ntm	neurotrimin [Source:MGI Symbol;Acc:MGI:2446259]	9:28994750-29963141	protein_coding	ENSG00000182667	NTM	-3.065	3.065	0.00108564	0.0291935	yes
ENSMUSG00000048078	Tenm4	teneurin transmembrane protein 4 [Source:MGI Symbol;Acc:MGI:2447063]	7:96171246-96911093	protein_coding	ENSG00000149256	TENM4	-3.062	3.062	0.000632768	0.0209114	yes
ENSMUSG00000042532	Golga7b	golgi autoantigen, golgin subfamily a, 7B [Source:MGI Symbol;Acc:MGI:1918396]	19:42247574-42270348	protein_coding	ENSG00000155265	GOLGA7B	-3.061	3.061	0.00107788	0.0290595	yes
ENSMUSG00000039485	Tspyl4	TSPY-like 4 [Source:MGI Symbol;Acc:MGI:106393]	10:34297442-34301320	protein_coding	ENSG00000187189	TSPYL4	-3.059	3.059	0.000342593	0.0147664	yes
ENSMUSG00000031290	Lrch2	leucine-rich repeats and calponin homology (CH) domain containing 2 [Source:MGI Symbol;Acc:MGI:2147870]	X:147470375-147554081	protein_coding	ENSG00000130224	LRCH2	-3.056	3.056	0.00124772	0.0321256	yes
ENSMUSG00000037217	Syn1	synapsin I [Source:MGI Symbol;Acc:MGI:98460]	X:20860511-20921004	protein_coding	ENSG00000008056	SYN1	-3.055	3.055	0.000574542	0.0197365	yes
ENSMUSG00000045629	Sh3tc2	SH3 domain and tetratricopeptide repeats 2 [Source:MGI Symbol;Acc:MGI:2444417]	18:61953075-62024402	protein_coding	ENSG00000169247	SH3TC2	-3.055	3.055	9.152e-05	0.0065494	yes
ENSMUSG00000041556	Fbxo2	F-box protein 2 [Source:MGI Symbol;Acc:MGI:2446216]	4:148160621-148166424	protein_coding	ENSG00000116661	FBXO2	-3.044	3.044	0.000948219	0.0266721	yes
ENSMUSG00000026259	Ngef	neuronal guanine nucleotide exchange factor [Source:MGI Symbol;Acc:MGI:1858414]	1:87476834-87573870	protein_coding	ENSG00000066248	NGEF	-3.042	3.042	0.000469867	0.0176384	yes
ENSMUSG00000038255	Neurod2	neurogenic differentiation 2 [Source:MGI Symbol;Acc:MGI:107755]	11:98325415-98329648	protein_coding	ENSG00000171532	NEUROD2	-3.04	3.04	0.000712415	0.0222945	yes
ENSMUSG00000015094	Npdc1	neural proliferation, differentiation and control 1 [Source:MGI Symbol;Acc:MGI:1099802]	2:25399351-25409494	protein_coding	ENSG00000107281	NPDC1	-3.039	3.039	0.000558302	0.0195554	yes
ENSMUSG00000047216	Cdh19	cadherin 19, type 2 [Source:MGI Symbol;Acc:MGI:3588198]	1:110888326-110977584	protein_coding	ENSG00000071991	CDH19	-3.039	3.039	0.00116278	0.0307103	yes
ENSMUSG00000024268	Celf4	CUGBP, Elav-like family member 4 [Source:MGI Symbol;Acc:MGI:1932407]	18:25477632-25754157	protein_coding	ENSG00000101489	CELF4	-3.038	3.038	0.000516944	0.018649	yes
ENSMUSG00000069171	Nr2f1	nuclear receptor subfamily 2, group F, member 1 [Source:MGI Symbol;Acc:MGI:1352451]	13:78188973-78199757	protein_coding	ENSG00000175745	NR2F1	-3.03	3.03	0.0017318	0.0388345	yes
ENSMUSG00000063632	Sox11	SRY (sex determining region Y)-box 11 [Source:MGI Symbol;Acc:MGI:98359]	12:27334264-27342574	protein_coding	ENSG00000176887	SOX11	-3.03	3.03	0.000305289	0.0137557	yes
ENSMUSG00000024617	Camk2a	calcium/calmodulin-dependent protein kinase II alpha [Source:MGI Symbol;Acc:MGI:88256]	18:60925618-60988152	protein_coding	ENSG00000070808	CAMK2A	-3.029	3.029	0.000625008	0.0206901	yes
ENSMUSG00000032936	Camkv	CaM kinase-like vesicle-associated [Source:MGI Symbol;Acc:MGI:2384296]	9:107935674-107949691	protein_coding	ENSG00000164076	CAMKV	-3.028	3.028	0.00139459	0.0338107	yes
ENSMUSG00000016349	Eef1a2	eukaryotic translation elongation factor 1 alpha 2 [Source:MGI Symbol;Acc:MGI:1096317]	2:181147653-181157014	protein_coding	ENSG00000101210	EEF1A2	-3.026	3.026	0.000818507	0.0244359	yes
ENSMUSG00000052584	Serp2	stress-associated endoplasmic reticulum protein family member 2 [Source:MGI Symbol;Acc:MGI:1919911]	14:76532814-76556889	protein_coding	ENSG00000151778	SERP2	-3.024	3.024	0.000748888	0.0230286	yes
ENSMUSG00000025738	Fbxl16	F-box and leucine-rich repeat protein 16 [Source:MGI Symbol;Acc:MGI:2448488]	17:25809085-25821255	protein_coding	ENSG00000127585	FBXL16	-3.023	3.023	0.000895662	0.0258666	yes
ENSMUSG00000025813	Homer2	homer scaffolding protein 2 [Source:MGI Symbol;Acc:MGI:1347354]	7:81600481-81707527	protein_coding	ENSG00000103942	HOMER2	-3.023	3.023	0.00138853	0.0338107	yes
ENSMUSG00000102252	Snrpn	small nuclear ribonucleoprotein N [Source:MGI Symbol;Acc:MGI:98347]	7:59982495-60140219	protein_coding	ENSG00000128739	SNRPN	-3.021	3.021	0.00121863	0.0318397	yes
ENSMUSG00000027223	Mapk8ip1	mitogen-activated protein kinase 8 interacting protein 1 [Source:MGI Symbol;Acc:MGI:1309464]	2:92383676-92401263	protein_coding	ENSG00000121653	MAPK8IP1	-3.02	3.02	0.000522619	0.0187516	yes
ENSMUSG00000071658	Gng3	guanine nucleotide binding protein (G protein), gamma 3 [Source:MGI Symbol;Acc:MGI:102704]	19:8836933-8839194	protein_coding	ENSG00000162188	GNG3	-3.016	3.016	0.00137809	0.0336523	yes
ENSMUSG00000029121	Crmp1	collapsin response mediator protein 1 [Source:MGI Symbol;Acc:MGI:107793]	5:37241940-37292133	protein_coding	ENSG00000072832	CRMP1	-3.013	3.013	0.00129047	0.0327195	yes
ENSMUSG00000052981	Ube2ql1	ubiquitin-conjugating enzyme E2Q family-like 1 [Source:MGI Symbol;Acc:MGI:1924230]	13:69702832-69739889	protein_coding	ENSG00000215218	UBE2QL1	-3.01	3.01	0.00103266	0.0281722	yes
ENSMUSG00000025089	Gfra1	glial cell line derived neurotrophic factor family receptor alpha 1 [Source:MGI Symbol;Acc:MGI:1100842]	19:58235604-58455909	protein_coding	ENSG00000151892	GFRA1	-3.008	3.008	0.00243143	0.048641	yes
ENSMUSG00000019232	Etnppl	ethanolamine phosphate phospholyase [Source:MGI Symbol;Acc:MGI:1919010]	3:130617448-130637521	protein_coding	ENSG00000164089	ETNPPL	-3.006	3.006	0.000859478	0.0250821	yes
ENSMUSG00000031284	Pak3	p21 (RAC1) activated kinase 3 [Source:MGI Symbol;Acc:MGI:1339656]	X:143518591-143797796	protein_coding	ENSG00000077264	PAK3	-3.005	3.005	0.00124723	0.0321256	yes
ENSMUSG00000015090	Ptgds	prostaglandin D2 synthase (brain) [Source:MGI Symbol;Acc:MGI:99261]	2:25466709-25470046	protein_coding	<none>	<none>	-3.004	3.004	0.00025211	0.0124231	yes
ENSMUSG00000027603	Ggt7	gamma-glutamyltransferase 7 [Source:MGI Symbol;Acc:MGI:1913385]	2:155490379-155518237	protein_coding	ENSG00000131067	GGT7	-3.002	3.002	0.00176731	0.0395409	yes
ENSMUSG00000056486	Chn1	chimerin 1 [Source:MGI Symbol;Acc:MGI:1915674]	2:73610660-73775346	protein_coding	ENSG00000128656	CHN1	-2.998	2.998	0.00181999	0.0401208	yes
ENSMUSG00000037126	Psd	pleckstrin and Sec7 domain containing [Source:MGI Symbol;Acc:MGI:1920978]	19:46312087-46327156	protein_coding	ENSG00000059915	PSD	-2.983	2.983	0.00102951	0.0281722	yes
ENSMUSG00000070802	Pnmal2	PNMA-like 2 [Source:MGI Symbol;Acc:MGI:3645856]	7:16944682-16948828	protein_coding	ENSG00000204851	PNMA8B	-2.977	2.977	0.000475064	0.0176722	yes
ENSMUSG00000075324	Fign	fidgetin [Source:MGI Symbol;Acc:MGI:1890647]	2:63971507-64098038	protein_coding	ENSG00000182263	FIGN	-2.974	2.974	0.00161388	0.0371879	yes
ENSMUSG00000066392	Nrxn3	neurexin III [Source:MGI Symbol;Acc:MGI:1096389]	12:88722876-90334935	protein_coding	ENSG00000021645	NRXN3	-2.97	2.97	0.00134045	0.0333573	yes
ENSMUSG00000006205	Htra1	HtrA serine peptidase 1 [Source:MGI Symbol;Acc:MGI:1929076]	7:130936111-130985660	protein_coding	ENSG00000166033	HTRA1	-2.968	2.968	0.000845764	0.0249436	yes
ENSMUSG00000053825	Ppfia2	protein tyrosine phosphatase, receptor type, f polypeptide (PTPRF), interacting protein (liprin), alpha 2 [Source:MGI Symbol;Acc:MGI:2443834]	10:106470339-106935952	protein_coding	<none>	<none>	-2.966	2.966	0.000924123	0.0262697	yes
ENSMUSG00000041889	Shisa4	shisa family member 4 [Source:MGI Symbol;Acc:MGI:1924802]	1:135371057-135375237	protein_coding	ENSG00000198892	SHISA4	-2.966	2.966	0.00207583	0.043541	yes
ENSMUSG00000057897	Camk2b	calcium/calmodulin-dependent protein kinase II, beta [Source:MGI Symbol;Acc:MGI:88257]	11:5969644-6066362	protein_coding	ENSG00000058404	CAMK2B	-2.965	2.965	0.000604536	0.020184	yes
ENSMUSG00000061601	Pclo	piccolo (presynaptic cytomatrix protein) [Source:MGI Symbol;Acc:MGI:1349390]	5:14514918-14863459	protein_coding	ENSG00000186472	PCLO	-2.963	2.963	0.000974772	0.0269516	yes
ENSMUSG00000029120	Ppp2r2c	protein phosphatase 2, regulatory subunit B, gamma [Source:MGI Symbol;Acc:MGI:2442660]	5:36868513-36955078	protein_coding	ENSG00000074211	PPP2R2C	-2.962	2.962	0.000750317	0.0230362	yes
ENSMUSG00000025576	Rbfox3	RNA binding protein, fox-1 homolog (C. elegans) 3 [Source:MGI Symbol;Acc:MGI:106368]	11:118489762-118911597	protein_coding	ENSG00000167281	RBFOX3	-2.962	2.962	0.00137444	0.0336105	yes
ENSMUSG00000037624	Kcnk2	potassium channel, subfamily K, member 2 [Source:MGI Symbol;Acc:MGI:109366]	1:189207930-189402273	protein_coding	ENSG00000082482	KCNK2	-2.96	2.96	0.00199648	0.0424433	yes
ENSMUSG00000032011	Thy1	thymus cell antigen 1, theta [Source:MGI Symbol;Acc:MGI:98747]	9:44043384-44048579	protein_coding	ENSG00000154096	THY1	-2.957	2.957	0.00094648	0.0266721	yes
ENSMUSG00000064115	Cadm2	cell adhesion molecule 2 [Source:MGI Symbol;Acc:MGI:2442722]	16:66655421-67620908	protein_coding	ENSG00000175161	CADM2	-2.954	2.954	0.00180826	0.0400158	yes
ENSMUSG00000061603	Akap6	A kinase (PRKA) anchor protein 6 [Source:MGI Symbol;Acc:MGI:3050566]	12:52699383-53155599	protein_coding	ENSG00000151320	AKAP6	-2.953	2.953	0.00223699	0.0458959	yes
ENSMUSG00000017412	Cacnb4	calcium channel, voltage-dependent, beta 4 subunit [Source:MGI Symbol;Acc:MGI:103301]	2:52428320-52676831	protein_coding	ENSG00000182389	CACNB4	-2.953	2.953	0.000406154	0.0161673	yes
ENSMUSG00000041708	Mpped1	metallophosphoesterase domain containing 1 [Source:MGI Symbol;Acc:MGI:106316]	15:83779467-83858494	protein_coding	ENSG00000186732	MPPED1	-2.952	2.952	0.00135416	0.0334762	yes
ENSMUSG00000042388	Dlgap3	DLG associated protein 3 [Source:MGI Symbol;Acc:MGI:3039563]	4:127169204-127237022	protein_coding	ENSG00000116544	DLGAP3	-2.945	2.945	0.00134396	0.0333676	yes
ENSMUSG00000044550	Tceal3	transcription elongation factor A (SII)-like 3 [Source:MGI Symbol;Acc:MGI:1913354]	X:136590842-136668378	protein_coding	<none>	<none>	-2.945	2.945	0.00139503	0.0338107	yes
ENSMUSG00000045733	Sprn	shadow of prion protein [Source:MGI Symbol;Acc:MGI:3582583]	7:140150628-140154877	protein_coding	ENSG00000203772	SPRN	-2.945	2.945	0.00224408	0.0459801	yes
ENSMUSG00000029108	Pcdh7	protocadherin 7 [Source:MGI Symbol;Acc:MGI:1860487]	5:57717967-58133230	protein_coding	ENSG00000169851	PCDH7	-2.941	2.941	0.00169215	0.0382997	yes
ENSMUSG00000027238	Frmd5	FERM domain containing 5 [Source:MGI Symbol;Acc:MGI:2442557]	2:121545529-121807087	protein_coding	ENSG00000171877	FRMD5	-2.94	2.94	0.000218265	0.0113902	yes
ENSMUSG00000039809	Gabbr2	gamma-aminobutyric acid (GABA) B receptor, 2 [Source:MGI Symbol;Acc:MGI:2386030]	4:46662305-46991873	protein_coding	ENSG00000136928	GABBR2	-2.938	2.938	0.000857939	0.0250748	yes
ENSMUSG00000042750	Bex2	brain expressed X-linked 2 [Source:MGI Symbol;Acc:MGI:1338017]	X:136066564-136068236	protein_coding	<none>	<none>	-2.932	2.932	0.00130761	0.0328749	yes
ENSMUSG00000034295	Fhod3	formin homology 2 domain containing 3 [Source:MGI Symbol;Acc:MGI:1925847]	18:24708623-25133501	protein_coding	ENSG00000134775	FHOD3	-2.928	2.928	0.00179639	0.0398709	yes
ENSMUSG00000036766	Dner	delta/notch-like EGF repeat containing [Source:MGI Symbol;Acc:MGI:2152889]	1:84369839-84696221	protein_coding	ENSG00000187957	DNER	-2.925	2.925	0.00126891	0.0325421	yes
ENSMUSG00000075590	Nrbp2	nuclear receptor binding protein 2 [Source:MGI Symbol;Acc:MGI:2385017]	15:76085518-76091627	protein_coding	ENSG00000185189	NRBP2	-2.925	2.925	0.000350385	0.0148266	yes
ENSMUSG00000060240	Cend1	cell cycle exit and neuronal differentiation 1 [Source:MGI Symbol;Acc:MGI:1929898]	7:141426446-141429491	protein_coding	ENSG00000184524	CEND1	-2.914	2.914	0.000420753	0.016512	yes
ENSMUSG00000019647	Sema6a	sema domain, transmembrane domain (TM), and cytoplasmic domain, (semaphorin) 6A [Source:MGI Symbol;Acc:MGI:1203727]	18:47235598-47368870	protein_coding	ENSG00000092421	SEMA6A	-2.909	2.909	4.40569e-05	0.00389804	yes
ENSMUSG00000047842	Diras2	DIRAS family, GTP-binding RAS-like 2 [Source:MGI Symbol;Acc:MGI:1915453]	13:52504380-52531279	protein_coding	ENSG00000165023	DIRAS2	-2.907	2.907	0.00112106	0.0298793	yes
ENSMUSG00000004892	Bcan	brevican [Source:MGI Symbol;Acc:MGI:1096385]	3:87987531-88000230	protein_coding	ENSG00000132692	BCAN	-2.898	2.898	0.00186938	0.0407019	yes
ENSMUSG00000022456	Sept3	septin 3 [Source:MGI Symbol;Acc:MGI:1345148]	15:82274893-82294574	protein_coding	ENSG00000100167	44442	-2.898	2.898	0.00184756	0.0405737	yes
ENSMUSG00000036062	Phf24	PHD finger protein 24 [Source:MGI Symbol;Acc:MGI:2140712]	4:42916660-42944752	protein_coding	ENSG00000122733	PHF24	-2.891	2.891	0.00209015	0.0437001	yes
ENSMUSG00000017897	Eya2	EYA transcriptional coactivator and phosphatase 2 [Source:MGI Symbol;Acc:MGI:109341]	2:165595032-165771727	protein_coding	ENSG00000064655	EYA2	-2.888	2.888	0.0015513	0.0361299	yes
ENSMUSG00000035390	Brsk1	BR serine/threonine kinase 1 [Source:MGI Symbol;Acc:MGI:2685946]	7:4690604-4715997	protein_coding	ENSG00000160469	BRSK1	-2.887	2.887	0.00117093	0.030826	yes
ENSMUSG00000037071	Scd1	stearoyl-Coenzyme A desaturase 1 [Source:MGI Symbol;Acc:MGI:98239]	19:44394455-44407879	protein_coding	<none>	<none>	-2.886	2.886	0.00201166	0.0426546	yes
ENSMUSG00000039470	Zdhhc2	zinc finger, DHHC domain containing 2 [Source:MGI Symbol;Acc:MGI:1923452]	8:40423815-40510268	protein_coding	ENSG00000104219	ZDHHC2	-2.884	2.884	0.00081633	0.0244084	yes
ENSMUSG00000055202	Zfp811	zinc finger protein 811 [Source:MGI Symbol;Acc:MGI:2682944]	17:32795676-32809931	protein_coding	<none>	<none>	-2.883	2.883	2.73457e-05	0.00270922	yes
ENSMUSG00000029126	Nsg1	neuron specific gene family member 1 [Source:MGI Symbol;Acc:MGI:109149]	5:38137192-38159907	protein_coding	ENSG00000168824	NSG1	-2.882	2.882	0.000656607	0.021337	yes
ENSMUSG00000008734	Gprc5b	G protein-coupled receptor, family C, group 5, member B [Source:MGI Symbol;Acc:MGI:1927596]	7:118972047-118995211	protein_coding	ENSG00000167191	GPRC5B	-2.881	2.881	0.000974327	0.0269516	yes
ENSMUSG00000028541	B4galt2	UDP-Gal:betaGlcNAc beta 1,4- galactosyltransferase, polypeptide 2 [Source:MGI Symbol;Acc:MGI:1858493]	4:117869260-117883487	protein_coding	ENSG00000117411	B4GALT2	-2.875	2.875	0.00208776	0.043697	yes
ENSMUSG00000056596	Trnp1	TMF1-regulated nuclear protein 1 [Source:MGI Symbol;Acc:MGI:1916789]	4:133491100-133498550	protein_coding	ENSG00000253368	TRNP1	-2.869	2.869	0.00161629	0.0371879	yes
ENSMUSG00000027273	Snap25	synaptosomal-associated protein 25 [Source:MGI Symbol;Acc:MGI:98331]	2:136713453-136782428	protein_coding	ENSG00000132639	SNAP25	-2.869	2.869	0.000838985	0.0247813	yes
ENSMUSG00000044177	Wfikkn2	WAP, follistatin/kazal, immunoglobulin, kunitz and netrin domain containing 2 [Source:MGI Symbol;Acc:MGI:2669209]	11:94235956-94246005	protein_coding	ENSG00000173714	WFIKKN2	-2.869	2.869	0.00130019	0.0327403	yes
ENSMUSG00000044912	Syt16	synaptotagmin XVI [Source:MGI Symbol;Acc:MGI:2673872]	12:73997661-74273267	protein_coding	ENSG00000139973	SYT16	-2.864	2.864	0.00135693	0.0334762	yes
ENSMUSG00000074923	Pak6	p21 (RAC1) activated kinase 6 [Source:MGI Symbol;Acc:MGI:2679420]	2:118663303-118698020	protein_coding	ENSG00000137843	PAK6	-2.863	2.863	0.000384667	0.0156643	yes
ENSMUSG00000036564	Ndrg4	N-myc downstream regulated gene 4 [Source:MGI Symbol;Acc:MGI:2384590]	8:95676980-95715119	protein_coding	ENSG00000103034	NDRG4	-2.861	2.861	0.00080546	0.0241935	yes
ENSMUSG00000032418	Me1	malic enzyme 1, NADP(+)-dependent, cytosolic [Source:MGI Symbol;Acc:MGI:97043]	9:86581371-86695953	protein_coding	ENSG00000065833	ME1	-2.86	2.86	0.00105849	0.0287358	yes
ENSMUSG00000021589	Rhobtb3	Rho-related BTB domain containing 3 [Source:MGI Symbol;Acc:MGI:1920546]	13:75869537-75943925	protein_coding	ENSG00000164292	RHOBTB3	-2.853	2.853	0.00186083	0.0406073	yes
ENSMUSG00000032184	Lysmd2	LysM, putative peptidoglycan-binding, domain containing 2 [Source:MGI Symbol;Acc:MGI:1917332]	9:75625741-75637771	protein_coding	ENSG00000140280	LYSMD2	-2.846	2.846	0.000340992	0.0147664	yes
ENSMUSG00000021219	Rgs6	regulator of G-protein signaling 6 [Source:MGI Symbol;Acc:MGI:1354730]	12:82588292-83162056	protein_coding	ENSG00000182732	RGS6	-2.845	2.845	0.000875684	0.0255167	yes
ENSMUSG00000031028	Tub	tubby bipartite transcription factor [Source:MGI Symbol;Acc:MGI:2651573]	7:108950338-109034460	protein_coding	ENSG00000166402	TUB	-2.844	2.844	0.0016713	0.0380046	yes
ENSMUSG00000026424	Gpr37l1	G protein-coupled receptor 37-like 1 [Source:MGI Symbol;Acc:MGI:1928503]	1:135160234-135167681	protein_coding	ENSG00000170075	GPR37L1	-2.841	2.841	0.00207136	0.043494	yes
ENSMUSG00000029608	Rph3a	rabphilin 3A [Source:MGI Symbol;Acc:MGI:102788]	5:120940499-121010092	protein_coding	ENSG00000089169	RPH3A	-2.835	2.835	0.00216425	0.0446541	yes
ENSMUSG00000030134	Rasgef1a	RasGEF domain family, member 1A [Source:MGI Symbol;Acc:MGI:1917977]	6:118011438-118091546	protein_coding	ENSG00000198915	RASGEF1A	-2.824	2.824	0.00186087	0.0406073	yes
ENSMUSG00000054863	Fam19a5	family with sequence similarity 19, member A5 [Source:MGI Symbol;Acc:MGI:2146182]	15:87544299-87759364	protein_coding	ENSG00000219438	FAM19A5	-2.821	2.821	0.000909976	0.0260222	yes
ENSMUSG00000024743	Syt7	synaptotagmin VII [Source:MGI Symbol;Acc:MGI:1859545]	19:10389090-10453180	protein_coding	ENSG00000011347	SYT7	-2.818	2.818	0.00115217	0.0304713	yes
ENSMUSG00000026301	Iqca	IQ motif containing with AAA domain [Source:MGI Symbol;Acc:MGI:1922168]	1:90042132-90153401	protein_coding	ENSG00000132321	IQCA1	-2.813	2.813	0.00215437	0.0445727	yes
ENSMUSG00000068205	Macrod2	MACRO domain containing 2 [Source:MGI Symbol;Acc:MGI:1920149]	2:140395309-142392966	protein_coding	ENSG00000172264	MACROD2	-2.812	2.812	0.000900444	0.0258696	yes
ENSMUSG00000045007	Tubg2	tubulin, gamma 2 [Source:MGI Symbol;Acc:MGI:2144208]	11:101155907-101161787	protein_coding	ENSG00000037042	TUBG2	-2.809	2.809	0.000742675	0.0229828	yes
ENSMUSG00000031428	Zcchc18	zinc finger, CCHC domain containing 18 [Source:MGI Symbol;Acc:MGI:1914245]	X:136993155-136998472	protein_coding	<none>	<none>	-2.8	2.8	0.000801748	0.0241579	yes
ENSMUSG00000003279	Dlgap1	DLG associated protein 1 [Source:MGI Symbol;Acc:MGI:1346065]	17:69969073-70821413	protein_coding	ENSG00000170579	DLGAP1	-2.798	2.798	0.0021656	0.0446541	yes
ENSMUSG00000060716	Plekhh1	pleckstrin homology domain containing, family H (with MyTH4 domain) member 1 [Source:MGI Symbol;Acc:MGI:2144989]	12:79029163-79081655	protein_coding	ENSG00000054690	PLEKHH1	-2.786	2.786	0.000247582	0.0122938	yes
ENSMUSG00000068696	Gpr88	G-protein coupled receptor 88 [Source:MGI Symbol;Acc:MGI:1927653]	3:116249654-116253503	protein_coding	ENSG00000181656	GPR88	-2.785	2.785	0.00173291	0.0388345	yes
ENSMUSG00000048022	Tmem229a	transmembrane protein 229A [Source:MGI Symbol;Acc:MGI:2442812]	6:24951141-24956297	protein_coding	ENSG00000234224	TMEM229A	-2.783	2.783	0.00165586	0.0378246	yes
ENSMUSG00000009075	Cabp7	calcium binding protein 7 [Source:MGI Symbol;Acc:MGI:2183437]	11:4736892-4746778	protein_coding	ENSG00000100314	CABP7	-2.782	2.782	0.00154721	0.0361108	yes
ENSMUSG00000042428	Mgat3	mannoside acetylglucosaminyltransferase 3 [Source:MGI Symbol;Acc:MGI:104532]	15:80173721-80215519	protein_coding	ENSG00000128268	MGAT3	-2.782	2.782	0.00066163	0.0214287	yes
ENSMUSG00000025318	Jph3	junctophilin 3 [Source:MGI Symbol;Acc:MGI:1891497]	8:121729623-121794276	protein_coding	ENSG00000154118	JPH3	-2.776	2.776	0.00119291	0.0312517	yes
ENSMUSG00000028785	Hpca	hippocalcin [Source:MGI Symbol;Acc:MGI:1336200]	4:129111570-129122036	protein_coding	ENSG00000121905	HPCA	-2.776	2.776	0.00186766	0.0407019	yes
ENSMUSG00000022208	Jph4	junctophilin 4 [Source:MGI Symbol;Acc:MGI:2443113]	14:55106826-55116935	protein_coding	ENSG00000092051	JPH4	-2.774	2.774	0.00182002	0.0401208	yes
ENSMUSG00000021071	Trim9	tripartite motif-containing 9 [Source:MGI Symbol;Acc:MGI:2137354]	12:70244533-70347614	protein_coding	ENSG00000100505	TRIM9	-2.772	2.772	0.00156271	0.0362552	yes
ENSMUSG00000054459	Vsnl1	visinin-like 1 [Source:MGI Symbol;Acc:MGI:1349453]	12:11325242-11436613	protein_coding	ENSG00000163032	VSNL1	-2.77	2.77	0.00123576	0.0319942	yes
ENSMUSG00000037855	Zfp365	zinc finger protein 365 [Source:MGI Symbol;Acc:MGI:2143676]	10:67886103-67912662	protein_coding	ENSG00000138311	ZNF365	-2.767	2.767	0.00189238	0.0408826	yes
ENSMUSG00000073514	Dok6	docking protein 6 [Source:MGI Symbol;Acc:MGI:3639495]	18:89292424-89769528	protein_coding	ENSG00000206052	DOK6	-2.767	2.767	0.00227235	0.0464127	yes
ENSMUSG00000020684	Rasl10b	RAS-like, family 10, member B [Source:MGI Symbol;Acc:MGI:2685575]	11:83409137-83421039	protein_coding	ENSG00000270885	RASL10B	-2.764	2.764	0.0018903	0.0408826	yes
ENSMUSG00000054252	Fgfr3	fibroblast growth factor receptor 3 [Source:MGI Symbol;Acc:MGI:95524]	5:33721674-33737068	protein_coding	ENSG00000068078	FGFR3	-2.763	2.763	0.00152122	0.0355896	yes
ENSMUSG00000034818	Celf5	CUGBP, Elav-like family member 5 [Source:MGI Symbol;Acc:MGI:2442333]	10:81459227-81482709	protein_coding	<none>	<none>	-2.755	2.755	0.00178966	0.0397667	yes
ENSMUSG00000030268	Bcat1	branched chain aminotransferase 1, cytosolic [Source:MGI Symbol;Acc:MGI:104861]	6:144993835-145076184	protein_coding	ENSG00000060982	BCAT1	-2.754	2.754	7.7348e-05	0.00582992	yes
ENSMUSG00000040003	Magi2	membrane associated guanylate kinase, WW and PDZ domain containing 2 [Source:MGI Symbol;Acc:MGI:1354953]	5:19227036-20704792	protein_coding	ENSG00000187391	MAGI2	-2.753	2.753	0.00242731	0.0486363	yes
ENSMUSG00000057604	Lmcd1	LIM and cysteine-rich domains 1 [Source:MGI Symbol;Acc:MGI:1353635]	6:112273758-112330425	protein_coding	ENSG00000071282	LMCD1	-2.745	2.745	0.00252893	0.0497228	yes
ENSMUSG00000048978	Nrsn1	neurensin 1 [Source:MGI Symbol;Acc:MGI:894662]	13:25252040-25270502	protein_coding	ENSG00000152954	NRSN1	-2.74	2.74	0.00212358	0.0441635	yes
ENSMUSG00000068407	Rnase12	ribonuclease, RNase A family, 12 (non-active) [Source:MGI Symbol;Acc:MGI:3528588]	14:51056698-51057661	protein_coding	ENSG00000258436	RNASE12	-2.739	2.739	0.000208734	0.0110408	yes
ENSMUSG00000032224	Fam81a	family with sequence similarity 81, member A [Source:MGI Symbol;Acc:MGI:1924136]	9:70088511-70142560	protein_coding	ENSG00000157470	FAM81A	-2.734	2.734	0.00100796	0.0277118	yes
ENSMUSG00000049804	Armcx4	armadillo repeat containing, X-linked 4 [Source:MGI Symbol;Acc:MGI:2147887]	X:134686519-134696757	protein_coding	ENSG00000196440	ARMCX4	-2.732	2.732	0.000539177	0.0190473	yes
ENSMUSG00000031596	Slc7a2	solute carrier family 7 (cationic amino acid transporter, y+ system), member 2 [Source:MGI Symbol;Acc:MGI:99828]	8:40862396-40922308	protein_coding	ENSG00000003989	SLC7A2	-2.729	2.729	0.00146985	0.0348486	yes
ENSMUSG00000001334	Fndc5	fibronectin type III domain containing 5 [Source:MGI Symbol;Acc:MGI:1917614]	4:129136999-129144593	protein_coding	ENSG00000160097	FNDC5	-2.726	2.726	0.00204663	0.0431611	yes
ENSMUSG00000040543	Pitpnm3	PITPNM family member 3 [Source:MGI Symbol;Acc:MGI:2685726]	11:72047528-72135778	protein_coding	ENSG00000091622	PITPNM3	-2.721	2.721	0.00213257	0.0442543	yes
ENSMUSG00000041801	Phlda3	pleckstrin homology like domain, family A, member 3 [Source:MGI Symbol;Acc:MGI:1351485]	1:135766119-135769136	protein_coding	ENSG00000174307	PHLDA3	-2.719	2.719	0.00204662	0.0431611	yes
ENSMUSG00000019577	Pdk4	pyruvate dehydrogenase kinase, isoenzyme 4 [Source:MGI Symbol;Acc:MGI:1351481]	6:5483351-5496309	protein_coding	ENSG00000004799	PDK4	-2.716	2.716	0.00195344	0.0419225	yes
ENSMUSG00000047261	Gap43	growth associated protein 43 [Source:MGI Symbol;Acc:MGI:95639]	16:42248442-42340651	protein_coding	ENSG00000172020	GAP43	-2.715	2.715	0.00194249	0.0417665	yes
ENSMUSG00000062785	Kcnc3	potassium voltage gated channel, Shaw-related subfamily, member 3 [Source:MGI Symbol;Acc:MGI:96669]	7:44590664-44604754	protein_coding	ENSG00000131398	KCNC3	-2.715	2.715	0.00249459	0.0493468	yes
ENSMUSG00000055980	Irs1	insulin receptor substrate 1 [Source:MGI Symbol;Acc:MGI:99454]	1:82233101-82291416	protein_coding	ENSG00000169047	IRS1	-2.708	2.708	0.00030871	0.0138139	yes
ENSMUSG00000030494	Rhpn2	rhophilin, Rho GTPase binding protein 2 [Source:MGI Symbol;Acc:MGI:1289234]	7:35334170-35392289	protein_coding	ENSG00000131941	RHPN2	-2.704	2.704	0.0018489	0.0405737	yes
ENSMUSG00000029095	Ablim2	actin-binding LIM protein 2 [Source:MGI Symbol;Acc:MGI:2385758]	5:35757880-35884973	protein_coding	ENSG00000163995	ABLIM2	-2.702	2.702	0.00107105	0.0290362	yes
ENSMUSG00000074457	S100a16	S100 calcium binding protein A16 [Source:MGI Symbol;Acc:MGI:1915110]	3:90537254-90543151	protein_coding	ENSG00000188643	S100A16	-2.699	2.699	0.000961913	0.0267863	yes
ENSMUSG00000050010	Shisa3	shisa family member 3 [Source:MGI Symbol;Acc:MGI:3041225]	5:67607882-67623552	protein_coding	ENSG00000178343	SHISA3	-2.696	2.696	0.00163015	0.0374408	yes
ENSMUSG00000069920	B3gnt9	UDP-GlcNAc:betaGal beta-1,3-N-acetylglucosaminyltransferase 9 [Source:MGI Symbol;Acc:MGI:2142841]	8:105252638-105255153	protein_coding	ENSG00000237172	B3GNT9	-2.695	2.695	0.00215732	0.0445777	yes
ENSMUSG00000027347	Rasgrp1	RAS guanyl releasing protein 1 [Source:MGI Symbol;Acc:MGI:1314635]	2:117279993-117343001	protein_coding	ENSG00000172575	RASGRP1	-2.692	2.692	0.00091041	0.0260222	yes
ENSMUSG00000032356	Rasgrf1	RAS protein-specific guanine nucleotide-releasing factor 1 [Source:MGI Symbol;Acc:MGI:99694]	9:89909908-90026977	protein_coding	ENSG00000058335	RASGRF1	-2.683	2.683	0.00239903	0.0483407	yes
ENSMUSG00000072494	Ppp1r3e	protein phosphatase 1, regulatory subunit 3E [Source:MGI Symbol;Acc:MGI:2145790]	14:54872669-54877550	protein_coding	ENSG00000235194	PPP1R3E	-2.683	2.683	2.52016e-06	0.000476216	yes
ENSMUSG00000023495	Pcbp4	poly(rC) binding protein 4 [Source:MGI Symbol;Acc:MGI:1890471]	9:106453291-106464012	protein_coding	ENSG00000090097	PCBP4	-2.673	2.673	0.000692062	0.0219617	yes
ENSMUSG00000024371	C2	complement component 2 (within H-2S) [Source:MGI Symbol;Acc:MGI:88226]	17:34862604-34898265	protein_coding	ENSG00000166278	C2	-2.671	2.671	1.44897e-06	0.000324186	yes
ENSMUSG00000038156	Spon1	spondin 1, (f-spondin) extracellular matrix protein [Source:MGI Symbol;Acc:MGI:2385287]	7:113765998-114043370	protein_coding	ENSG00000262655	SPON1	-2.665	2.665	0.000430829	0.0167945	yes
ENSMUSG00000022594	Lynx1	Ly6/neurotoxin 1 [Source:MGI Symbol;Acc:MGI:1345180]	15:74747852-74753046	protein_coding	ENSG00000180155	LYNX1	-2.663	2.663	0.00150201	0.03531	yes
ENSMUSG00000019817	Plagl1	pleiomorphic adenoma gene-like 1 [Source:MGI Symbol;Acc:MGI:1100874]	10:13060504-13131694	protein_coding	ENSG00000118495	PLAGL1	-2.657	2.657	0.00229763	0.0467818	yes
ENSMUSG00000029053	Prkcz	protein kinase C, zeta [Source:MGI Symbol;Acc:MGI:97602]	4:155260129-155361361	protein_coding	ENSG00000067606	PRKCZ	-2.647	2.647	0.00168571	0.0381982	yes
ENSMUSG00000031342	Gpm6b	glycoprotein m6b [Source:MGI Symbol;Acc:MGI:107672]	X:166238911-166388988	protein_coding	ENSG00000046653	GPM6B	-2.641	2.641	0.0023135	0.0469575	yes
ENSMUSG00000003352	Cacnb3	calcium channel, voltage-dependent, beta 3 subunit [Source:MGI Symbol;Acc:MGI:103307]	15:98630840-98644529	protein_coding	ENSG00000167535	CACNB3	-2.64	2.64	0.00230073	0.046796	yes
ENSMUSG00000002265	Peg3	paternally expressed 3 [Source:MGI Symbol;Acc:MGI:104748]	7:6703892-6730431	protein_coding	ENSG00000198300	PEG3	-2.639	2.639	0.00241966	0.0486363	yes
ENSMUSG00000022623	Shank3	SH3 and multiple ankyrin repeat domains 3 [Source:MGI Symbol;Acc:MGI:1930016]	15:89499623-89560261	protein_coding	ENSG00000251322	SHANK3	-2.63	2.63	0.00177362	0.0395458	yes
ENSMUSG00000017740	Slc12a5	solute carrier family 12, member 5 [Source:MGI Symbol;Acc:MGI:1862037]	2:164960802-164999731	protein_coding	ENSG00000124140	SLC12A5	-2.628	2.628	0.00185758	0.0406073	yes
ENSMUSG00000030772	Dkk3	dickkopf WNT signaling pathway inhibitor 3 [Source:MGI Symbol;Acc:MGI:1354952]	7:112116017-112159057	protein_coding	ENSG00000050165	DKK3	-2.609	2.609	0.00208285	0.0436413	yes
ENSMUSG00000037016	Frem2	Fras1 related extracellular matrix protein 2 [Source:MGI Symbol;Acc:MGI:2444465]	3:53513938-53657355	protein_coding	ENSG00000150893	FREM2	-2.598	2.598	0.00142767	0.0343325	yes
ENSMUSG00000055407	Map6	microtubule-associated protein 6 [Source:MGI Symbol;Acc:MGI:1201690]	7:99267447-99337137	protein_coding	ENSG00000171533	MAP6	-2.585	2.585	0.000913793	0.0260806	yes
ENSMUSG00000049521	Cdc42ep1	CDC42 effector protein (Rho GTPase binding) 1 [Source:MGI Symbol;Acc:MGI:1929763]	15:78842624-78850897	protein_coding	ENSG00000128283	CDC42EP1	-2.581	2.581	0.000177728	0.0100007	yes
ENSMUSG00000101523	Gm10031	predicted pseudogene 10031 [Source:MGI Symbol;Acc:MGI:3704198]	1:156524012-156526664	protein_coding	<none>	<none>	-2.579	2.579	1.76013e-06	0.000380678	yes
ENSMUSG00000026090	2010300C02Rik	RIKEN cDNA 2010300C02 gene [Source:MGI Symbol;Acc:MGI:1919347]	1:37611677-37720085	protein_coding	ENSG00000196872	KIAA1211L	-2.578	2.578	0.00244666	0.0488454	yes
ENSMUSG00000021130	Galnt16	polypeptide N-acetylgalactosaminyltransferase 16 [Source:MGI Symbol;Acc:MGI:1917754]	12:80518277-80630972	protein_coding	ENSG00000100626	GALNT16	-2.57	2.57	0.00117191	0.030826	yes
ENSMUSG00000032289	Thsd4	thrombospondin, type I, domain containing 4 [Source:MGI Symbol;Acc:MGI:2672033]	9:59966931-60522046	protein_coding	ENSG00000187720	THSD4	-2.544	2.544	0.00136312	0.0335862	yes
ENSMUSG00000071176	Arhgef10	Rho guanine nucleotide exchange factor (GEF) 10 [Source:MGI Symbol;Acc:MGI:2444453]	8:14911663-15001085	protein_coding	ENSG00000104728	ARHGEF10	-2.531	2.531	0.000366048	0.0151922	yes
ENSMUSG00000049580	Tsku	tsukushi, small leucine rich proteoglycan [Source:MGI Symbol;Acc:MGI:2443855]	7:98350668-98361328	protein_coding	ENSG00000182704	TSKU	-2.53	2.53	0.000204228	0.0108912	yes
ENSMUSG00000020331	Hcn2	hyperpolarization-activated, cyclic nucleotide-gated K+ 2 [Source:MGI Symbol;Acc:MGI:1298210]	10:79716634-79736108	protein_coding	ENSG00000099822	HCN2	-2.527	2.527	0.000905996	0.0259723	yes
ENSMUSG00000044349	Snhg11	small nucleolar RNA host gene 11 [Source:MGI Symbol;Acc:MGI:2441845]	2:158375638-158386145	protein_coding	<none>	<none>	-2.496	2.496	0.00137092	0.0336083	yes
ENSMUSG00000070306	Ccdc153	coiled-coil domain containing 153 [Source:MGI Symbol;Acc:MGI:2448587]	9:44240676-44247306	protein_coding	ENSG00000248712	CCDC153	-2.496	2.496	0.00147276	0.0348751	yes
ENSMUSG00000040265	Dnm3	dynamin 3 [Source:MGI Symbol;Acc:MGI:1341299]	1:161982453-162478034	protein_coding	ENSG00000197959	DNM3	-2.467	2.467	0.000558582	0.0195554	yes
ENSMUSG00000089901	Gm8113	predicted gene 8113 [Source:MGI Symbol;Acc:MGI:3648791]	14:43925390-43933411	protein_coding	<none>	<none>	-2.465	2.465	0.00113683	0.0301478	yes
ENSMUSG00000050556	Kcnb1	potassium voltage gated channel, Shab-related subfamily, member 1 [Source:MGI Symbol;Acc:MGI:96666]	2:167095969-167190155	protein_coding	ENSG00000158445	KCNB1	-2.456	2.456	0.00191931	0.0413724	yes
ENSMUSG00000027457	Snph	syntaphilin [Source:MGI Symbol;Acc:MGI:2139270]	2:151590549-151632593	protein_coding	ENSG00000101298	SNPH	-2.432	2.432	0.00161492	0.0371879	yes
ENSMUSG00000090125	Pou3f1	POU domain, class 3, transcription factor 1 [Source:MGI Symbol;Acc:MGI:101896]	4:124656807-124660655	protein_coding	ENSG00000185668	POU3F1	-2.398	2.398	0.000798058	0.0241214	yes
ENSMUSG00000043259	Fam13c	family with sequence similarity 13, member C [Source:MGI Symbol;Acc:MGI:1918971]	10:70440481-70558736	protein_coding	ENSG00000148541	FAM13C	-2.38	2.38	0.00108849	0.0292241	yes
ENSMUSG00000025140	Pycr1	pyrroline-5-carboxylate reductase 1 [Source:MGI Symbol;Acc:MGI:2384795]	11:120635712-120643769	protein_coding	ENSG00000183010	PYCR1	-2.355	2.355	0.00107344	0.0290595	yes
ENSMUSG00000020099	Unc5b	unc-5 netrin receptor B [Source:MGI Symbol;Acc:MGI:894703]	10:60762593-60831581	protein_coding	ENSG00000107731	UNC5B	-2.347	2.347	0.00128621	0.0327195	yes
ENSMUSG00000057132	Rpgrip1	retinitis pigmentosa GTPase regulator interacting protein 1 [Source:MGI Symbol;Acc:MGI:1932134]	14:52110704-52163546	protein_coding	ENSG00000092200	RPGRIP1	-2.328	2.328	4.68731e-09	3.50917e-06	yes
ENSMUSG00000022096	Hr	lysine demethylase and nuclear receptor corepressor [Source:MGI Symbol;Acc:MGI:96223]	14:70552212-70573548	protein_coding	ENSG00000168453	HR	-2.257	2.257	0.00147708	0.0349348	yes
ENSMUSG00000020427	Igfbp3	insulin-like growth factor binding protein 3 [Source:MGI Symbol;Acc:MGI:96438]	11:7206086-7213923	protein_coding	ENSG00000146674	IGFBP3	-2.25	2.25	0.000583398	0.0198725	yes
ENSMUSG00000037362	Ccn3	cellular communication network factor 3 [Source:MGI Symbol;Acc:MGI:109185]	15:54745702-54754039	protein_coding	ENSG00000136999	CCN3	-2.249	2.249	0.00243475	0.0486575	yes
ENSMUSG00000060019	Gm10073	predicted pseudogene 10073 [Source:MGI Symbol;Acc:MGI:3641908]	8:106572966-106573461	protein_coding	<none>	<none>	-2.137	2.137	4.72151e-05	0.00412126	yes
ENSMUSG00000074264	Amy1	amylase 1, salivary [Source:MGI Symbol;Acc:MGI:88019]	3:113555710-113606699	protein_coding	<none>	<none>	-2.125	2.125	0.00109193	0.0292365	yes
ENSMUSG00000016526	Dyrk3	dual-specificity tyrosine-(Y)-phosphorylation regulated kinase 3 [Source:MGI Symbol;Acc:MGI:1330300]	1:131127455-131138340	protein_coding	ENSG00000143479	DYRK3	-2.111	2.111	0.00197767	0.0422099	yes
ENSMUSG00000036185	Sapcd1	suppressor APC domain containing 1 [Source:MGI Symbol;Acc:MGI:2388100]	17:35025959-35028016	protein_coding	ENSG00000228727	SAPCD1	-2.075	2.075	0.00164221	0.0376065	yes
ENSMUSG00000046204	Pnma2	paraneoplastic antigen MA2 [Source:MGI Symbol;Acc:MGI:2444129]	14:66911170-66921023	protein_coding	ENSG00000240694	PNMA2	-2.051	2.051	0.00188678	0.0408826	yes
ENSMUSG00000091119	Ccdc152	coiled-coil domain containing 152 [Source:MGI Symbol;Acc:MGI:3641617]	15:3280070-3303526	protein_coding	ENSG00000198865	CCDC152	-2.051	2.051	5.38035e-07	0.000147505	yes
ENSMUSG00000014846	Tppp3	tubulin polymerization-promoting protein family member 3 [Source:MGI Symbol;Acc:MGI:1915221]	8:105467493-105471526	protein_coding	ENSG00000159713	TPPP3	-1.99	1.99	0.000965241	0.0268257	yes
ENSMUSG00000027676	Ccdc39	coiled-coil domain containing 39 [Source:MGI Symbol;Acc:MGI:1289263]	3:33812362-33844310	protein_coding	ENSG00000284862	CCDC39	-1.837	1.837	0.000878802	0.0255693	yes
ENSMUSG00000026938	Fcna	ficolin A [Source:MGI Symbol;Acc:MGI:1340905]	2:25624666-25628030	protein_coding	<none>	<none>	-1.827	1.827	0.0014977	0.0352939	yes
ENSMUSG00000006782	Cnp	2',3'-cyclic nucleotide 3' phosphodiesterase [Source:MGI Symbol;Acc:MGI:88437]	11:100574904-100591729	protein_coding	ENSG00000173786	CNP	-1.744	1.744	0.00206156	0.043335	yes
ENSMUSG00000004610	Etfb	electron transferring flavoprotein, beta polypeptide [Source:MGI Symbol;Acc:MGI:106098]	7:43444083-43457800	protein_coding	<none>	<none>	-1.706	1.706	0.000882779	0.0256268	yes
ENSMUSG00000024399	Ltb	lymphotoxin B [Source:MGI Symbol;Acc:MGI:104796]	17:35194439-35196320	protein_coding	ENSG00000227507	LTB	-1.7	1.7	0.000189104	0.0104091	yes
ENSMUSG00000024793	Tnfrsf25	tumor necrosis factor receptor superfamily, member 25 [Source:MGI Symbol;Acc:MGI:1934667]	4:152115934-152120119	protein_coding	ENSG00000215788	TNFRSF25	-1.605	1.605	0.00196618	0.0420568	yes
ENSMUSG00000035042	Ccl5	chemokine (C-C motif) ligand 5 [Source:MGI Symbol;Acc:MGI:98262]	11:83525778-83530518	protein_coding	ENSG00000271503	CCL5	-1.555	1.555	0.000494501	0.018127	yes
ENSMUSG00000002343	Armc6	armadillo repeat containing 6 [Source:MGI Symbol;Acc:MGI:1924063]	8:70220172-70234466	protein_coding	ENSG00000105676	ARMC6	-1.534	1.534	4.30745e-06	0.00069293	yes
ENSMUSG00000032717	Mdfi	MyoD family inhibitor [Source:MGI Symbol;Acc:MGI:107687]	17:47815328-47834691	protein_coding	ENSG00000112559	MDFI	-1.506	1.506	4.9397e-05	0.00421716	yes
ENSMUSG00000054932	Afp	alpha fetoprotein [Source:MGI Symbol;Acc:MGI:87951]	5:90490737-90508907	protein_coding	ENSG00000081051	AFP	-1.451	1.451	0.000251825	0.0124231	yes
ENSMUSG00000000957	Mmp14	matrix metallopeptidase 14 (membrane-inserted) [Source:MGI Symbol;Acc:MGI:101900]	14:54431612-54445364	protein_coding	ENSG00000157227	MMP14	-1.42	1.42	7.43116e-09	5.16598e-06	yes
ENSMUSG00000043740	B430306N03Rik	RIKEN cDNA B430306N03 gene [Source:MGI Symbol;Acc:MGI:2443478]	17:48316141-48327024	protein_coding	<none>	<none>	-1.409	1.409	0.00189094	0.0408826	yes
ENSMUSG00000060427	Zfp868	zinc finger protein 868 [Source:MGI Symbol;Acc:MGI:2142546]	8:69610857-69625548	protein_coding	<none>	<none>	-1.385	1.385	7.37593e-08	2.87145e-05	yes
ENSMUSG00000043243	Fam129c	family with sequence similarity 129, member C [Source:MGI Symbol;Acc:MGI:3686743]	8:71597648-71607936	protein_coding	ENSG00000167483	FAM129C	-1.358	1.358	7.40932e-05	0.00570049	yes
ENSMUSG00000072115	Ang	angiogenin, ribonuclease, RNase A family, 5 [Source:MGI Symbol;Acc:MGI:88022]	14:51091150-51102009	protein_coding	<none>	<none>	-1.248	1.248	5.11259e-05	0.00432681	yes
ENSMUSG00000026447	Pik3c2b	phosphatidylinositol-4-phosphate 3-kinase catalytic subunit type 2 beta [Source:MGI Symbol;Acc:MGI:2685045]	1:133045667-133108687	protein_coding	ENSG00000133056	PIK3C2B	-1.207	1.207	0.0001524	0.00921263	yes
ENSMUSG00000073411	H2-D1	histocompatibility 2, D region locus 1 [Source:MGI Symbol;Acc:MGI:95896]	17:35262730-35267499	protein_coding	<none>	<none>	-1.158	1.158	4.81509e-05	0.00416376	yes
ENSMUSG00000022193	Psmb5	proteasome (prosome, macropain) subunit, beta type 5 [Source:MGI Symbol;Acc:MGI:1194513]	14:54614119-54618022	protein_coding	ENSG00000100804	PSMB5	-1.146	1.146	7.17725e-05	0.00556594	yes
ENSMUSG00000015467	Egfl8	EGF-like domain 8 [Source:MGI Symbol;Acc:MGI:1932094]	17:34613349-34615971	protein_coding	ENSG00000241404	EGFL8	-1.124	1.124	0.00155627	0.036149	yes
ENSMUSG00000026455	Klhl12	kelch-like 12 [Source:MGI Symbol;Acc:MGI:2385619]	1:134455531-134491018	protein_coding	ENSG00000117153	KLHL12	-0.948	0.948	0.000411418	0.0162439	yes
ENSMUSG00000022178	Ajuba	ajuba LIM protein [Source:MGI Symbol;Acc:MGI:1341886]	14:54567472-54577558	protein_coding	ENSG00000129474	AJUBA	-0.947	0.947	0.000703325	0.0221167	yes
ENSMUSG00000073412	Lst1	leukocyte specific transcript 1 [Source:MGI Symbol;Acc:MGI:1096324]	17:35185095-35188439	protein_coding	ENSG00000204482	LST1	-0.918	0.918	0.00197556	0.0422099	yes
ENSMUSG00000010406	Mrpl52	mitochondrial ribosomal protein L52 [Source:MGI Symbol;Acc:MGI:1916086]	14:54426909-54429756	protein_coding	ENSG00000172590	MRPL52	-0.899	0.899	0.000172605	0.00981152	yes
ENSMUSG00000025782	Taf3	TATA-box binding protein associated factor 3 [Source:MGI Symbol;Acc:MGI:2388097]	2:9914552-10048596	protein_coding	ENSG00000165632	TAF3	-0.877	0.877	0.000291801	0.0133635	yes
ENSMUSG00000027534	Snx16	sorting nexin 16 [Source:MGI Symbol;Acc:MGI:1921968]	3:10417817-10440102	protein_coding	ENSG00000104497	SNX16	-0.873	0.873	0.00015535	0.00930428	yes
ENSMUSG00000035929	H2-Q4	histocompatibility 2, Q region locus 4 [Source:MGI Symbol;Acc:MGI:95933]	17:35379617-35385290	protein_coding	<none>	<none>	-0.872	0.872	0.00145203	0.0345522	yes
ENSMUSG00000035960	Apex1	apurinic/apyrimidinic endonuclease 1 [Source:MGI Symbol;Acc:MGI:88042]	14:50924968-50927139	protein_coding	ENSG00000100823	APEX1	-0.804	0.804	2.74193e-05	0.00270922	yes
ENSMUSG00000026578	Ccdc181	coiled-coil domain containing 181 [Source:MGI Symbol;Acc:MGI:1922145]	1:164275585-164287847	protein_coding	ENSG00000117477	CCDC181	-0.787	0.787	2.44142e-05	0.00252778	yes
ENSMUSG00000021079	Timm9	translocase of inner mitochondrial membrane 9 [Source:MGI Symbol;Acc:MGI:1353436]	12:71123173-71136684	protein_coding	ENSG00000100575	TIMM9	-0.74	0.74	0.000671169	0.0216297	yes
ENSMUSG00000036764	Dnajc12	DnaJ heat shock protein family (Hsp40) member C12 [Source:MGI Symbol;Acc:MGI:1353428]	10:63382443-63410576	protein_coding	ENSG00000108176	DNAJC12	-0.728	0.728	0.00249335	0.0493468	yes
ENSMUSG00000021666	Gfm2	G elongation factor, mitochondrial 2 [Source:MGI Symbol;Acc:MGI:2444783]	13:97137937-97181195	protein_coding	ENSG00000164347	GFM2	-0.721	0.721	0.000848137	0.0249758	yes
ENSMUSG00000038116	Phf20	PHD finger protein 20 [Source:MGI Symbol;Acc:MGI:2444148]	2:156196466-156309952	protein_coding	ENSG00000025293	PHF20	-0.717	0.717	4.82688e-07	0.000136167	yes
ENSMUSG00000025558	Dock9	dedicator of cytokinesis 9 [Source:MGI Symbol;Acc:MGI:106321]	14:121542046-121797837	protein_coding	ENSG00000088387	DOCK9	-0.715	0.715	0.000592617	0.0199228	yes
ENSMUSG00000061758	Akr1b10	aldo-keto reductase family 1, member B10 (aldose reductase) [Source:MGI Symbol;Acc:MGI:1915111]	6:34384218-34396950	protein_coding	<none>	<none>	-0.691	0.691	0.000973044	0.0269516	yes
ENSMUSG00000026083	Eif5b	eukaryotic translation initiation factor 5B [Source:MGI Symbol;Acc:MGI:2441772]	1:37998010-38055579	protein_coding	ENSG00000158417	EIF5B	-0.677	0.677	0.00194403	0.0417665	yes
ENSMUSG00000037022	Mmaa	methylmalonic aciduria (cobalamin deficiency) type A [Source:MGI Symbol;Acc:MGI:1923805]	8:79263598-79294937	protein_coding	ENSG00000151611	MMAA	-0.671	0.671	0.000957235	0.0267709	yes
ENSMUSG00000031864	Ints10	integrator complex subunit 10 [Source:MGI Symbol;Acc:MGI:1918135]	8:68793929-68831667	protein_coding	ENSG00000104613	INTS10	-0.656	0.656	2.05238e-06	0.000422504	yes
ENSMUSG00000036572	Upf3b	UPF3 regulator of nonsense transcripts homolog B (yeast) [Source:MGI Symbol;Acc:MGI:1915384]	X:37091678-37110322	protein_coding	ENSG00000125351	UPF3B	-0.649	0.649	0.000270887	0.0128551	yes
ENSMUSG00000029672	Fam3c	family with sequence similarity 3, member C [Source:MGI Symbol;Acc:MGI:107892]	6:22306520-22356243	protein_coding	ENSG00000196937	FAM3C	-0.644	0.644	1.24877e-08	7.14923e-06	yes
ENSMUSG00000031901	Dus2	dihydrouridine synthase 2 [Source:MGI Symbol;Acc:MGI:1913619]	8:105991337-106053840	protein_coding	ENSG00000167264	DUS2	-0.638	0.638	0.000169566	0.00979562	yes
ENSMUSG00000038079	Tmem237	transmembrane protein 237 [Source:MGI Symbol;Acc:MGI:2138365]	1:59100590-59120408	protein_coding	ENSG00000155755	TMEM237	-0.629	0.629	0.00181505	0.040102	yes
ENSMUSG00000001763	Tspan33	tetraspanin 33 [Source:MGI Symbol;Acc:MGI:1919012]	6:29694222-29718559	protein_coding	ENSG00000158457	TSPAN33	-0.62	0.62	0.000659456	0.0213938	yes
ENSMUSG00000055128	Cgrrf1	cell growth regulator with ring finger domain 1 [Source:MGI Symbol;Acc:MGI:1916368]	14:46832125-46854193	protein_coding	ENSG00000100532	CGRRF1	-0.607	0.607	0.00018672	0.0103352	yes
ENSMUSG00000022000	Zc3h13	zinc finger CCCH type containing 13 [Source:MGI Symbol;Acc:MGI:1914552]	14:75284373-75344426	protein_coding	ENSG00000123200	ZC3H13	-0.589	0.589	0.00215479	0.0445727	yes
ENSMUSG00000031600	Vps37a	vacuolar protein sorting 37A [Source:MGI Symbol;Acc:MGI:1261835]	8:40511783-40551134	protein_coding	ENSG00000155975	VPS37A	-0.58	0.58	1.12314e-05	0.00147716	yes
ENSMUSG00000039007	Cpq	carboxypeptidase Q [Source:MGI Symbol;Acc:MGI:1889205]	15:33083129-33594552	protein_coding	ENSG00000104324	CPQ	-0.578	0.578	0.0018082	0.0400158	yes
ENSMUSG00000037958	Nsrp1	nuclear speckle regulatory protein 1 [Source:MGI Symbol;Acc:MGI:2144305]	11:77044292-77078435	protein_coding	ENSG00000126653	NSRP1	-0.57	0.57	0.00178766	0.0397667	yes
ENSMUSG00000042050	Wdr60	WD repeat domain 60 [Source:MGI Symbol;Acc:MGI:2445085]	12:116206262-116263022	protein_coding	ENSG00000126870	WDR60	-0.569	0.569	0.000955893	0.0267709	yes
ENSMUSG00000024319	Vps52	VPS52 GARP complex subunit [Source:MGI Symbol;Acc:MGI:1330304]	17:33955812-33967035	protein_coding	ENSG00000223501	VPS52	-0.56	0.56	1.46671e-05	0.00178434	yes
ENSMUSG00000029014	Dnajc2	DnaJ heat shock protein family (Hsp40) member C2 [Source:MGI Symbol;Acc:MGI:99470]	5:21757267-21785251	protein_coding	ENSG00000105821	DNAJC2	-0.51	0.51	0.00125728	0.032329	yes
ENSMUSG00000031781	Ciapin1	cytokine induced apoptosis inhibitor 1 [Source:MGI Symbol;Acc:MGI:1922083]	8:94819804-94838358	protein_coding	ENSG00000005194	CIAPIN1	-0.508	0.508	0.00139027	0.0338107	yes
ENSMUSG00000021552	Gkap1	G kinase anchoring protein 1 [Source:MGI Symbol;Acc:MGI:1891694]	13:58233346-58275699	protein_coding	ENSG00000165113	GKAP1	-0.486	0.486	0.00137031	0.0336083	yes
ENSMUSG00000042133	Ppig	peptidyl-prolyl isomerase G (cyclophilin G) [Source:MGI Symbol;Acc:MGI:2445173]	2:69722545-69754012	protein_coding	ENSG00000138398	PPIG	-0.461	0.461	0.000449546	0.0171994	yes
ENSMUSG00000029389	Ddx55	DEAD (Asp-Glu-Ala-Asp) box polypeptide 55 [Source:MGI Symbol;Acc:MGI:1915098]	5:124552864-124569660	protein_coding	ENSG00000111364	DDX55	-0.452	0.452	0.00223554	0.0458959	yes
ENSMUSG00000054237	Fra10ac1	FRA10AC1 homolog (human) [Source:MGI Symbol;Acc:MGI:1917817]	19:38188481-38224156	protein_coding	ENSG00000148690	FRA10AC1	-0.451	0.451	0.000257211	0.0124853	yes
ENSMUSG00000022109	Med4	mediator complex subunit 4 [Source:MGI Symbol;Acc:MGI:1914631]	14:73510025-73518849	protein_coding	ENSG00000136146	MED4	-0.444	0.444	0.00172207	0.0387448	yes
ENSMUSG00000016554	Eif3d	eukaryotic translation initiation factor 3, subunit D [Source:MGI Symbol;Acc:MGI:1933181]	15:77958998-77970813	protein_coding	ENSG00000100353	EIF3D	-0.383	0.383	0.000893019	0.0258285	yes

## Sheet: ND KO vs ND WT
						Comparison 1				sig genes
						TBKO
						WT				FDR
				Human gene (Ensembl Biomart 1:1 ortholog)		log2FC	abs log2FC	p-value	p-adj	0.05
Gene name	Gene description	Locus	Gene type	Human geneID	Human gene name	log2(FC)	abs(log2FC)	pvalue	padj	significant
Gm10260	predicted gene 10260 [Source:MGI Symbol;Acc:MGI:3642298]	13:97760072-97760632	protein_coding	<none>	<none>	-9.008	9.008	1.1957e-32	2.51682e-28	yes
Umodl1	uromodulin-like 1 [Source:MGI Symbol;Acc:MGI:1929785]	17:30954640-31010710	protein_coding	ENSG00000177398	UMODL1	-6.571	6.571	4.73471e-09	7.66622e-06	yes
Hmga1b	high mobility group AT-hook 1B [Source:MGI Symbol;Acc:MGI:96161]	11:120762794-120764419	protein_coding	<none>	<none>	-5.795	5.795	7.49276e-23	5.25717e-19	yes
P2ry14	purinergic receptor P2Y, G-protein coupled, 14 [Source:MGI Symbol;Acc:MGI:2155705]	3:59113855-59153618	protein_coding	ENSG00000174944	P2RY14	-4.282	4.282	4.86179e-06	0.003936	yes
Btnl2	butyrophilin-like 2 [Source:MGI Symbol;Acc:MGI:1859549]	17:34354822-34369495	protein_coding	ENSG00000204290	BTNL2	-4.216	4.216	7.6609e-12	1.79172e-08	yes
Qpct	glutaminyl-peptide cyclotransferase (glutaminyl cyclase) [Source:MGI Symbol;Acc:MGI:1917786]	17:79051906-79090378	protein_coding	ENSG00000115828	QPCT	-4.017	4.017	7.37469e-11	1.41118e-07	yes
Procr	protein C receptor, endothelial [Source:MGI Symbol;Acc:MGI:104596]	2:155751117-155755471	protein_coding	ENSG00000101000	PROCR	-2.258	2.258	2.10319e-06	0.001972	yes
Gem	GTP binding protein (gene overexpressed in skeletal muscle) [Source:MGI Symbol;Acc:MGI:99844]	4:11704457-11714752	protein_coding	ENSG00000164949	GEM	-1.524	1.524	8.9347e-05	0.040884	yes
Npl	N-acetylneuraminate pyruvate lyase [Source:MGI Symbol;Acc:MGI:1921341]	1:153503015-153550045	protein_coding	ENSG00000135838	NPL	2.032	2.032	3.15113e-08	4.14551e-05	yes
Qsox1	quiescin Q6 sulfhydryl oxidase 1 [Source:MGI Symbol;Acc:MGI:1330818]	1:155776029-155812889	protein_coding	ENSG00000116260	QSOX1	1.718	1.718	4.02504e-12	1.05904e-08	yes
H2-T22	histocompatibility 2, T region locus 22 [Source:MGI Symbol;Acc:MGI:95956]	17:36037128-36042747	protein_coding	<none>	<none>	1.985	1.985	1.19432e-05	0.00810946	yes
H2-T23	histocompatibility 2, T region locus 23 [Source:MGI Symbol;Acc:MGI:95957]	17:36029773-36032855	protein_coding	<none>	<none>	1.786	1.786	2.5237e-06	0.00221339	yes
Emilin1	elastin microfibril interfacer 1 [Source:MGI Symbol;Acc:MGI:1926189]	5:30913402-30921277	protein_coding	ENSG00000138080	EMILIN1	1.77	1.77	1.90097e-07	0.000235374	yes
Zfp868	zinc finger protein 868 [Source:MGI Symbol;Acc:MGI:2142546]	8:69610857-69625548	protein_coding	<none>	<none>	-1.075	1.075	0.000115937	0.049803	yes
Dusp27	dual specificity phosphatase 27 (putative) [Source:MGI Symbol;Acc:MGI:2685055]	1:166098148-166127922	protein_coding	ENSG00000198842	DUSP27	1.461	1.461	4.90256e-05	0.0257985	yes
H2-DMa	histocompatibility 2, class II, locus DMa [Source:MGI Symbol;Acc:MGI:95921]	17:34119541-34139101	protein_coding	ENSG00000204257	HLA-DMA	1.594	1.594	8.88599e-07	0.000935206	yes
Kcp	kielin/chordin-like protein [Source:MGI Symbol;Acc:MGI:2141640]	6:29473162-29507952	protein_coding	ENSG00000135253	KCP	1.504	1.504	1.49939e-06	0.00150289	yes
Pik3c2b	phosphatidylinositol-4-phosphate 3-kinase catalytic subunit type 2 beta [Source:MGI Symbol;Acc:MGI:2685045]	1:133045667-133108687	protein_coding	ENSG00000133056	PIK3C2B	-1.506	1.506	1.36561e-05	0.0084543	yes
Mcm6	minichromosome maintenance complex component 6 [Source:MGI Symbol;Acc:MGI:1298227]	1:128331590-128359664	protein_coding	ENSG00000076003	MCM6	-1.154	1.154	8.21976e-06	0.00596613	yes
Cdc42ep3	CDC42 effector protein (Rho GTPase binding) 3 [Source:MGI Symbol;Acc:MGI:2384718]	17:79333727-79355091	protein_coding	ENSG00000163171	CDC42EP3	1.328	1.328	7.70142e-07	0.000893945	yes
Rnasel	ribonuclease L (2', 5'-oligoisoadenylate synthetase-dependent) [Source:MGI Symbol;Acc:MGI:1098272]	1:153749426-153764221	protein_coding	ENSG00000135828	RNASEL	-1.325	1.325	7.52422e-05	0.035195	yes
Enpp4	ectonucleotide pyrophosphatase/phosphodiesterase 4 [Source:MGI Symbol;Acc:MGI:2682634]	17:44096308-44105809	protein_coding	ENSG00000001561	ENPP4	1.204	1.204	3.34466e-06	0.00281607	yes
H2-DMb1	histocompatibility 2, class II, locus Mb1 [Source:MGI Symbol;Acc:MGI:95922]	17:34153072-34160230	protein_coding	<none>	<none>	1.187	1.187	0.00011063	0.0495458	yes
Gm20481	predicted gene 20481 [Source:MGI Symbol;Acc:MGI:5141946]	17:34969912-34972136	protein_coding	<none>	<none>	-3.954	3.954	5.28201e-05	0.0264717	yes
Shcbp1l	Shc SH2-domain binding protein 1-like [Source:MGI Symbol;Acc:MGI:1919086]	1:153425162-153452574	protein_coding	ENSG00000157060	SHCBP1L	-2.89	2.89	2.57876e-05	0.0150778	yes
Ints10	integrator complex subunit 10 [Source:MGI Symbol;Acc:MGI:1918135]	8:68793929-68831667	protein_coding	ENSG00000104613	INTS10	-0.614	0.614	4.18783e-05	0.0231973	yes
Hmga1	high mobility group AT-hook 1 [Source:MGI Symbol;Acc:MGI:96160]	17:27556497-27563674	protein_coding	<none>	<none>	0.768	0.768	4.36471e-05	0.0235571	yes
Cacnb2	calcium channel, voltage-dependent, beta 2 subunit [Source:MGI Symbol;Acc:MGI:894644]	2:14603088-14987908	protein_coding	ENSG00000165995	CACNB2	-0.801	0.801	6.07087e-05	0.0297176	yes
Fam3c	family with sequence similarity 3, member C [Source:MGI Symbol;Acc:MGI:107892]	6:22306520-22356243	protein_coding	ENSG00000196937	FAM3C	-0.725	0.725	3.22603e-09	5.65873e-06	yes
