# Supplementary material for: TMEM106B regulates microglial proliferation and survival in response to demyelination
Source: Sci Adv. 2023 May 5;9(18):eadd2676. doi: 10.1126/sciadv.add2676 (PMC10162677; doi:10.1126/sciadv.add2676)
Supplement: Supplementary file 2 — Datasets S1 to S3 [file sciadv.add2676_datasets_s1_to_s3.zip › add2676_Dataset_S3.xlsx]

## Sheet: cell cycle
KEGG_CELL_CYCLE
NAME	SYMBOL	TITLE	RANK IN GENE LIST	RANK METRIC SCORE	RUNNING ES	CORE ENRICHMENT
row_0	CDC6	cell division cycle 6 [Source:HGNC Symbol;Acc:HGNC:1744]	118	0.795974	0.0162482	Yes
row_1	TFDP1	transcription factor Dp-1 [Source:HGNC Symbol;Acc:HGNC:11749]	236	0.680482	0.0285101	Yes
row_2	CDC25A	cell division cycle 25A [Source:HGNC Symbol;Acc:HGNC:1725]	293	0.640738	0.0455284	Yes
row_3	BUB1	BUB1 mitotic checkpoint serine/threonine kinase [Source:HGNC Symbol;Acc:HGNC:1148]	317	0.621236	0.0651905	Yes
row_4	PLK1	polo like kinase 1 [Source:HGNC Symbol;Acc:HGNC:9077]	413	0.581412	0.0761689	Yes
row_5	MCM5	minichromosome maintenance complex component 5 [Source:HGNC Symbol;Acc:HGNC:6948]	451	0.567176	0.0925034	Yes
row_6	CCNB1	cyclin B1 [Source:HGNC Symbol;Acc:HGNC:1579]	467	0.560852	0.110837	Yes
row_7	ESPL1	extra spindle pole bodies like 1, separase [Source:HGNC Symbol;Acc:HGNC:16856]	495	0.549503	0.127556	Yes
row_8	STAG1	stromal antigen 1 [Source:HGNC Symbol;Acc:HGNC:11354]	565	0.53078	0.139369	Yes
row_9	CCND3	cyclin D3 [Source:HGNC Symbol;Acc:HGNC:1585]	588	0.522214	0.155628	Yes
row_10	CDK2	cyclin dependent kinase 2 [Source:HGNC Symbol;Acc:HGNC:1771]	590	0.521362	0.173978	Yes
row_11	E2F2	E2F transcription factor 2 [Source:HGNC Symbol;Acc:HGNC:3114]	687	0.492792	0.181719	Yes
row_12	CDC27	cell division cycle 27 [Source:HGNC Symbol;Acc:HGNC:1728]	755	0.476346	0.191808	Yes
row_13	YWHAH	tyrosine 3-monooxygenase/tryptophan 5-monooxygenase activation protein eta [Source:HGNC Symbol;Acc:HGNC:12853]	763	0.474843	0.207906	Yes
row_14	CDC45	cell division cycle 45 [Source:HGNC Symbol;Acc:HGNC:1739]	772	0.473128	0.223842	Yes
row_15	E2F3	E2F transcription factor 3 [Source:HGNC Symbol;Acc:HGNC:3115]	799	0.464607	0.237658	Yes
row_16	CCNB2	cyclin B2 [Source:HGNC Symbol;Acc:HGNC:1580]	801	0.463997	0.253978	Yes
row_17	CCNA2	cyclin A2 [Source:HGNC Symbol;Acc:HGNC:1578]	983	0.427004	0.250803	Yes
row_18	RB1	RB transcriptional corepressor 1 [Source:HGNC Symbol;Acc:HGNC:9884]	1019	0.421173	0.262172	Yes
row_19	YWHAZ	tyrosine 3-monooxygenase/tryptophan 5-monooxygenase activation protein zeta [Source:HGNC Symbol;Acc:HGNC:12855]	1043	0.417861	0.274637	Yes
row_20	EP300	E1A binding protein p300 [Source:HGNC Symbol;Acc:HGNC:3373]	1096	0.408163	0.283828	Yes
row_21	SMAD2	SMAD family member 2 [Source:HGNC Symbol;Acc:HGNC:6768]	1117	0.405228	0.296149	Yes
row_22	STAG2	stromal antigen 2 [Source:HGNC Symbol;Acc:HGNC:11355]	1149	0.400033	0.307174	Yes
row_23	GSK3B	glycogen synthase kinase 3 beta [Source:HGNC Symbol;Acc:HGNC:4617]	1228	0.388559	0.313045	Yes
row_24	CDC7	cell division cycle 7 [Source:HGNC Symbol;Acc:HGNC:1745]	1240	0.386971	0.325629	Yes
row_25	GADD45A	growth arrest and DNA damage inducible alpha [Source:HGNC Symbol;Acc:HGNC:4095]	1351	0.364248	0.327406	Yes
row_26	MCM7	minichromosome maintenance complex component 7 [Source:HGNC Symbol;Acc:HGNC:6950]	1515	0.337737	0.322891	Yes
row_27	SMAD3	SMAD family member 3 [Source:HGNC Symbol;Acc:HGNC:6769]	1556	0.331128	0.330569	Yes
row_28	CDKN2C	cyclin dependent kinase inhibitor 2C [Source:HGNC Symbol;Acc:HGNC:1789]	1630	0.320265	0.334528	Yes
row_29	ANAPC1	anaphase promoting complex subunit 1 [Source:HGNC Symbol;Acc:HGNC:19988]	1652	0.31797	0.343659	Yes
row_30	TTK	TTK protein kinase [Source:HGNC Symbol;Acc:HGNC:12401]	1664	0.315598	0.353717	Yes
row_31	CCNE2	cyclin E2 [Source:HGNC Symbol;Acc:HGNC:1590]	1887	0.283394	0.341318	Yes
row_32	MCM4	minichromosome maintenance complex component 4 [Source:HGNC Symbol;Acc:HGNC:6947]	1937	0.277311	0.346181	Yes
row_33	CHEK1	checkpoint kinase 1 [Source:HGNC Symbol;Acc:HGNC:1925]	1984	0.270556	0.351109	Yes
row_34	CDC20	cell division cycle 20 [Source:HGNC Symbol;Acc:HGNC:1723]	1996	0.269493	0.359535	Yes
row_35	PKMYT1	protein kinase, membrane associated tyrosine/threonine 1 [Source:HGNC Symbol;Acc:HGNC:29650]	2160	0.249464	0.351896	Yes
row_36	CCND1	cyclin D1 [Source:HGNC Symbol;Acc:HGNC:1582]	2191	0.246176	0.357577	Yes
row_37	CDK1	cyclin dependent kinase 1 [Source:HGNC Symbol;Acc:HGNC:1722]	2199	0.244926	0.365538	Yes
row_38	ABL1	ABL proto-oncogene 1, non-receptor tyrosine kinase [Source:HGNC Symbol;Acc:HGNC:76]	2244	0.239494	0.369568	Yes
row_39	CDC25B	cell division cycle 25B [Source:HGNC Symbol;Acc:HGNC:1726]	2330	0.227672	0.369038	Yes
row_40	MCM2	minichromosome maintenance complex component 2 [Source:HGNC Symbol;Acc:HGNC:6944]	2427	0.21412	0.366917	Yes
row_41	TGFB1	transforming growth factor beta 1 [Source:HGNC Symbol;Acc:HGNC:11766]	2481	0.204792	0.36881	Yes
row_42	E2F5	E2F transcription factor 5 [Source:HGNC Symbol;Acc:HGNC:3119]	2591	0.191258	0.364566	Yes
row_43	RBL1	RB transcriptional corepressor like 1 [Source:HGNC Symbol;Acc:HGNC:9893]	2675	0.18189	0.362618	Yes
row_44	CDC14A	cell division cycle 14A [Source:HGNC Symbol;Acc:HGNC:1718]	2682	0.181273	0.368427	Yes
row_45	CDKN2D	cyclin dependent kinase inhibitor 2D [Source:HGNC Symbol;Acc:HGNC:1790]	2683	0.181251	0.374842	Yes
row_46	CHEK2	checkpoint kinase 2 [Source:HGNC Symbol;Acc:HGNC:16627]	2764	0.174149	0.372922	Yes
row_47	CDK6	cyclin dependent kinase 6 [Source:HGNC Symbol;Acc:HGNC:1777]	2803	0.171363	0.375148	Yes
row_48	ORC4	origin recognition complex subunit 4 [Source:HGNC Symbol;Acc:HGNC:8490]	3051	0.140562	0.355168	No
row_49	ANAPC2	anaphase promoting complex subunit 2 [Source:HGNC Symbol;Acc:HGNC:19989]	3102	0.134468	0.354875	No
row_50	RAD21	RAD21 cohesin complex component [Source:HGNC Symbol;Acc:HGNC:9811]	3115	0.132144	0.358339	No
row_51	MAD2L1	mitotic arrest deficient 2 like 1 [Source:HGNC Symbol;Acc:HGNC:6763]	3142	0.129312	0.360289	No
row_52	MYC	MYC proto-oncogene, bHLH transcription factor [Source:HGNC Symbol;Acc:HGNC:7553]	3203	0.124502	0.358633	No
row_53	ATM	ATM serine/threonine kinase [Source:HGNC Symbol;Acc:HGNC:795]	3269	0.116711	0.356197	No
row_54	WEE1	WEE1 G2 checkpoint kinase [Source:HGNC Symbol;Acc:HGNC:12761]	3362	0.106891	0.350685	No
row_55	PRKDC	protein kinase, DNA-activated, catalytic subunit [Source:HGNC Symbol;Acc:HGNC:9413]	3419	0.101418	0.348616	No
row_56	YWHAB	tyrosine 3-monooxygenase/tryptophan 5-monooxygenase activation protein beta [Source:HGNC Symbol;Acc:HGNC:12849]	3442	0.0992239	0.349905	No
row_57	CUL1	cullin 1 [Source:HGNC Symbol;Acc:HGNC:2551]	3467	0.096349	0.35089	No
row_58	CREBBP	CREB binding protein [Source:HGNC Symbol;Acc:HGNC:2348]	3471	0.0957825	0.353977	No
row_59	ZBTB17	zinc finger and BTB domain containing 17 [Source:HGNC Symbol;Acc:HGNC:12936]	3756	0.0633171	0.327525	No
row_60	MDM2	MDM2 proto-oncogene [Source:HGNC Symbol;Acc:HGNC:6973]	3774	0.0619518	0.328	No
row_61	MCM3	minichromosome maintenance complex component 3 [Source:HGNC Symbol;Acc:HGNC:6945]	3802	0.0578216	0.327319	No
row_62	TP53	tumor protein p53 [Source:HGNC Symbol;Acc:HGNC:11998]	3884	0.0480685	0.320836	No
row_63	TFDP2	transcription factor Dp-2 [Source:HGNC Symbol;Acc:HGNC:11751]	4018	0.0334836	0.308584	No
row_64	ORC3	origin recognition complex subunit 3 [Source:HGNC Symbol;Acc:HGNC:8489]	4121	0.0226222	0.29908	No
row_65	BUB1B	BUB1 mitotic checkpoint serine/threonine kinase B [Source:HGNC Symbol;Acc:HGNC:1149]	4380	-0.0104162	0.273383	No
row_66	BUB3	BUB3 mitotic checkpoint protein [Source:HGNC Symbol;Acc:HGNC:1151]	4500	-0.0242173	0.262217	No
row_67	ATR	ATR serine/threonine kinase [Source:HGNC Symbol;Acc:HGNC:882]	4513	-0.0260986	0.261928	No
row_68	CDK4	cyclin dependent kinase 4 [Source:HGNC Symbol;Acc:HGNC:1773]	4537	-0.0291437	0.260636	No
row_69	MAD1L1	mitotic arrest deficient 1 like 1 [Source:HGNC Symbol;Acc:HGNC:6762]	4553	-0.0307369	0.260208	No
row_70	E2F4	E2F transcription factor 4 [Source:HGNC Symbol;Acc:HGNC:3118]	4959	-0.0802736	0.222132	No
row_71	ORC5	origin recognition complex subunit 5 [Source:HGNC Symbol;Acc:HGNC:8491]	4984	-0.0848142	0.222709	No
row_72	PCNA	proliferating cell nuclear antigen [Source:HGNC Symbol;Acc:HGNC:8729]	5098	-0.0998013	0.214824	No
row_73	HDAC2	histone deacetylase 2 [Source:HGNC Symbol;Acc:HGNC:4853]	5291	-0.122354	0.199757	No
row_74	YWHAE	tyrosine 3-monooxygenase/tryptophan 5-monooxygenase activation protein epsilon [Source:HGNC Symbol;Acc:HGNC:12851]	5428	-0.138379	0.190914	No
row_75	ANAPC7	anaphase promoting complex subunit 7 [Source:HGNC Symbol;Acc:HGNC:17380]	5463	-0.143064	0.192542	No
row_76	DBF4	DBF4 zinc finger [Source:HGNC Symbol;Acc:HGNC:17364]	5745	-0.181259	0.170567	No
row_77	YWHAG	tyrosine 3-monooxygenase/tryptophan 5-monooxygenase activation protein gamma [Source:HGNC Symbol;Acc:HGNC:12852]	5753	-0.182205	0.176308	No
row_78	CDKN1A	cyclin dependent kinase inhibitor 1A [Source:HGNC Symbol;Acc:HGNC:1784]	6175	-0.23486	0.142086	No
row_79	RBX1	ring-box 1 [Source:HGNC Symbol;Acc:HGNC:9928]	6203	-0.239215	0.147824	No
row_80	CDK7	cyclin dependent kinase 7 [Source:HGNC Symbol;Acc:HGNC:1778]	6210	-0.239609	0.155698	No
row_81	ORC2	origin recognition complex subunit 2 [Source:HGNC Symbol;Acc:HGNC:8488]	6479	-0.27325	0.138292	No
row_82	ORC6	origin recognition complex subunit 6 [Source:HGNC Symbol;Acc:HGNC:17151]	6503	-0.276674	0.14576	No
row_83	E2F1	E2F transcription factor 1 [Source:HGNC Symbol;Acc:HGNC:3113]	6896	-0.330322	0.117846	No
row_84	YWHAQ	tyrosine 3-monooxygenase/tryptophan 5-monooxygenase activation protein theta [Source:HGNC Symbol;Acc:HGNC:12854]	7297	-0.389938	0.0912341	No
row_85	ANAPC13	anaphase promoting complex subunit 13 [Source:HGNC Symbol;Acc:HGNC:24540]	7517	-0.427119	0.0842244	No
row_86	CCNH	cyclin H [Source:HGNC Symbol;Acc:HGNC:1594]	7567	-0.436947	0.0947376	No
row_87	GADD45B	growth arrest and DNA damage inducible beta [Source:HGNC Symbol;Acc:HGNC:4096]	7589	-0.439702	0.108177	No
row_88	SKP1	S-phase kinase associated protein 1 [Source:HGNC Symbol;Acc:HGNC:10899]	7656	-0.451345	0.117482	No
row_89	CDKN1C	cyclin dependent kinase inhibitor 1C [Source:HGNC Symbol;Acc:HGNC:1786]	7879	-0.487896	0.11232	No
row_90	TGFB3	transforming growth factor beta 3 [Source:HGNC Symbol;Acc:HGNC:11769]	8000	-0.508531	0.118194	No
row_91	TGFB2	transforming growth factor beta 2 [Source:HGNC Symbol;Acc:HGNC:11768]	8203	-0.550052	0.117252	No
row_92	MCM6	minichromosome maintenance complex component 6 [Source:HGNC Symbol;Acc:HGNC:6949]	9461	-0.879754	0.0213917	No
row_93	GADD45G	growth arrest and DNA damage inducible gamma [Source:HGNC Symbol;Acc:HGNC:4097]	9546	-0.905708	0.0449585	No

## Sheet: lysosome
KEGG_LYSOSOME
NAME	SYMBOL	TITLE	RANK IN GENE LIST	RANK METRIC SCORE	RUNNING ES	CORE ENRICHMENT
row_0	CTSE	cathepsin E [Source:HGNC Symbol;Acc:HGNC:2530]	24	1.2957	0.0462101	Yes
row_1	GALNS	galactosamine (N-acetyl)-6-sulfatase [Source:HGNC Symbol;Acc:HGNC:4122]	114	0.802744	0.0673489	Yes
row_2	ARSB	arylsulfatase B [Source:HGNC Symbol;Acc:HGNC:714]	158	0.752186	0.091238	Yes
row_3	ASAH1	N-acylsphingosine amidohydrolase 1 [Source:HGNC Symbol;Acc:HGNC:735]	256	0.655571	0.106044	Yes
row_4	SORT1	sortilin 1 [Source:HGNC Symbol;Acc:HGNC:11186]	335	0.613542	0.121193	Yes
row_5	CD164	CD164 molecule [Source:HGNC Symbol;Acc:HGNC:1632]	342	0.610521	0.143503	Yes
row_6	AP1S2	adaptor related protein complex 1 subunit sigma 2 [Source:HGNC Symbol;Acc:HGNC:560]	587	0.522574	0.138464	Yes
row_7	NAPSA	napsin A aspartic peptidase [Source:HGNC Symbol;Acc:HGNC:13395]	633	0.506497	0.152929	Yes
row_8	MFSD8	major facilitator superfamily domain containing 8 [Source:HGNC Symbol;Acc:HGNC:28486]	644	0.503406	0.170814	Yes
row_9	LAMP2	lysosomal associated membrane protein 2 [Source:HGNC Symbol;Acc:HGNC:6501]	840	0.454568	0.168174	Yes
row_10	NPC1	NPC intracellular cholesterol transporter 1 [Source:HGNC Symbol;Acc:HGNC:7897]	845	0.45261	0.184758	Yes
row_11	MANBA	mannosidase beta [Source:HGNC Symbol;Acc:HGNC:6831]	901	0.441399	0.195769	Yes
row_12	LAPTM5	lysosomal protein transmembrane 5 [Source:HGNC Symbol;Acc:HGNC:29612]	988	0.425796	0.203062	Yes
row_13	AP1G1	adaptor related protein complex 1 subunit gamma 1 [Source:HGNC Symbol;Acc:HGNC:555]	995	0.424889	0.218405	Yes
row_14	GUSB	glucuronidase beta [Source:HGNC Symbol;Acc:HGNC:4696]	999	0.42442	0.234032	Yes
row_15	NAGLU	N-acetyl-alpha-glucosaminidase [Source:HGNC Symbol;Acc:HGNC:7632]	1055	0.415832	0.244084	Yes
row_16	GNS	glucosamine (N-acetyl)-6-sulfatase [Source:HGNC Symbol;Acc:HGNC:4422]	1216	0.390266	0.242566	Yes
row_17	AP3M1	adaptor related protein complex 3 subunit mu 1 [Source:HGNC Symbol;Acc:HGNC:569]	1355	0.36349	0.242266	Yes
row_18	CLTC	clathrin heavy chain [Source:HGNC Symbol;Acc:HGNC:2092]	1395	0.356417	0.251704	Yes
row_19	SGSH	N-sulfoglucosamine sulfohydrolase [Source:HGNC Symbol;Acc:HGNC:10818]	1412	0.354453	0.263392	Yes
row_20	GAA	alpha glucosidase [Source:HGNC Symbol;Acc:HGNC:4065]	1473	0.344092	0.270245	Yes
row_21	CTNS	cystinosin, lysosomal cystine transporter [Source:HGNC Symbol;Acc:HGNC:2518]	1532	0.335875	0.276992	Yes
row_22	ACP5	acid phosphatase 5, tartrate resistant [Source:HGNC Symbol;Acc:HGNC:124]	1562	0.330327	0.286461	Yes
row_23	AP4E1	adaptor related protein complex 4 subunit epsilon 1 [Source:HGNC Symbol;Acc:HGNC:573]	1577	0.32802	0.297359	Yes
row_24	GLB1	galactosidase beta 1 [Source:HGNC Symbol;Acc:HGNC:4298]	1598	0.325818	0.307568	Yes
row_25	TPP1	tripeptidyl peptidase 1 [Source:HGNC Symbol;Acc:HGNC:2073]	1613	0.322626	0.318263	Yes
row_26	GALC	galactosylceramidase [Source:HGNC Symbol;Acc:HGNC:4115]	1615	0.322167	0.330255	Yes
row_27	ATP6V0C	ATPase H+ transporting V0 subunit c [Source:HGNC Symbol;Acc:HGNC:855]	1654	0.317801	0.338344	Yes
row_28	GM2A	GM2 ganglioside activator [Source:HGNC Symbol;Acc:HGNC:4367]	1720	0.307947	0.343336	Yes
row_29	NAGPA	N-acetylglucosamine-1-phosphodiester alpha-N-acetylglucosaminidase [Source:HGNC Symbol;Acc:HGNC:17378]	1737	0.30486	0.353162	Yes
row_30	IDUA	alpha-L-iduronidase [Source:HGNC Symbol;Acc:HGNC:5391]	1856	0.286376	0.351988	No
row_31	SLC17A5	solute carrier family 17 member 5 [Source:HGNC Symbol;Acc:HGNC:10933]	2358	0.224175	0.309782	No
row_32	GGA3	golgi associated, gamma adaptin ear containing, ARF binding protein 3 [Source:HGNC Symbol;Acc:HGNC:17079]	2368	0.221968	0.317204	No
row_33	AP3S1	adaptor related protein complex 3 subunit sigma 1 [Source:HGNC Symbol;Acc:HGNC:2013]	2390	0.21933	0.323315	No
row_34	CTSB	cathepsin B [Source:HGNC Symbol;Acc:HGNC:2527]	2473	0.206555	0.322783	No
row_35	CTSA	cathepsin A [Source:HGNC Symbol;Acc:HGNC:9251]	2578	0.192894	0.319515	No
row_36	CTSK	cathepsin K [Source:HGNC Symbol;Acc:HGNC:2536]	2733	0.177016	0.310599	No
row_37	LIPA	lipase A, lysosomal acid type [Source:HGNC Symbol;Acc:HGNC:6617]	2879	0.16127	0.302001	No
row_38	SLC11A1	solute carrier family 11 member 1 [Source:HGNC Symbol;Acc:HGNC:10907]	2913	0.15625	0.304532	No
row_39	CTSZ	cathepsin Z [Source:HGNC Symbol;Acc:HGNC:2547]	2949	0.152618	0.306724	No
row_40	SLC11A2	solute carrier family 11 member 2 [Source:HGNC Symbol;Acc:HGNC:10908]	2992	0.147611	0.308021	No
row_41	ATP6AP1	ATPase H+ transporting accessory protein 1 [Source:HGNC Symbol;Acc:HGNC:868]	3022	0.144457	0.310513	No
row_42	HGSNAT	heparan-alpha-glucosaminide N-acetyltransferase [Source:HGNC Symbol;Acc:HGNC:26527]	3169	0.127128	0.300533	No
row_43	PPT2	palmitoyl-protein thioesterase 2 [Source:HGNC Symbol;Acc:HGNC:9326]	3200	0.124792	0.302186	No
row_44	CTSH	cathepsin H [Source:HGNC Symbol;Acc:HGNC:2535]	3331	0.109837	0.293174	No
row_45	AP1B1	adaptor related protein complex 1 subunit beta 1 [Source:HGNC Symbol;Acc:HGNC:554]	3350	0.108228	0.295417	No
row_46	PPT1	palmitoyl-protein thioesterase 1 [Source:HGNC Symbol;Acc:HGNC:9325]	3398	0.103027	0.294536	No
row_47	AP3B1	adaptor related protein complex 3 subunit beta 1 [Source:HGNC Symbol;Acc:HGNC:566]	3544	0.0872402	0.283159	No
row_48	CTSC	cathepsin C [Source:HGNC Symbol;Acc:HGNC:2528]	3652	0.0740798	0.275128	No
row_49	GBA	glucosylceramidase beta [Source:HGNC Symbol;Acc:HGNC:4177]	3764	0.0626903	0.266266	No
row_50	AP3S2	adaptor related protein complex 3 subunit sigma 2 [Source:HGNC Symbol;Acc:HGNC:571]	3846	0.0524142	0.260049	No
row_51	CTSF	cathepsin F [Source:HGNC Symbol;Acc:HGNC:2531]	4069	0.0275372	0.238652	No
row_52	GGA2	golgi associated, gamma adaptin ear containing, ARF binding protein 2 [Source:HGNC Symbol;Acc:HGNC:16064]	4078	0.027042	0.238858	No
row_53	AGA	aspartylglucosaminidase [Source:HGNC Symbol;Acc:HGNC:318]	4136	0.0208869	0.233883	No
row_54	AP4M1	adaptor related protein complex 4 subunit mu 1 [Source:HGNC Symbol;Acc:HGNC:574]	4139	0.020462	0.234449	No
row_55	HEXB	hexosaminidase subunit beta [Source:HGNC Symbol;Acc:HGNC:4879]	4154	0.018488	0.233729	No
row_56	M6PR	mannose-6-phosphate receptor, cation dependent [Source:HGNC Symbol;Acc:HGNC:6752]	4240	0.00734139	0.225416	No
row_57	ATP6V0B	ATPase H+ transporting V0 subunit b [Source:HGNC Symbol;Acc:HGNC:861]	4315	-0.00224596	0.218023	No
row_58	ATP6V0A2	ATPase H+ transporting V0 subunit a2 [Source:HGNC Symbol;Acc:HGNC:18481]	4361	-0.00843004	0.213792	No
row_59	AP1M1	adaptor related protein complex 1 subunit mu 1 [Source:HGNC Symbol;Acc:HGNC:13667]	4408	-0.0131349	0.209638	No
row_60	GNPTAB	N-acetylglucosamine-1-phosphate transferase subunits alpha and beta [Source:HGNC Symbol;Acc:HGNC:29670]	4644	-0.0419965	0.187469	No
row_61	FUCA1	alpha-L-fucosidase 1 [Source:HGNC Symbol;Acc:HGNC:4006]	4709	-0.0501836	0.182887	No
row_62	NEU1	neuraminidase 1 [Source:HGNC Symbol;Acc:HGNC:7758]	4736	-0.0528671	0.182244	No
row_63	MCOLN1	mucolipin TRP cation channel 1 [Source:HGNC Symbol;Acc:HGNC:13356]	4879	-0.0708092	0.170554	No
row_64	NAGA	alpha-N-acetylgalactosaminidase [Source:HGNC Symbol;Acc:HGNC:7631]	4918	-0.0746984	0.169518	No
row_65	SUMF1	sulfatase modifying factor 1 [Source:HGNC Symbol;Acc:HGNC:20376]	4999	-0.0865506	0.164684	No
row_66	AP3D1	adaptor related protein complex 3 subunit delta 1 [Source:HGNC Symbol;Acc:HGNC:568]	5004	-0.0870135	0.167546	No
row_67	PSAP	prosaposin [Source:HGNC Symbol;Acc:HGNC:9498]	5030	-0.090477	0.168416	No
row_68	LAMP1	lysosomal associated membrane protein 1 [Source:HGNC Symbol;Acc:HGNC:6499]	5149	-0.106158	0.160478	No
row_69	TCIRG1	T cell immune regulator 1, ATPase H+ transporting V0 subunit a3 [Source:HGNC Symbol;Acc:HGNC:11647]	5151	-0.106975	0.164392	No
row_70	ARSA	arylsulfatase A [Source:HGNC Symbol;Acc:HGNC:713]	5211	-0.113782	0.162701	No
row_71	ABCA2	ATP binding cassette subfamily A member 2 [Source:HGNC Symbol;Acc:HGNC:32]	5222	-0.115685	0.166033	No
row_72	ACP2	acid phosphatase 2, lysosomal [Source:HGNC Symbol;Acc:HGNC:123]	5256	-0.119376	0.16718	No
row_73	ARSG	arylsulfatase G [Source:HGNC Symbol;Acc:HGNC:24102]	5382	-0.133902	0.159576	No
row_74	CLTA	clathrin light chain A [Source:HGNC Symbol;Acc:HGNC:2090]	5505	-0.148251	0.152814	No
row_75	NPC2	NPC intracellular cholesterol transporter 2 [Source:HGNC Symbol;Acc:HGNC:14537]	5626	-0.162755	0.146798	No
row_76	AP4S1	adaptor related protein complex 4 subunit sigma 1 [Source:HGNC Symbol;Acc:HGNC:575]	5661	-0.169452	0.149723	No
row_77	DNASE2	deoxyribonuclease 2, lysosomal [Source:HGNC Symbol;Acc:HGNC:2960]	5707	-0.175382	0.151759	No
row_78	ATP6V1H	ATPase H+ transporting V1 subunit H [Source:HGNC Symbol;Acc:HGNC:18303]	5831	-0.19129	0.146511	No
row_79	LGMN	legumain [Source:HGNC Symbol;Acc:HGNC:9472]	5833	-0.191348	0.153593	No
row_80	PLA2G15	phospholipase A2 group XV [Source:HGNC Symbol;Acc:HGNC:17163]	5878	-0.196613	0.156527	No
row_81	LAPTM4B	lysosomal protein transmembrane 4 beta [Source:HGNC Symbol;Acc:HGNC:13646]	6002	-0.212318	0.152068	No
row_82	CD63	CD63 molecule [Source:HGNC Symbol;Acc:HGNC:1692]	6356	-0.256929	0.126045	No
row_83	AP3M2	adaptor related protein complex 3 subunit mu 2 [Source:HGNC Symbol;Acc:HGNC:570]	6477	-0.273188	0.124174	No
row_84	IGF2R	insulin like growth factor 2 receptor [Source:HGNC Symbol;Acc:HGNC:5467]	6485	-0.274261	0.133762	No
row_85	GNPTG	N-acetylglucosamine-1-phosphate transferase subunit gamma [Source:HGNC Symbol;Acc:HGNC:23026]	6535	-0.281558	0.139379	No
row_86	SMPD1	sphingomyelin phosphodiesterase 1 [Source:HGNC Symbol;Acc:HGNC:11120]	6959	-0.340132	0.109406	No
row_87	CTSS	cathepsin S [Source:HGNC Symbol;Acc:HGNC:2545]	7479	-0.421265	0.0727783	No
row_88	CLTB	clathrin light chain B [Source:HGNC Symbol;Acc:HGNC:2091]	7704	-0.459818	0.0674047	No
row_89	ATP6V0D2	ATPase H+ transporting V0 subunit d2 [Source:HGNC Symbol;Acc:HGNC:18266]	7795	-0.474172	0.0761094	No
row_90	AP1S1	adaptor related protein complex 1 subunit sigma 1 [Source:HGNC Symbol;Acc:HGNC:559]	8185	-0.546771	0.0573279	No
row_91	ABCB9	ATP binding cassette subfamily B member 9 [Source:HGNC Symbol;Acc:HGNC:50]	8520	-0.623485	0.0469832	No
row_92	GLA	galactosidase alpha [Source:HGNC Symbol;Acc:HGNC:4296]	8957	-0.739898	0.030702	No
row_93	AP3B2	adaptor related protein complex 3 subunit beta 2 [Source:HGNC Symbol;Acc:HGNC:567]	9621	-0.930918	-0.00134544	No
row_94	HYAL1	hyaluronidase 1 [Source:HGNC Symbol;Acc:HGNC:5320]	9820	-1.02914	0.017278	No

## Sheet: P53 signaling
KEGG_P53_SIGNALING_PATHWAY
NAME	SYMBOL	TITLE	RANK IN GENE LIST	RANK METRIC SCORE	RUNNING ES	CORE ENRICHMENT
row_0	GTSE1	G2 and S-phase expressed 1 [Source:HGNC Symbol;Acc:HGNC:13698]	49	1.01424	0.0540032	Yes
row_1	RRM2	ribonucleotide reductase regulatory subunit M2 [Source:HGNC Symbol;Acc:HGNC:10452]	161	0.742257	0.0859645	Yes
row_2	PTEN	phosphatase and tensin homolog [Source:HGNC Symbol;Acc:HGNC:9588]	279	0.647294	0.111804	Yes
row_3	THBS1	thrombospondin 1 [Source:HGNC Symbol;Acc:HGNC:11785]	325	0.617415	0.143152	Yes
row_4	SERPINE1	serpin family E member 1 [Source:HGNC Symbol;Acc:HGNC:8583]	449	0.567772	0.163767	Yes
row_5	CCNB1	cyclin B1 [Source:HGNC Symbol;Acc:HGNC:1579]	467	0.560852	0.194646	Yes
row_6	CASP9	caspase 9 [Source:HGNC Symbol;Acc:HGNC:1511]	471	0.558966	0.226823	Yes
row_7	APAF1	apoptotic peptidase activating factor 1 [Source:HGNC Symbol;Acc:HGNC:576]	497	0.549346	0.256228	Yes
row_8	CCND3	cyclin D3 [Source:HGNC Symbol;Acc:HGNC:1585]	588	0.522214	0.277516	Yes
row_9	CDK2	cyclin dependent kinase 2 [Source:HGNC Symbol;Acc:HGNC:1771]	590	0.521362	0.30771	Yes
row_10	CCNB2	cyclin B2 [Source:HGNC Symbol;Acc:HGNC:1580]	801	0.463997	0.313542	Yes
row_11	CASP3	caspase 3 [Source:HGNC Symbol;Acc:HGNC:1504]	1069	0.41329	0.310692	Yes
row_12	STEAP3	STEAP3 metalloreductase [Source:HGNC Symbol;Acc:HGNC:24592]	1110	0.406889	0.330311	Yes
row_13	RRM2B	ribonucleotide reductase regulatory TP53 inducible subunit M2B [Source:HGNC Symbol;Acc:HGNC:17296]	1341	0.366405	0.32846	Yes
row_14	GADD45A	growth arrest and DNA damage inducible alpha [Source:HGNC Symbol;Acc:HGNC:4095]	1351	0.364248	0.348719	Yes
row_15	MDM4	MDM4 regulator of p53 [Source:HGNC Symbol;Acc:HGNC:6974]	1413	0.354122	0.363158	Yes
row_16	PERP	p53 apoptosis effector related to PMP22 [Source:HGNC Symbol;Acc:HGNC:17637]	1804	0.293749	0.340987	Yes
row_17	CCNE2	cyclin E2 [Source:HGNC Symbol;Acc:HGNC:1590]	1887	0.283394	0.349204	Yes
row_18	1	COP1 E3 ubiquitin ligase [Source:HGNC Symbol;Acc:HGNC:17440]	1967	0.273118	0.357125	Yes
row_19	CHEK1	checkpoint kinase 1 [Source:HGNC Symbol;Acc:HGNC:1925]	1984	0.270556	0.371236	Yes
row_20	CCND1	cyclin D1 [Source:HGNC Symbol;Acc:HGNC:1582]	2191	0.246176	0.364814	Yes
row_21	CDK1	cyclin dependent kinase 1 [Source:HGNC Symbol;Acc:HGNC:1722]	2199	0.244926	0.378341	Yes
row_22	TSC2	TSC complex subunit 2 [Source:HGNC Symbol;Acc:HGNC:12363]	2265	0.236491	0.385543	Yes
row_23	CHEK2	checkpoint kinase 2 [Source:HGNC Symbol;Acc:HGNC:16627]	2764	0.174149	0.345556	No
row_24	CDK6	cyclin dependent kinase 6 [Source:HGNC Symbol;Acc:HGNC:1777]	2803	0.171363	0.35169	No
row_25	CASP8	caspase 8 [Source:HGNC Symbol;Acc:HGNC:1509]	2827	0.167948	0.359135	No
row_26	SHISA5	shisa family member 5 [Source:HGNC Symbol;Acc:HGNC:30376]	2833	0.167101	0.368341	No
row_27	CCNG2	cyclin G2 [Source:HGNC Symbol;Acc:HGNC:1593]	2925	0.155275	0.368208	No
row_28	ATM	ATM serine/threonine kinase [Source:HGNC Symbol;Acc:HGNC:795]	3269	0.116711	0.340479	No
row_29	ZMAT3	zinc finger matrin-type 3 [Source:HGNC Symbol;Acc:HGNC:29983]	3347	0.108407	0.339031	No
row_30	BID	BH3 interacting domain death agonist [Source:HGNC Symbol;Acc:HGNC:1050]	3493	0.0942543	0.329918	No
row_31	PIDD1	p53-induced death domain protein 1 [Source:HGNC Symbol;Acc:HGNC:16491]	3513	0.0916784	0.333334	No
row_32	RCHY1	ring finger and CHY zinc finger domain containing 1 [Source:HGNC Symbol;Acc:HGNC:17479]	3517	0.0910747	0.338324	No
row_33	FAS	Fas cell surface death receptor [Source:HGNC Symbol;Acc:HGNC:11920]	3698	0.0697889	0.324268	No
row_34	SESN1	sestrin 1 [Source:HGNC Symbol;Acc:HGNC:21595]	3731	0.0661438	0.324892	No
row_35	PMAIP1	phorbol-12-myristate-13-acetate-induced protein 1 [Source:HGNC Symbol;Acc:HGNC:9108]	3770	0.062282	0.324688	No
row_36	MDM2	MDM2 proto-oncogene [Source:HGNC Symbol;Acc:HGNC:6973]	3774	0.0619518	0.327986	No
row_37	TP53	tumor protein p53 [Source:HGNC Symbol;Acc:HGNC:11998]	3884	0.0480685	0.319812	No
row_38	CD82	CD82 molecule [Source:HGNC Symbol;Acc:HGNC:6210]	4001	0.0353567	0.310195	No
row_39	EI24	EI24 autophagy associated transmembrane protein [Source:HGNC Symbol;Acc:HGNC:13276]	4339	-0.00567752	0.276618	No
row_40	ATR	ATR serine/threonine kinase [Source:HGNC Symbol;Acc:HGNC:882]	4513	-0.0260986	0.260728	No
row_41	CDK4	cyclin dependent kinase 4 [Source:HGNC Symbol;Acc:HGNC:1773]	4537	-0.0291437	0.260108	No
row_42	BAX	BCL2 associated X, apoptosis regulator [Source:HGNC Symbol;Acc:HGNC:959]	4741	-0.0535088	0.242792	No
row_43	CCNG1	cyclin G1 [Source:HGNC Symbol;Acc:HGNC:1592]	5506	-0.148425	0.174548	No
row_44	DDB2	damage specific DNA binding protein 2 [Source:HGNC Symbol;Acc:HGNC:2718]	5529	-0.152294	0.181183	No
row_45	CDKN1A	cyclin dependent kinase inhibitor 1A [Source:HGNC Symbol;Acc:HGNC:1784]	6175	-0.23486	0.129934	No
row_46	SESN2	sestrin 2 [Source:HGNC Symbol;Acc:HGNC:20746]	6480	-0.273632	0.115247	No
row_47	IGF1	insulin like growth factor 1 [Source:HGNC Symbol;Acc:HGNC:5464]	6653	-0.296739	0.115184	No
row_48	GADD45B	growth arrest and DNA damage inducible beta [Source:HGNC Symbol;Acc:HGNC:4096]	7589	-0.439702	0.0466593	No
row_49	IGFBP3	insulin like growth factor binding protein 3 [Source:HGNC Symbol;Acc:HGNC:5472]	9062	-0.774793	-0.0564241	No
row_50	ADGRB1	adhesion G protein-coupled receptor B1 [Source:HGNC Symbol;Acc:HGNC:943]	9192	-0.812742	-0.0221783	No
row_51	SESN3	sestrin 3 [Source:HGNC Symbol;Acc:HGNC:23060]	9366	-0.856037	0.0101562	No
row_52	GADD45G	growth arrest and DNA damage inducible gamma [Source:HGNC Symbol;Acc:HGNC:4097]	9546	-0.905708	0.0447732	No

## Sheet: Toll like receptor signaling
KEGG_TOLL_LIKE_RECEPTOR_SIGNALING_PATHWAY
NAME	SYMBOL	TITLE	RANK IN GENE LIST	RANK METRIC SCORE	RUNNING ES	CORE ENRICHMENT
row_0	TLR6	toll like receptor 6 [Source:HGNC Symbol;Acc:HGNC:16711]	19	1.39127	0.0636441	Yes
row_1	CD80	CD80 molecule [Source:HGNC Symbol;Acc:HGNC:1700]	142	0.765793	0.0874326	Yes
row_2	MAPK13	mitogen-activated protein kinase 13 [Source:HGNC Symbol;Acc:HGNC:6875]	480	0.554985	0.0796162	Yes
row_3	TLR7	toll like receptor 7 [Source:HGNC Symbol;Acc:HGNC:15631]	531	0.538916	0.0999712	Yes
row_4	IKBKG	inhibitor of nuclear factor kappa B kinase regulatory subunit gamma [Source:HGNC Symbol;Acc:HGNC:5961]	817	0.461601	0.0929958	Yes
row_5	MAPK14	mitogen-activated protein kinase 14 [Source:HGNC Symbol;Acc:HGNC:6876]	857	0.450298	0.110284	Yes
row_6	PIK3R5	phosphoinositide-3-kinase regulatory subunit 5 [Source:HGNC Symbol;Acc:HGNC:30035]	902	0.441393	0.126648	Yes
row_7	LY96	lymphocyte antigen 96 [Source:HGNC Symbol;Acc:HGNC:17156]	948	0.43313	0.142522	Yes
row_8	TNF	tumor necrosis factor [Source:HGNC Symbol;Acc:HGNC:11892]	987	0.425946	0.158763	Yes
row_9	TICAM1	toll like receptor adaptor molecule 1 [Source:HGNC Symbol;Acc:HGNC:18348]	1044	0.417815	0.172807	Yes
row_10	TLR9	toll like receptor 9 [Source:HGNC Symbol;Acc:HGNC:15633]	1112	0.406791	0.185222	Yes
row_11	PIK3CG	phosphatidylinositol-4,5-bisphosphate 3-kinase catalytic subunit gamma [Source:HGNC Symbol;Acc:HGNC:8978]	1144	0.400387	0.200964	Yes
row_12	IKBKE	inhibitor of nuclear factor kappa B kinase subunit epsilon [Source:HGNC Symbol;Acc:HGNC:14552]	1189	0.394809	0.215134	Yes
row_13	PIK3R1	phosphoinositide-3-kinase regulatory subunit 1 [Source:HGNC Symbol;Acc:HGNC:8979]	1379	0.35805	0.212955	Yes
row_14	TIRAP	TIR domain containing adaptor protein [Source:HGNC Symbol;Acc:HGNC:17192]	1431	0.350678	0.224339	Yes
row_15	TLR5	toll like receptor 5 [Source:HGNC Symbol;Acc:HGNC:11851]	1644	0.318801	0.217993	Yes
row_16	PIK3CD	phosphatidylinositol-4,5-bisphosphate 3-kinase catalytic subunit delta [Source:HGNC Symbol;Acc:HGNC:8977]	1647	0.318549	0.232802	Yes
row_17	FADD	Fas associated via death domain [Source:HGNC Symbol;Acc:HGNC:3573]	1824	0.291508	0.228798	Yes
row_18	IRAK4	interleukin 1 receptor associated kinase 4 [Source:HGNC Symbol;Acc:HGNC:17967]	1862	0.28567	0.23853	Yes
row_19	TLR8	toll like receptor 8 [Source:HGNC Symbol;Acc:HGNC:15632]	1910	0.280271	0.246999	Yes
row_20	MAPK9	mitogen-activated protein kinase 9 [Source:HGNC Symbol;Acc:HGNC:6886]	2043	0.263822	0.246126	Yes
row_21	AKT1	AKT serine/threonine kinase 1 [Source:HGNC Symbol;Acc:HGNC:391]	2066	0.260817	0.256199	Yes
row_22	FOS	Fos proto-oncogene, AP-1 transcription factor subunit [Source:HGNC Symbol;Acc:HGNC:3796]	2111	0.255571	0.263807	Yes
row_23	PIK3CB	phosphatidylinositol-4,5-bisphosphate 3-kinase catalytic subunit beta [Source:HGNC Symbol;Acc:HGNC:8976]	2201	0.244792	0.266371	Yes
row_24	TLR3	toll like receptor 3 [Source:HGNC Symbol;Acc:HGNC:11849]	2273	0.235383	0.270306	Yes
row_25	MYD88	MYD88 innate immune signal transduction adaptor [Source:HGNC Symbol;Acc:HGNC:7562]	2277	0.23527	0.28109	Yes
row_26	MAP3K7	mitogen-activated protein kinase kinase kinase 7 [Source:HGNC Symbol;Acc:HGNC:6859]	2312	0.230956	0.288546	Yes
row_27	MAPK1	mitogen-activated protein kinase 1 [Source:HGNC Symbol;Acc:HGNC:6871]	2366	0.222519	0.293689	Yes
row_28	TLR1	toll like receptor 1 [Source:HGNC Symbol;Acc:HGNC:11847]	2402	0.21671	0.300373	Yes
row_29	RELA	RELA proto-oncogene, NF-kB subunit [Source:HGNC Symbol;Acc:HGNC:9955]	2485	0.204357	0.301738	Yes
row_30	JUN	Jun proto-oncogene, AP-1 transcription factor subunit [Source:HGNC Symbol;Acc:HGNC:6204]	2528	0.199525	0.306906	Yes
row_31	IL12B	interleukin 12B [Source:HGNC Symbol;Acc:HGNC:5970]	2652	0.184551	0.303205	Yes
row_32	CTSK	cathepsin K [Source:HGNC Symbol;Acc:HGNC:2536]	2733	0.177016	0.303482	Yes
row_33	IFNAR1	interferon alpha and beta receptor subunit 1 [Source:HGNC Symbol;Acc:HGNC:5432]	2758	0.175057	0.309312	Yes
row_34	TRAF6	TNF receptor associated factor 6 [Source:HGNC Symbol;Acc:HGNC:12036]	2787	0.172773	0.314631	Yes
row_35	CASP8	caspase 8 [Source:HGNC Symbol;Acc:HGNC:1509]	2827	0.167948	0.318614	Yes
row_36	IRF5	interferon regulatory factor 5 [Source:HGNC Symbol;Acc:HGNC:6120]	2843	0.165559	0.324904	Yes
row_37	AKT2	AKT serine/threonine kinase 2 [Source:HGNC Symbol;Acc:HGNC:392]	2908	0.157017	0.325852	Yes
row_38	IKBKB	inhibitor of nuclear factor kappa B kinase subunit beta [Source:HGNC Symbol;Acc:HGNC:5960]	3004	0.145967	0.323154	Yes
row_39	RAC1	Rac family small GTPase 1 [Source:HGNC Symbol;Acc:HGNC:9801]	3012	0.14543	0.329302	Yes
row_40	MAP3K8	mitogen-activated protein kinase kinase kinase 8 [Source:HGNC Symbol;Acc:HGNC:6860]	3160	0.127952	0.320514	No
row_41	LBP	lipopolysaccharide binding protein [Source:HGNC Symbol;Acc:HGNC:6517]	3209	0.123684	0.321504	No
row_42	MAPK8	mitogen-activated protein kinase 8 [Source:HGNC Symbol;Acc:HGNC:6881]	3541	0.0876157	0.292269	No
row_43	TAB1	TGF-beta activated kinase 1 (MAP3K7) binding protein 1 [Source:HGNC Symbol;Acc:HGNC:18157]	3577	0.0839809	0.292699	No
row_44	SPP1	secreted phosphoprotein 1 [Source:HGNC Symbol;Acc:HGNC:11255]	3586	0.0828156	0.295795	No
row_45	RIPK1	receptor interacting serine/threonine kinase 1 [Source:HGNC Symbol;Acc:HGNC:10019]	3671	0.0725285	0.290745	No
row_46	MAP2K6	mitogen-activated protein kinase kinase 6 [Source:HGNC Symbol;Acc:HGNC:6846]	3690	0.0706314	0.292259	No
row_47	TLR2	toll like receptor 2 [Source:HGNC Symbol;Acc:HGNC:11848]	3780	0.0609372	0.28616	No
row_48	TRAF3	TNF receptor associated factor 3 [Source:HGNC Symbol;Acc:HGNC:12033]	4204	0.012824	0.244127	No
row_49	TLR4	toll like receptor 4 [Source:HGNC Symbol;Acc:HGNC:11850]	4245	0.00644284	0.240399	No
row_50	PIK3CA	phosphatidylinositol-4,5-bisphosphate 3-kinase catalytic subunit alpha [Source:HGNC Symbol;Acc:HGNC:8975]	4821	-0.0635361	0.185435	No
row_51	CD14	CD14 molecule [Source:HGNC Symbol;Acc:HGNC:1628]	4838	-0.0657993	0.186923	No
row_52	NFKB1	nuclear factor kappa B subunit 1 [Source:HGNC Symbol;Acc:HGNC:7794]	4895	-0.0726575	0.184702	No
row_53	CD86	CD86 molecule [Source:HGNC Symbol;Acc:HGNC:1705]	4901	-0.073236	0.187649	No
row_54	AKT3	AKT serine/threonine kinase 3 [Source:HGNC Symbol;Acc:HGNC:393]	4913	-0.0741448	0.190034	No
row_55	MAPK3	mitogen-activated protein kinase 3 [Source:HGNC Symbol;Acc:HGNC:6877]	4930	-0.0763299	0.192018	No
row_56	IRF3	interferon regulatory factor 3 [Source:HGNC Symbol;Acc:HGNC:6118]	5288	-0.12217	0.161791	No
row_57	IL1B	interleukin 1 beta [Source:HGNC Symbol;Acc:HGNC:5992]	5347	-0.129029	0.162025	No
row_58	TBK1	TANK binding kinase 1 [Source:HGNC Symbol;Acc:HGNC:11584]	5475	-0.144156	0.156017	No
row_59	MAP2K3	mitogen-activated protein kinase kinase 3 [Source:HGNC Symbol;Acc:HGNC:6843]	5557	-0.155588	0.155184	No
row_60	IL6	interleukin 6 [Source:HGNC Symbol;Acc:HGNC:6018]	6158	-0.232795	0.105676	No
row_61	NFKBIA	NFKB inhibitor alpha [Source:HGNC Symbol;Acc:HGNC:7797]	6258	-0.24655	0.107315	No
row_62	CHUK	component of inhibitor of nuclear factor kappa B kinase complex [Source:HGNC Symbol;Acc:HGNC:1974]	6812	-0.31927	0.0666192	No
row_63	CD40	CD40 molecule [Source:HGNC Symbol;Acc:HGNC:11919]	6832	-0.321816	0.0798687	No
row_64	CXCL11	C-X-C motif chemokine ligand 11 [Source:HGNC Symbol;Acc:HGNC:10638]	7266	-0.385057	0.0543685	No
row_65	STAT1	signal transducer and activator of transcription 1 [Source:HGNC Symbol;Acc:HGNC:11362]	7363	-0.401617	0.063617	No
row_66	CXCL10	C-X-C motif chemokine ligand 10 [Source:HGNC Symbol;Acc:HGNC:10637]	8223	-0.554733	0.00317313	No
row_67	IRF7	interferon regulatory factor 7 [Source:HGNC Symbol;Acc:HGNC:6122]	8260	-0.561754	0.0260154	No
row_68	MAPK10	mitogen-activated protein kinase 10 [Source:HGNC Symbol;Acc:HGNC:6872]	9302	-0.838572	-0.0393984	No
row_69	CCL5	C-C motif chemokine ligand 5 [Source:HGNC Symbol;Acc:HGNC:10632]	9850	-1.05711	-0.0447211	No
row_70	CXCL9	C-X-C motif chemokine ligand 9 [Source:HGNC Symbol;Acc:HGNC:7098]	9933	-1.24852	0.00584602	No

## Sheet: JAK-STAT signaling
KEGG_JAK_STAT_SIGNALING_PATHWAY
NAME	SYMBOL	TITLE	RANK IN GENE LIST	RANK METRIC SCORE	RUNNING ES	CORE ENRICHMENT
row_0	CRLF2	cytokine receptor like factor 2 [Source:HGNC Symbol;Acc:HGNC:14281]	138	0.768029	0.0199616	Yes
row_1	LIFR	LIF receptor subunit alpha [Source:HGNC Symbol;Acc:HGNC:6597]	218	0.694108	0.0426115	Yes
row_2	IL15	interleukin 15 [Source:HGNC Symbol;Acc:HGNC:5977]	309	0.626267	0.06116	Yes
row_3	IL15RA	interleukin 15 receptor subunit alpha [Source:HGNC Symbol;Acc:HGNC:5978]	384	0.592954	0.0798524	Yes
row_4	CBL	Cbl proto-oncogene [Source:HGNC Symbol;Acc:HGNC:1541]	577	0.527278	0.0837505	Yes
row_5	CCND3	cyclin D3 [Source:HGNC Symbol;Acc:HGNC:1585]	588	0.522214	0.105776	Yes
row_6	SOCS4	suppressor of cytokine signaling 4 [Source:HGNC Symbol;Acc:HGNC:19392]	615	0.513373	0.125798	Yes
row_7	PIK3R5	phosphoinositide-3-kinase regulatory subunit 5 [Source:HGNC Symbol;Acc:HGNC:30035]	902	0.441393	0.11643	Yes
row_8	CBLB	Cbl proto-oncogene B [Source:HGNC Symbol;Acc:HGNC:1542]	992	0.425237	0.126212	Yes
row_9	PIAS2	protein inhibitor of activated STAT 2 [Source:HGNC Symbol;Acc:HGNC:17311]	1060	0.415047	0.137763	Yes
row_10	EP300	E1A binding protein p300 [Source:HGNC Symbol;Acc:HGNC:3373]	1096	0.408163	0.152237	Yes
row_11	JAK1	Janus kinase 1 [Source:HGNC Symbol;Acc:HGNC:6190]	1116	0.405898	0.168225	Yes
row_12	PIK3CG	phosphatidylinositol-4,5-bisphosphate 3-kinase catalytic subunit gamma [Source:HGNC Symbol;Acc:HGNC:8978]	1144	0.400387	0.183162	Yes
row_13	STAT5A	signal transducer and activator of transcription 5A [Source:HGNC Symbol;Acc:HGNC:11366]	1288	0.376541	0.185352	Yes
row_14	PIK3R1	phosphoinositide-3-kinase regulatory subunit 1 [Source:HGNC Symbol;Acc:HGNC:8979]	1379	0.35805	0.192071	Yes
row_15	EPOR	erythropoietin receptor [Source:HGNC Symbol;Acc:HGNC:3416]	1422	0.351791	0.203352	Yes
row_16	PIK3CD	phosphatidylinositol-4,5-bisphosphate 3-kinase catalytic subunit delta [Source:HGNC Symbol;Acc:HGNC:8977]	1647	0.318549	0.194818	Yes
row_17	STAT5B	signal transducer and activator of transcription 5B [Source:HGNC Symbol;Acc:HGNC:11367]	1669	0.31515	0.206601	Yes
row_18	IL6R	interleukin 6 receptor [Source:HGNC Symbol;Acc:HGNC:6019]	1686	0.31226	0.21876	Yes
row_19	STAT3	signal transducer and activator of transcription 3 [Source:HGNC Symbol;Acc:HGNC:11364]	1730	0.306024	0.227923	Yes
row_20	SPRED1	sprouty related EVH1 domain containing 1 [Source:HGNC Symbol;Acc:HGNC:20249]	1823	0.291563	0.231507	Yes
row_21	PIAS1	protein inhibitor of activated STAT 1 [Source:HGNC Symbol;Acc:HGNC:2752]	1847	0.2881	0.241895	Yes
row_22	CSF3R	colony stimulating factor 3 receptor [Source:HGNC Symbol;Acc:HGNC:2439]	1878	0.2843	0.25141	Yes
row_23	STAM	signal transducing adaptor molecule [Source:HGNC Symbol;Acc:HGNC:11357]	1900	0.281487	0.261708	Yes
row_24	AKT1	AKT serine/threonine kinase 1 [Source:HGNC Symbol;Acc:HGNC:391]	2066	0.260817	0.256576	Yes
row_25	CCND1	cyclin D1 [Source:HGNC Symbol;Acc:HGNC:1582]	2191	0.246176	0.254931	Yes
row_26	PIK3CB	phosphatidylinositol-4,5-bisphosphate 3-kinase catalytic subunit beta [Source:HGNC Symbol;Acc:HGNC:8976]	2201	0.244792	0.264821	Yes
row_27	JAK2	Janus kinase 2 [Source:HGNC Symbol;Acc:HGNC:6192]	2323	0.229267	0.262733	Yes
row_28	IFNGR1	interferon gamma receptor 1 [Source:HGNC Symbol;Acc:HGNC:5439]	2404	0.216525	0.264217	Yes
row_29	IL4R	interleukin 4 receptor [Source:HGNC Symbol;Acc:HGNC:6015]	2444	0.211444	0.269611	Yes
row_30	IL13RA1	interleukin 13 receptor subunit alpha 1 [Source:HGNC Symbol;Acc:HGNC:5974]	2633	0.186906	0.2589	Yes
row_31	IL12B	interleukin 12B [Source:HGNC Symbol;Acc:HGNC:5970]	2652	0.184551	0.265225	Yes
row_32	CSF2RA	colony stimulating factor 2 receptor subunit alpha [Source:HGNC Symbol;Acc:HGNC:2435]	2698	0.179769	0.268617	Yes
row_33	STAT6	signal transducer and activator of transcription 6 [Source:HGNC Symbol;Acc:HGNC:11368]	2757	0.175059	0.27049	Yes
row_34	IFNAR1	interferon alpha and beta receptor subunit 1 [Source:HGNC Symbol;Acc:HGNC:5432]	2758	0.175057	0.278212	Yes
row_35	IL6ST	interleukin 6 cytokine family signal transducer [Source:HGNC Symbol;Acc:HGNC:6021]	2773	0.173593	0.284457	Yes
row_36	AKT2	AKT serine/threonine kinase 2 [Source:HGNC Symbol;Acc:HGNC:392]	2908	0.157017	0.277872	No
row_37	2	SOS Ras/Rho guanine nucleotide exchange factor 2 [Source:HGNC Symbol;Acc:HGNC:11188]	2999	0.146818	0.275273	No
row_38	PIAS3	protein inhibitor of activated STAT 3 [Source:HGNC Symbol;Acc:HGNC:16861]	3048	0.140735	0.276641	No
row_39	TYK2	tyrosine kinase 2 [Source:HGNC Symbol;Acc:HGNC:12440]	3159	0.12796	0.271194	No
row_40	MYC	MYC proto-oncogene, bHLH transcription factor [Source:HGNC Symbol;Acc:HGNC:7553]	3203	0.124502	0.27235	No
row_41	SPRED2	sprouty related EVH1 domain containing 2 [Source:HGNC Symbol;Acc:HGNC:17722]	3265	0.117118	0.271365	No
row_42	PTPN6	protein tyrosine phosphatase non-receptor type 6 [Source:HGNC Symbol;Acc:HGNC:9658]	3426	0.101153	0.259694	No
row_43	SOCS3	suppressor of cytokine signaling 3 [Source:HGNC Symbol;Acc:HGNC:19391]	3468	0.096064	0.259797	No
row_44	CREBBP	CREB binding protein [Source:HGNC Symbol;Acc:HGNC:2348]	3471	0.0957825	0.26382	No
row_45	GRB2	growth factor receptor bound protein 2 [Source:HGNC Symbol;Acc:HGNC:4566]	3508	0.0920992	0.264253	No
row_46	PIM1	Pim-1 proto-oncogene, serine/threonine kinase [Source:HGNC Symbol;Acc:HGNC:8986]	3509	0.0920934	0.268315	No
row_47	IL10RA	interleukin 10 receptor subunit alpha [Source:HGNC Symbol;Acc:HGNC:5964]	3745	0.0642466	0.247454	No
row_48	PIK3CA	phosphatidylinositol-4,5-bisphosphate 3-kinase catalytic subunit alpha [Source:HGNC Symbol;Acc:HGNC:8975]	4821	-0.0635361	0.141868	No
row_49	AKT3	AKT serine/threonine kinase 3 [Source:HGNC Symbol;Acc:HGNC:393]	4913	-0.0741448	0.135963	No
row_50	OSM	oncostatin M [Source:HGNC Symbol;Acc:HGNC:8506]	4972	-0.0830937	0.13378	No
row_51	SOCS5	suppressor of cytokine signaling 5 [Source:HGNC Symbol;Acc:HGNC:16852]	5410	-0.137183	0.0957696	No
row_52	IRF9	interferon regulatory factor 9 [Source:HGNC Symbol;Acc:HGNC:6131]	5601	-0.15995	0.0836674	No
row_53	SOCS1	suppressor of cytokine signaling 1 [Source:HGNC Symbol;Acc:HGNC:19383]	5820	-0.190245	0.0700784	No
row_54	JAK3	Janus kinase 3 [Source:HGNC Symbol;Acc:HGNC:6193]	5868	-0.195337	0.0739553	No
row_55	IFNGR2	interferon gamma receptor 2 [Source:HGNC Symbol;Acc:HGNC:5440]	5934	-0.204514	0.0764221	No
row_56	IL12RB2	interleukin 12 receptor subunit beta 2 [Source:HGNC Symbol;Acc:HGNC:5972]	6110	-0.225251	0.0687126	No
row_57	IL6	interleukin 6 [Source:HGNC Symbol;Acc:HGNC:6018]	6158	-0.232795	0.0742417	No
row_58	1	SOS Ras/Rac guanine nucleotide exchange factor 1 [Source:HGNC Symbol;Acc:HGNC:11187]	6160	-0.232854	0.0844115	No
row_59	IL7R	interleukin 7 receptor [Source:HGNC Symbol;Acc:HGNC:6024]	6367	-0.258827	0.0750573	No
row_60	BCL2L1	BCL2 like 1 [Source:HGNC Symbol;Acc:HGNC:992]	6411	-0.264537	0.0823897	No
row_61	STAT2	signal transducer and activator of transcription 2 [Source:HGNC Symbol;Acc:HGNC:11363]	6526	-0.280107	0.0832502	No
row_62	CISH	cytokine inducible SH2 containing protein [Source:HGNC Symbol;Acc:HGNC:1984]	6578	-0.286905	0.0907627	No
row_63	PTPN11	protein tyrosine phosphatase non-receptor type 11 [Source:HGNC Symbol;Acc:HGNC:9644]	6929	-0.334329	0.0702196	No
row_64	IL21R	interleukin 21 receptor [Source:HGNC Symbol;Acc:HGNC:6006]	6942	-0.337452	0.0838938	No
row_65	SOCS7	suppressor of cytokine signaling 7 [Source:HGNC Symbol;Acc:HGNC:29846]	6999	-0.345752	0.0934977	No
row_66	PIAS4	protein inhibitor of activated STAT 4 [Source:HGNC Symbol;Acc:HGNC:17002]	7103	-0.359962	0.0989894	No
row_67	STAT1	signal transducer and activator of transcription 1 [Source:HGNC Symbol;Acc:HGNC:11362]	7363	-0.401617	0.0905895	No
row_68	LIF	LIF interleukin 6 family cytokine [Source:HGNC Symbol;Acc:HGNC:6596]	7453	-0.416497	0.0999865	No
row_69	SOCS2	suppressor of cytokine signaling 2 [Source:HGNC Symbol;Acc:HGNC:19382]	7842	-0.481569	0.0821064	No
row_70	SPRY2	sprouty RTK signaling antagonist 2 [Source:HGNC Symbol;Acc:HGNC:11270]	8469	-0.611601	0.0459649	No
row_71	SPRY1	sprouty RTK signaling antagonist 1 [Source:HGNC Symbol;Acc:HGNC:11269]	8697	-0.672647	0.0527459	No
row_72	CNTFR	ciliary neurotrophic factor receptor [Source:HGNC Symbol;Acc:HGNC:2170]	9430	-0.871867	0.0173963	No
row_73	OSMR	oncostatin M receptor [Source:HGNC Symbol;Acc:HGNC:8507]	9478	-0.88572	0.0517242	No

## Sheet: Apoptosis
KEGG_APOPTOSIS
NAME	SYMBOL	TITLE	RANK IN GENE LIST	RANK METRIC SCORE	RUNNING ES	CORE ENRICHMENT
row_0	CAPN1	calpain 1 [Source:HGNC Symbol;Acc:HGNC:1476]	216	0.695124	0.0175169	Yes
row_1	CASP7	caspase 7 [Source:HGNC Symbol;Acc:HGNC:1508]	373	0.595751	0.0354623	Yes
row_2	CASP9	caspase 9 [Source:HGNC Symbol;Acc:HGNC:1511]	471	0.558966	0.0572713	Yes
row_3	IL1A	interleukin 1 alpha [Source:HGNC Symbol;Acc:HGNC:5991]	475	0.557787	0.0884799	Yes
row_4	APAF1	apoptotic peptidase activating factor 1 [Source:HGNC Symbol;Acc:HGNC:576]	497	0.549346	0.117399	Yes
row_5	IKBKG	inhibitor of nuclear factor kappa B kinase regulatory subunit gamma [Source:HGNC Symbol;Acc:HGNC:5961]	817	0.461601	0.111351	Yes
row_6	PIK3R5	phosphoinositide-3-kinase regulatory subunit 5 [Source:HGNC Symbol;Acc:HGNC:30035]	902	0.441393	0.127827	Yes
row_7	TNF	tumor necrosis factor [Source:HGNC Symbol;Acc:HGNC:11892]	987	0.425946	0.143431	Yes
row_8	CASP3	caspase 3 [Source:HGNC Symbol;Acc:HGNC:1504]	1069	0.41329	0.158621	Yes
row_9	PIK3CG	phosphatidylinositol-4,5-bisphosphate 3-kinase catalytic subunit gamma [Source:HGNC Symbol;Acc:HGNC:8978]	1144	0.400387	0.173788	Yes
row_10	PIK3R1	phosphoinositide-3-kinase regulatory subunit 1 [Source:HGNC Symbol;Acc:HGNC:8979]	1379	0.35805	0.17045	Yes
row_11	IRAK3	interleukin 1 receptor associated kinase 3 [Source:HGNC Symbol;Acc:HGNC:17020]	1382	0.357805	0.190462	Yes
row_12	CFLAR	CASP8 and FADD like apoptosis regulator [Source:HGNC Symbol;Acc:HGNC:1876]	1406	0.355117	0.208207	Yes
row_13	TNFRSF1A	TNF receptor superfamily member 1A [Source:HGNC Symbol;Acc:HGNC:11916]	1510	0.338556	0.21696	Yes
row_14	PIK3CD	phosphatidylinositol-4,5-bisphosphate 3-kinase catalytic subunit delta [Source:HGNC Symbol;Acc:HGNC:8977]	1647	0.318549	0.22126	Yes
row_15	FADD	Fas associated via death domain [Source:HGNC Symbol;Acc:HGNC:3573]	1824	0.291508	0.220004	Yes
row_16	IRAK4	interleukin 1 receptor associated kinase 4 [Source:HGNC Symbol;Acc:HGNC:17967]	1862	0.28567	0.232416	Yes
row_17	AKT1	AKT serine/threonine kinase 1 [Source:HGNC Symbol;Acc:HGNC:391]	2066	0.260817	0.226707	Yes
row_18	PIK3CB	phosphatidylinositol-4,5-bisphosphate 3-kinase catalytic subunit beta [Source:HGNC Symbol;Acc:HGNC:8976]	2201	0.244792	0.227041	Yes
row_19	MYD88	MYD88 innate immune signal transduction adaptor [Source:HGNC Symbol;Acc:HGNC:7562]	2277	0.23527	0.23278	Yes
row_20	PPP3CB	protein phosphatase 3 catalytic subunit beta [Source:HGNC Symbol;Acc:HGNC:9315]	2406	0.21632	0.23211	Yes
row_21	RELA	RELA proto-oncogene, NF-kB subunit [Source:HGNC Symbol;Acc:HGNC:9955]	2485	0.204357	0.235799	Yes
row_22	ENDOD1	endonuclease domain containing 1 [Source:HGNC Symbol;Acc:HGNC:29129]	2609	0.189681	0.234128	Yes
row_23	MAP3K14	mitogen-activated protein kinase kinase kinase 14 [Source:HGNC Symbol;Acc:HGNC:6853]	2809	0.170488	0.223719	Yes
row_24	CASP8	caspase 8 [Source:HGNC Symbol;Acc:HGNC:1509]	2827	0.167948	0.231495	Yes
row_25	AKT2	AKT serine/threonine kinase 2 [Source:HGNC Symbol;Acc:HGNC:392]	2908	0.157017	0.232309	Yes
row_26	IKBKB	inhibitor of nuclear factor kappa B kinase subunit beta [Source:HGNC Symbol;Acc:HGNC:5960]	3004	0.145967	0.230988	Yes
row_27	PRKAR2B	protein kinase cAMP-dependent type II regulatory subunit beta [Source:HGNC Symbol;Acc:HGNC:9392]	3018	0.144863	0.237862	Yes
row_28	PRKACA	protein kinase cAMP-activated catalytic subunit alpha [Source:HGNC Symbol;Acc:HGNC:9380]	3058	0.140005	0.241844	Yes
row_29	ATM	ATM serine/threonine kinase [Source:HGNC Symbol;Acc:HGNC:795]	3269	0.116711	0.227289	No
row_30	IL1R1	interleukin 1 receptor type 1 [Source:HGNC Symbol;Acc:HGNC:5993]	3434	0.100269	0.216438	No
row_31	BID	BH3 interacting domain death agonist [Source:HGNC Symbol;Acc:HGNC:1050]	3493	0.0942543	0.215922	No
row_32	RIPK1	receptor interacting serine/threonine kinase 1 [Source:HGNC Symbol;Acc:HGNC:10019]	3671	0.0725285	0.202194	No
row_33	BAD	BCL2 associated agonist of cell death [Source:HGNC Symbol;Acc:HGNC:936]	3685	0.0709699	0.204895	No
row_34	FAS	Fas cell surface death receptor [Source:HGNC Symbol;Acc:HGNC:11920]	3698	0.0697889	0.207629	No
row_35	TP53	tumor protein p53 [Source:HGNC Symbol;Acc:HGNC:11998]	3884	0.0480685	0.191714	No
row_36	IRAK2	interleukin 1 receptor associated kinase 2 [Source:HGNC Symbol;Acc:HGNC:6113]	3897	0.0470482	0.193163	No
row_37	DFFB	DNA fragmentation factor subunit beta [Source:HGNC Symbol;Acc:HGNC:2773]	4177	0.0159051	0.165965	No
row_38	TRAF2	TNF receptor associated factor 2 [Source:HGNC Symbol;Acc:HGNC:12032]	4603	-0.0368159	0.125245	No
row_39	BAX	BCL2 associated X, apoptosis regulator [Source:HGNC Symbol;Acc:HGNC:959]	4741	-0.0535088	0.114471	No
row_40	PIK3CA	phosphatidylinositol-4,5-bisphosphate 3-kinase catalytic subunit alpha [Source:HGNC Symbol;Acc:HGNC:8975]	4821	-0.0635361	0.110105	No
row_41	NFKB1	nuclear factor kappa B subunit 1 [Source:HGNC Symbol;Acc:HGNC:7794]	4895	-0.0726575	0.106858	No
row_42	AKT3	AKT serine/threonine kinase 3 [Source:HGNC Symbol;Acc:HGNC:393]	4913	-0.0741448	0.109335	No
row_43	DFFA	DNA fragmentation factor subunit alpha [Source:HGNC Symbol;Acc:HGNC:2772]	5261	-0.119555	0.0811442	No
row_44	IL1B	interleukin 1 beta [Source:HGNC Symbol;Acc:HGNC:5992]	5347	-0.129029	0.0798734	No
row_45	TNFSF10	TNF superfamily member 10 [Source:HGNC Symbol;Acc:HGNC:11925]	5712	-0.175846	0.0531508	No
row_46	PPP3CC	protein phosphatase 3 catalytic subunit gamma [Source:HGNC Symbol;Acc:HGNC:9316]	5752	-0.182032	0.0595068	No
row_47	TRADD	TNFRSF1A associated via death domain [Source:HGNC Symbol;Acc:HGNC:12030]	5924	-0.203722	0.0537949	No
row_48	EXOG	exo/endonuclease G [Source:HGNC Symbol;Acc:HGNC:3347]	6082	-0.22192	0.0505211	No
row_49	BIRC3	baculoviral IAP repeat containing 3 [Source:HGNC Symbol;Acc:HGNC:591]	6103	-0.224273	0.0611767	No
row_50	BIRC2	baculoviral IAP repeat containing 2 [Source:HGNC Symbol;Acc:HGNC:590]	6147	-0.230599	0.0698735	No
row_51	PRKACB	protein kinase cAMP-activated catalytic subunit beta [Source:HGNC Symbol;Acc:HGNC:9381]	6181	-0.235375	0.0798471	No
row_52	NFKBIA	NFKB inhibitor alpha [Source:HGNC Symbol;Acc:HGNC:7797]	6258	-0.24655	0.0861217	No
row_53	BCL2	BCL2 apoptosis regulator [Source:HGNC Symbol;Acc:HGNC:990]	6276	-0.248384	0.0984416	No
row_54	BCL2L1	BCL2 like 1 [Source:HGNC Symbol;Acc:HGNC:992]	6411	-0.264537	0.0998914	No
row_55	CHUK	component of inhibitor of nuclear factor kappa B kinase complex [Source:HGNC Symbol;Acc:HGNC:1974]	6812	-0.31927	0.0776457	No
row_56	ENDOG	endonuclease G [Source:HGNC Symbol;Acc:HGNC:3346]	7606	-0.442759	0.0227992	No
row_57	CAPN2	calpain 2 [Source:HGNC Symbol;Acc:HGNC:1479]	7669	-0.453106	0.0421526	No
row_58	PPP3CA	protein phosphatase 3 catalytic subunit alpha [Source:HGNC Symbol;Acc:HGNC:9314]	7738	-0.464908	0.0615684	No
row_59	IL1RAP	interleukin 1 receptor accessory protein [Source:HGNC Symbol;Acc:HGNC:5995]	8986	-0.750375	-0.0216202	No
row_60	CHP2	calcineurin like EF-hand protein 2 [Source:HGNC Symbol;Acc:HGNC:24927]	9833	-1.04044	-0.0480395	No
row_61	PRKAR1B	protein kinase cAMP-dependent type I regulatory subunit beta [Source:HGNC Symbol;Acc:HGNC:9390]	9899	-1.13025	0.00926503	No
